# Supplementary material for: Comparative analysis of the tumor microbiome, molecular profiles, and immune cell abundances by HPV status in mucosal head and neck cancers and their impact on survival
Source: Cancer Biol Ther. 2024 May 9;25(1):2350249. doi: 10.1080/15384047.2024.2350249 (PMC11086009; doi:10.1080/15384047.2024.2350249)
Supplement: Table S3.xlsx [file KCBT_A_2350249_SM9688.xlsx]

## Sheet: HPV_deseq.microbes
Taxonomy	baseMean	log2FoldChange	lfcSE	stat	pvalue	padj	tax_class
s__Burkholderia pseudomallei	35.7139	-2.41731	0.359158	-6.73048	1.69104e-11	2.71919e-08	species
c__unclassified-f__Papillomaviridae	9366.95	-3.09727	0.470901	-6.57733	4.78981e-11	1.06813e-08	class
k__unclassified-f__Papillomaviridae	9265.86	-3.09544	0.471009	-6.57194	4.96642e-11	4.51944e-09	kingdom
p__unclassified-f__Papillomaviridae	9272.62	-3.09394	0.471112	-6.5673	5.12343e-11	4.81602e-09	phlyum
f__Papillomaviridae	9444.71	-3.0996	0.471996	-6.567	5.13381e-11	2.4745e-08	family
o__unclassified-f__Papillomaviridae	9383.76	-3.09228	0.472034	-6.55096	5.71678e-11	2.06947e-08	order
g__Alphapapillomavirus	9369.83	-3.09744	0.473745	-6.53819	6.22683e-11	6.19569e-08	genus
s__Alphapapillomavirus 9	9334.35	-3.10144	0.481071	-6.44695	1.1412e-10	9.17526e-08	species
s__Shigella sonnei	3.45669	-2.47104	0.393877	-6.27363	3.52729e-10	1.51083e-07	species
s__Citrobacter farmeri	1.84196	1.35335	0.216061	6.26375	3.75827e-10	1.51083e-07	species
c__Vicinamibacteria	1.6178	0.996404	0.16064	6.20272	5.54946e-10	6.18765e-08	class
g__Luteitalea	1.62031	0.998386	0.161117	6.19664	5.76813e-10	2.86964e-07	genus
s__Luteitalea pratensis	1.61365	0.999198	0.161283	6.19531	5.81716e-10	1.8708e-07	species
f__Vicinamibacteraceae	1.63551	0.996378	0.160863	6.19394	5.86782e-10	1.41414e-07	family
o__unclassified-f__Vicinamibacteraceae	1.62561	0.996705	0.160982	6.19142	5.96244e-10	1.0792e-07	order
s__Escherichia fergusonii	2.72028	-1.62639	0.277542	-5.85997	4.62942e-09	1.15791e-06	species
s__Mycobacteroides chelonae	2.62573	-1.84262	0.315204	-5.84583	5.04063e-09	1.15791e-06	species
s__Klebsiella quasipneumoniae	7.97575	-1.75103	0.307868	-5.68761	1.2883e-08	2.58948e-06	species
g__Dermacoccus	2.23941	-1.61288	0.30221	-5.33697	9.45152e-08	3.13475e-05	genus
s__Dermacoccus nishinomiyaensis	2.228	-1.61203	0.302386	-5.33105	9.76461e-08	1.74461e-05	species
s__Kocuria rosea	4.15139	-1.31952	0.252339	-5.22914	1.70303e-07	2.73847e-05	species
s__Corynebacterium diphtheriae	3.35593	-1.30972	0.263756	-4.96566	6.84682e-07	0.000100088	species
s__Streptococcus thermophilus	5.73104	-1.35988	0.276149	-4.92445	8.46001e-07	0.000104495	species
s__Campylobacter ureolyticus	2.49584	-1.42928	0.290936	-4.91268	8.98394e-07	0.000104495	species
s__Burkholderia thailandensis	3.69906	-1.67365	0.340851	-4.91021	9.09786e-07	0.000104495	species
g__Moraxella	14.3033	-0.744869	0.153923	-4.83925	1.30333e-06	0.000324203	genus
f__Burkholderiaceae	459.965	-0.70476	0.147947	-4.76359	1.90183e-06	0.000305561	family
s__Enterobacter kobei	3.9381	-1.45563	0.308303	-4.72143	2.34195e-06	0.000251057	species
s__Pandoraea faecigallinarum	2.69359	-1.21971	0.259582	-4.69873	2.61784e-06	0.000263092	species
s__Cutibacterium granulosum	22.2502	-1.24623	0.268628	-4.63926	3.49665e-06	0.000330742	species
s__Moraxella osloensis	7.99272	-1.12492	0.246473	-4.56408	5.017e-06	0.000436629	species
s__Thermoanaerobacter kivui	2.51088	1.04656	0.229599	4.55821	5.15917e-06	0.000436629	species
g__Burkholderia	256.934	-0.88841	0.195794	-4.53747	5.6933e-06	0.00113297	genus
f__Oxalobacteraceae	8.93483	-0.731368	0.161842	-4.51903	6.21235e-06	0.000748588	family
g__Snodgrassella	1.9716	-1.10646	0.247723	-4.46651	7.95053e-06	0.00116639	genus
s__Snodgrassella alvi	1.96084	-1.10552	0.247795	-4.46145	8.14069e-06	0.000654512	species
g__Cutibacterium	25.0486	-1.08418	0.243105	-4.45974	8.20577e-06	0.00116639	genus
g__Kocuria	15.841	-0.703144	0.161419	-4.35601	1.32453e-05	0.00164738	genus
g__Pandoraea	26.7634	-0.522406	0.126391	-4.13324	3.57682e-05	0.00365161	genus
g__Noviherbaspirillum	3.05902	-0.962558	0.233216	-4.12733	3.66996e-05	0.00365161	genus
s__Noviherbaspirillum sp. UKPF54	3.0346	-0.958258	0.233191	-4.10933	3.96809e-05	0.00303843	species
s__Vibrio cholerae	4.23276	-1.17455	0.287403	-4.08678	4.37399e-05	0.00319699	species
s__Streptococcus constellatus	1.74855	-1.10241	0.271767	-4.05644	4.98255e-05	0.00348345	species
s__Cluster bean endornavirus 1	1.11224	0.668393	0.16961	3.94076	8.12239e-05	NA	species
s__Streptococcus agalactiae	6.28963	-1.18599	0.301347	-3.93563	8.29798e-05	0.00540958	species
c__unclassified-f__Endornaviridae	1.11583	0.667705	0.169772	3.93295	8.39108e-05	0.00623737	class
s__Geobacillus thermoleovorans	7.83183	-0.932364	0.237098	-3.93239	8.41042e-05	0.00540958	species
g__unclassified-s__Cluster bean endornavirus 1	1.11722	0.667734	0.170003	3.92777	8.57387e-05	NA	genus
s__Streptococcus anginosus	1.89051	-1.04542	0.268936	-3.88726	0.000101382	0.00627008	species
p__unclassified-f__Endornaviridae	1.10726	0.662072	0.170327	3.88706	0.000101465	0.00476887	phlyum
k__unclassified-f__Endornaviridae	1.1068	0.661708	0.170425	3.88268	0.000103309	0.00470058	kingdom
s__Rahnella aquatilis	1.84203	0.845006	0.218396	3.86915	0.000109215	0.00650434	species
f__Endornaviridae	1.12602	0.654744	0.170779	3.83387	0.000126141	NA	family
s__Pseudomonas sp. AK6U	2.36292	-1.13092	0.295517	-3.82692	0.000129759	0.00745189	species
s__Burkholderia contaminans	18.9876	-1.42532	0.373322	-3.81794	0.000134573	0.00746182	species
s__Citrobacter amalonaticus	1.97088	-0.928461	0.244564	-3.79639	0.000146821	0.00786958	species
o__unclassified-f__Endornaviridae	1.12105	0.648499	0.171046	3.79136	0.000149822	0.0180785	order
f__Propionibacteriaceae	43.4801	-0.601234	0.159114	-3.77864	0.000157685	0.0152008	family
s__Actinoplanes sp. SE50/110	1.58518	-0.967227	0.259376	-3.72905	0.0001922	0.0095958	species
s__Streptomyces ambofaciens	3.84188	0.704072	0.188896	3.7273	0.00019354	0.0095958	species
s__Pseudomonas yamanorum	3.34722	-1.09219	0.293369	-3.72292	0.000196929	0.0095958	species
g__unclassified-s__Tardibacter chloracetimidivorans	1.78186	-0.833421	0.225269	-3.69967	0.000215878	0.0195271	genus
s__Tardibacter chloracetimidivorans	1.77046	-0.83178	0.225221	-3.69316	0.00022148	0.0104747	species
s__Methylobacterium brachiatum	10.0674	-0.770251	0.210002	-3.66782	0.00024463	0.011239	species
s__Citrobacter freundii	8.31077	-1.12482	0.307765	-3.6548	0.000257384	0.0114965	species
s__Streptomyces clavuligerus	7.61477	-0.910872	0.249802	-3.64638	0.00026596	0.0115585	species
g__Pseudodesulfovibrio	15.2108	-0.851346	0.23566	-3.6126	0.000303138	0.0242411	genus
g__Rahnella	3.09042	0.555693	0.154307	3.60123	0.000316718	0.0242411	genus
s__Rheinheimera sp. D18	3.80094	-0.968455	0.269125	-3.59853	0.000320017	0.0134145	species
s__Croceicoccus naphthovorans	1.39135	0.629234	0.175068	3.59423	0.000325351	0.0134145	species
s__Enterobacter cloacae complex sp.	2.39341	-0.96056	0.271329	-3.5402	0.000399821	0.0160728	species
g__Micrococcus	11.4235	-0.610595	0.172626	-3.53711	0.000404536	0.0287509	genus
s__Eikenella corrodens	3.34956	-0.89141	0.252362	-3.53227	0.000412016	0.0161591	species
g__Shigella	24.8093	-1.05178	0.300008	-3.50584	0.000455162	0.0301924	genus
s__Pontibacter korlensis	3.27183	0.661926	0.188917	3.50379	0.000458691	0.0175613	species
s__Geobacillus virus GBSV1	1.78158	-0.948424	0.273058	-3.47335	0.000514009	0.0192215	species
f__Micrococcaceae	60.0265	-0.484459	0.140097	-3.45802	0.000544153	0.0437136	family
s__Yersinia pestis	5.38284	1.16038	0.336478	3.44861	0.000563483	0.0205927	species
g__Laribacter	2.92719	0.681173	0.198469	3.43214	0.000598839	0.0372403	genus
s__Laribacter hongkongensis	2.90849	0.67881	0.198663	3.41689	0.000633419	0.0223044	species
s__Synechococcus sp. WH 8109	1.61072	-0.782849	0.229245	-3.4149	0.00063806	0.0223044	species
g__Eikenella	4.30781	-0.712605	0.209868	-3.39549	0.000685058	0.040096	genus
s__Microbacterium sp. Y-01	1.23863	0.55383	0.164893	3.35873	0.00078302	NA	species
s__Fusobacterium nucleatum	89.578	-1.1434	0.34047	-3.3583	0.000784243	0.0263658	species
s__Pantoea sp. At-9b	2.63441	-0.750998	0.22369	-3.35731	0.000787039	0.0263658	species
s__Desulfurispirillum indicum	1.36264	0.59823	0.178775	3.34628	0.000819047	0.0268781	species
g__Desulfurispirillum	1.37155	0.59838	0.179009	3.34273	0.000829573	0.045857	genus
f__unclassified-g__Lawsonella	9.11309	-0.824465	0.246669	-3.3424	0.000830572	0.0503079	family
f__Chrysiogenaceae	1.38962	0.598394	0.17911	3.34093	0.000834986	0.0503079	family
c__Chrysiogenetes	1.37197	0.59705	0.178779	3.3396	0.000838985	0.0467734	class
p__Chrysiogenetes	1.35447	0.596361	0.179157	3.32871	0.000872494	0.0273381	phlyum
o__Chrysiogenales	1.38035	0.596338	0.179255	3.32675	0.000878644	0.0795172	order
g__Lawsonella	9.01701	-0.82154	0.246984	-3.32629	0.000880116	0.0460903	genus
k__unclassified-p__Chrysiogenetes	1.35338	0.595555	0.17917	3.32397	0.000887442	0.0269191	kingdom
s__Stenotrophomonas sp. YAU14D1_LEIMI4_1	1.2931	0.548719	0.165425	3.31703	0.000909785	NA	species
s__Bacillus thermocopriae	2.06206	0.5598	0.169186	3.30878	0.000937018	0.0295728	species
s__Lawsonella clevelandensis	8.96038	-0.816498	0.24719	-3.30312	0.000956157	0.0295728	species
s__Pantoea dispersa	1.59426	0.544363	0.164805	3.30307	0.000956334	0.0295728	species
s__Thermoanaerobacter italicus	1.58567	-0.756328	0.23131	-3.26975	0.00107641	0.0322533	species
s__Corynebacterium minutissimum	3.19172	0.779887	0.238644	3.26799	0.00108313	0.0322533	species
s__Clostridium novyi	1.97616	-0.60927	0.188457	-3.23294	0.00122522	0.035821	species
f__unclassified-g__Gemella	41.9032	-0.537455	0.166332	-3.23123	0.00123261	0.0660129	family
s__Aeromonas caviae	2.42167	-0.793053	0.245725	-3.2274	0.00124922	0.0358705	species
g__Gemella	41.3639	-0.533516	0.166092	-3.21218	0.00131732	0.0655368	genus
s__Aeromonas sp. ASNIH3	1.58316	-0.753507	0.234705	-3.21044	0.0013253	0.0371083	species
s__Lactobacillus plantarum	1.69579	-0.698473	0.217756	-3.2076	0.00133848	0.0371083	species
s__Staphylococcus cohnii	23.5454	-0.844867	0.263938	-3.201	0.00136951	0.0373249	species
o__unclassified-s__Betaproteobacteria bacterium GR16-43	25.949	0.243575	0.0761253	3.19966	0.0013759	0.0996154	order
f__unclassified-s__Betaproteobacteria bacterium GR16-43	26.13	0.24404	0.0763108	3.19798	0.00138394	0.0667058	family
s__Pantoea vagans	1.8383	-0.698488	0.219325	-3.18471	0.00144898	0.0388328	species
s__Komagataeibacter rhaeticus	1.14669	0.53519	0.168153	3.18275	0.00145886	NA	species
g__unclassified-s__Betaproteobacteria bacterium GR16-43	25.8776	0.244678	0.0769801	3.17846	0.00148061	0.0701528	genus
s__Betaproteobacteria bacterium GR16-43	25.7608	0.245142	0.0773587	3.1689	0.00153015	0.0403356	species
s__Eremothecium gossypii	89.7232	0.286762	0.0916332	3.12946	0.00175128	0.0454204	species
s__Staphylococcus capitis	6.69979	-0.859125	0.275112	-3.12282	0.00179126	0.0457199	species
s__Micrococcus luteus	8.24488	-0.765352	0.246483	-3.10509	0.00190223	0.0477935	species
g__Rheinheimera	5.16992	-0.730261	0.235718	-3.09803	0.00194814	0.0848188	genus
g__Yersinia	18.8102	0.397314	0.128326	3.09613	0.00196064	0.0848188	genus
f__Pseudonocardiaceae	85.5447	0.212245	0.0686537	3.09153	0.00199131	0.0872554	family
o__Pseudonocardiales	84.9756	0.211304	0.0686178	3.07944	0.00207393	0.125127	order
g__Roseomonas	4.0511	-0.514815	0.167607	-3.07155	0.00212949	0.0882851	genus
s__Sphingomonas sp. MM-1	3.13876	-0.651909	0.213396	-3.05493	0.00225115	0.0556899	species
s__Enterococcus faecalis	2.20647	-0.682414	0.224158	-3.04435	0.00233186	0.0568127	species
f__Oleaceae	759.515	-0.208077	0.0683619	-3.04376	0.00233643	0.0938465	family
g__Lactococcus	24.7309	-0.684694	0.225539	-3.03581	0.0023989	0.0954761	genus
s__Streptococcus sanguinis	2.23689	-0.631329	0.209039	-3.02014	0.00252656	0.0606374	species
g__Olea	751.107	-0.206096	0.0683437	-3.01558	0.00256492	0.0981574	genus
s__Pseudomonas sp. LAB-08	1.78034	-0.517693	0.172042	-3.00911	0.00262019	0.0611674	species
s__Gemella haemolysans	3.38616	-0.716462	0.23814	-3.00858	0.00262472	0.0611674	species
o__Kineosporiales	2.63086	-0.644194	0.215057	-2.99546	0.0027403	0.141713	order
f__Kineosporiaceae	2.64961	-0.64418	0.215245	-2.99277	0.00276458	0.0999645	family
g__Kineococcus	2.62294	-0.644791	0.215558	-2.99126	0.00277833	0.102387	genus
s__Olea europaea	747.679	-0.204971	0.0685988	-2.98796	0.00280846	0.0644143	species
s__Kineococcus radiotolerans	2.60875	-0.643437	0.215769	-2.98206	0.00286315	0.0644143	species
s__Clostridium pasteurianum	1.99231	-0.558244	0.187342	-2.97982	0.00288422	0.0644143	species
f__Dermacoccaceae	5.36267	-0.521808	0.175234	-2.97777	0.00290353	0.0999645	family
s__Streptococcus pseudopneumoniae	1.57488	-0.678698	0.228429	-2.97116	0.00296677	0.0653501	species
s__Streptococcus sp. 116-D4	1.747	-0.689462	0.233008	-2.95897	0.00308674	0.067074	species
s__Terriglobus roseus	8.1012	-0.570312	0.193382	-2.94915	0.00318652	0.0683189	species
g__Svunavirus	3.81071	-0.6298	0.214859	-2.93123	0.00337625	0.119977	genus
s__Ornithinimicrobium flavum	2.41799	-0.606818	0.207228	-2.92826	0.00340865	0.0721199	species
s__Borrelia coriaceae	3.222	-0.80526	0.275667	-2.92114	0.00348757	0.0728313	species
s__Hardy-Zuckerman feline sarcoma virus	17.0347	0.82065	0.282686	2.90304	0.00369555	0.0761851	species
g__Parashewanella	7.19369	0.312528	0.108557	2.87893	0.00399024	0.135387	genus
g__Saccharothrix	5.0069	0.437406	0.152313	2.87175	0.00408201	0.135387	genus
s__Saccharomyces eubayanus	67.2878	0.231618	0.0809127	2.86256	0.00420231	0.0841954	species
s__Haemophilus influenzae	4.98859	-1.26962	0.44408	-2.85899	0.00424996	0.0841954	species
s__Sphingomonas paucimobilis	4.36481	-0.487724	0.170653	-2.85799	0.00426331	0.0841954	species
s__Pseudomonas fragi	3.5943	0.633818	0.221945	2.85575	0.00429355	0.0841954	species
g__Haemophilus	62.5963	-0.712225	0.249809	-2.85108	0.00435716	0.137151	genus
s__Selenomonas sp. oral taxon 478	1.74749	0.546425	0.191902	2.84741	0.00440765	0.0853915	species
g__Salmonella	1038.38	-0.62335	0.219489	-2.84	0.00451132	0.137151	genus
g__Erythrobacter	12.1485	-0.396708	0.140294	-2.82768	0.00468861	0.137151	genus
s__Marinobacter fonticola	2.12161	0.492936	0.174357	2.82717	0.0046962	0.0898988	species
g__Psychromicrobium	1.72878	-0.703396	0.249485	-2.81939	0.00481152	0.137151	genus
s__Cupriavidus basilensis	12.8286	0.505712	0.179484	2.8176	0.00483845	0.0915321	species
s__Psychromicrobium lacuslunae	1.71775	-0.700904	0.24937	-2.8107	0.00494336	0.0924293	species
g__Lautropia	2.75326	-0.625078	0.222584	-2.80828	0.00498073	0.137151	genus
s__Carboxydocella thermautotrophica	1.80369	-0.629477	0.224372	-2.80551	0.00502364	0.0928508	species
g__Carboxydocella	1.81325	-0.628979	0.224275	-2.8045	0.00503954	0.137151	genus
g__Roseburia	3.65835	-0.494982	0.176897	-2.79814	0.00513981	0.137151	genus
f__unclassified-g__Chryseolinea	1.88434	0.47331	0.169152	2.79813	0.00513987	0.165161	family
s__Streptococcus mutans	1.72157	-1.00511	0.359903	-2.79272	0.00522674	0.0955068	species
g__Chryseolinea	1.86542	0.473078	0.169439	2.79203	0.00523791	0.137151	genus
s__Chryseolinea soli	1.85548	0.473077	0.169645	2.78863	0.0052931	0.0956327	species
s__Lautropia mirabilis	2.72697	-0.618179	0.222364	-2.78004	0.00543529	0.0965777	species
s__Bradyrhizobiaceae bacterium SG-6C	2.54963	0.529354	0.190536	2.77823	0.00546553	0.0965777	species
g__unclassified-s__Bradyrhizobiaceae bacterium SG-6C	2.56538	0.528224	0.190345	2.77509	0.00551859	0.140795	genus
s__Georgenia sp. ZLJ0423	1.59687	0.44924	0.162124	2.77097	0.00558899	0.0976859	species
s__Human endogenous retrovirus K	1.24157	-0.692592	0.250085	-2.76942	0.00561556	NA	species
s__Streptococcus sp. FDAARGOS_521	1.48745	-0.649465	0.23468	-2.76744	0.00564977	0.0976863	species
s__Altererythrobacter sp. ZODW24	1.15841	0.461222	0.166751	2.76593	0.00567614	NA	species
s__Staphylococcus epidermidis	92.3052	-0.726247	0.263157	-2.75975	0.00578465	0.0989544	species
s__Clostridium perfringens	3.69692	-0.555172	0.201453	-2.75584	0.00585422	0.0990904	species
s__Bacillus sp. THAF10	2.27031	-0.541461	0.197024	-2.7482	0.00599243	0.0997035	species
g__Vibrio	55.7217	-0.240929	0.0877062	-2.747	0.00601427	0.146793	genus
s__Methylobacterium sp. 17SD2-17	4.34844	-0.523995	0.190752	-2.74699	0.00601445	0.0997035	species
g__unclassified-s__Human endogenous retrovirus K	1.24386	-0.688062	0.250649	-2.74513	0.00604876	0.146793	genus
s__Roseomonas sp. FDAARGOS_362	1.5117	-0.588033	0.214664	-2.73931	0.00615678	0.099907	species
s__Sphingomonas sp. HKS19	6.45599	-0.516467	0.188562	-2.73898	0.00616308	0.099907	species
s__Mycoplasma arthritidis	1.89765	-0.45909	0.167776	-2.73632	0.00621312	0.099907	species
f__Bifidobacteriaceae	32.8332	-0.404967	0.149185	-2.71453	0.00663707	0.191911	family
s__Komagataeibacter hansenii	1.95859	0.684267	0.252465	2.71034	0.00672138	0.10701	species
o__Bifidobacteriales	32.6078	-0.403461	0.148984	-2.70808	0.00676731	0.306221	order
f__Beijerinckiaceae	6.05083	-0.366909	0.13549	-2.70802	0.00676866	0.191911	family
s__Pseudomonas sp. JY-Q	1.70399	-0.588811	0.217936	-2.70176	0.0068974	0.108325	species
s__Kluyveromyces lactis	2.37715	0.411458	0.152405	2.69977	0.00693875	0.108325	species
g__Collimonas	4.30975	-0.38032	0.141504	-2.68769	0.0071948	0.167327	genus
g__Weissella	9.76408	-0.277695	0.103386	-2.686	0.00723124	0.167327	genus
s__Parashewanella spongiae	6.26556	0.346488	0.129101	2.68385	0.0072779	0.112527	species
s__Streptococcus oralis	7.47838	-0.995579	0.372075	-2.67575	0.00745627	0.114188	species
g__Lachnoanaerobaculum	8.55671	-0.764462	0.28601	-2.67285	0.00752101	0.170077	genus
s__Lachnoanaerobaculum umeaense	8.49779	-0.764064	0.286201	-2.66967	0.00759248	0.115176	species
s__Actinomyces gaoshouyii	1.2728	0.432935	0.16291	2.65752	0.00787177	NA	species
s__Neisseria gonorrhoeae	3.06773	0.638748	0.240451	2.65646	0.00789663	0.118569	species
g__Solibacillus	5.51555	0.301287	0.113522	2.65401	0.00795412	0.175874	genus
s__Streptococcus sp. LPB0220	1.49192	-0.544046	0.205021	-2.65361	0.0079636	0.118569	species
s__Streptomyces fradiae	2.92244	-0.821547	0.31035	-2.64716	0.00811707	0.119745	species
s__Pseudomonas sp. SCB32	1.62906	0.450339	0.170703	2.63814	0.0083362	0.12186	species
s__Kocuria indica	1.54282	-0.498288	0.189224	-2.63332	0.00845546	0.12249	species
s__Shewanella putrefaciens	1.84119	-0.610165	0.232047	-2.62948	0.00855151	0.122708	species
g__Streptococcus	242.062	-0.354908	0.134977	-2.6294	0.00855365	0.178386	genus
s__Methylobacterium sp. C1	4.44583	-0.635097	0.24179	-2.62664	0.00862317	0.122708	species
g__Spirosoma	10.312	-0.312899	0.119222	-2.6245	0.00867754	0.178386	genus
g__Sneathia	1.81134	-0.628826	0.239614	-2.62433	0.008682	0.178386	genus
g__Cloacibacterium	9.51687	-0.491963	0.18806	-2.61599	0.00889695	0.178386	genus
s__Saccharomyces cerevisiae	246.662	-1.02071	0.391043	-2.61022	0.00904847	0.127522	species
g__Croceicoccus	4.06025	0.342049	0.131067	2.60973	0.00906139	0.178386	genus
s__Streptomyces olivaceus	4.50253	0.370739	0.142311	2.60513	0.00918393	0.127522	species
s__Synechococcus sp. JA-2-3B'a(2-13)	2.08514	0.527921	0.202719	2.60421	0.00920875	0.127522	species
g__Methylobacterium	54.6998	-0.281623	0.10823	-2.60208	0.00926589	0.178386	genus
g__unclassified-s__Beijerinckiaceae bacterium RH AL1	2.44654	-0.578507	0.222504	-2.59999	0.0093227	0.178386	genus
s__Prevotella sp. oral taxon 299	4.69684	-0.563863	0.216872	-2.59998	0.00932282	0.127522	species
s__Cloacibacterium normanense	9.45864	-0.489197	0.188247	-2.59869	0.00935798	0.127522	species
o__Chromatiales	87.6971	0.13948	0.0537507	2.59494	0.00946073	0.380532	order
s__Beijerinckiaceae bacterium RH AL1	2.43208	-0.576749	0.22265	-2.59038	0.009587	0.129545	species
s__Bacillus jeotgali	0.882863	0.524112	0.202365	2.58993	0.0095996	NA	species
s__Sneathia amnii	1.79573	-0.62206	0.24047	-2.58686	0.00968562	0.129787	species
f__Streptococcaceae	270.136	-0.349092	0.134968	-2.58648	0.00969624	0.259644	family
s__Aggregatibacter actinomycetemcomitans	1.2819	-0.613516	0.237699	-2.58107	0.00984957	NA	species
s__Enterobacter sp. Crenshaw	1.10407	0.443594	0.17193	2.58009	0.00987741	NA	species
s__Methylobacterium oryzae	1.61468	-0.575913	0.223508	-2.57671	0.00997466	0.132556	species
g__Bifidobacterium	26.7075	-0.398544	0.155206	-2.56783	0.0102336	0.192122	genus
s__Bacillus subtilis	21.2681	-0.837554	0.326527	-2.56504	0.0103164	0.135974	species
s__Sphingomonas ginsengisoli An et al. 2013	1.27659	-0.632333	0.246603	-2.56417	0.0103423	NA	species
s__Hymenobacter sp. 17J36-26	1.28542	0.514293	0.200598	2.56379	0.0103535	NA	species
f__Chromatiaceae	49.4133	0.211336	0.0827147	2.555	0.0106188	0.269382	family
s__Pseudomonas aeruginosa	73.9324	-0.688402	0.269862	-2.55094	0.0107432	0.140409	species
g__Acidobacterium	1.651	-0.586194	0.229866	-2.55016	0.0107675	0.198401	genus
s__Acidobacterium capsulatum	1.64292	-0.585767	0.229873	-2.54822	0.0108276	0.140409	species
s__Hydrogenophaga sp. NH-16	5.81071	-0.585922	0.230606	-2.54079	0.0110602	0.142279	species
s__Enterobacter roggenkampii	2.32291	-0.62184	0.245543	-2.53251	0.011325	0.143454	species
s__Staphylococcus equorum	1.95567	-0.542666	0.214293	-2.53235	0.01133	0.143454	species
s__Clostridium sp. CT4	2.13071	-0.504081	0.199513	-2.52655	0.0115188	0.144705	species
s__Stenotrophomonas sp. pho	1.26185	0.417062	0.166402	2.50635	0.0121984	NA	species
s__Solibacillus silvestris	4.08175	0.362896	0.145272	2.49804	0.0124882	0.154802	species
s__Erythrobacter sp. HKB08	4.6703	-0.777785	0.311861	-2.49401	0.0126308	0.154802	species
s__Gemella sanguinis	1.92298	-0.529362	0.212415	-2.49211	0.0126986	0.154802	species
s__Delftia tsuruhatensis	4.24865	-0.565168	0.226806	-2.49186	0.0127076	0.154802	species
g__Alicycliphilus	9.20863	-0.561672	0.226282	-2.48218	0.0130583	0.233449	genus
s__Alicycliphilus denitrificans	9.12079	-0.56074	0.226126	-2.47976	0.013147	0.157902	species
s__Streptococcus dysgalactiae	2.0509	0.792861	0.319773	2.47945	0.0131585	0.157902	species
g__Alloprevotella	2.15261	-0.510512	0.206193	-2.4759	0.0132901	0.233449	genus
o__Deinococcales	1.44369	-0.67506	0.272845	-2.47415	0.0133552	0.483457	order
g__Truepera	1.43798	-0.67538	0.273028	-2.47367	0.0133734	0.233449	genus
s__Sphingomonas koreensis	1.94738	-0.455353	0.184129	-2.473	0.0133983	0.158435	species
s__Amycolatopsis mediterranei	2.13561	0.338634	0.136935	2.47296	0.0133999	0.158435	species
f__Trueperaceae	1.45383	-0.673704	0.272915	-2.46855	0.0135661	0.325405	family
s__Pseudomonas sp. TKP	2.60211	0.433215	0.175645	2.46643	0.0136469	0.159417	species
s__Listeria innocua	1.70271	-0.441306	0.179201	-2.46263	0.0137922	0.159417	species
s__Alloprevotella sp. E39	2.13554	-0.507248	0.206099	-2.46118	0.0138481	0.159417	species
s__Lactococcus sp. KACC 19320	1.13847	0.421531	0.171293	2.46087	0.0138601	NA	species
s__Truepera radiovictrix	1.43076	-0.675752	0.274655	-2.46036	0.0138796	0.159417	species
s__Pseudonocardia sp. AL041005-10	2.98399	0.321423	0.131167	2.45048	0.0142665	0.161778	species
s__Veillonella atypica	2.16971	-0.593661	0.242526	-2.44783	0.014372	0.161778	species
s__Clostridium formicaceticum	2.29898	-0.521208	0.212959	-2.44745	0.0143869	0.161778	species
s__Actinomyces naeslundii	1.77911	0.71444	0.292494	2.44258	0.0145826	0.16284	species
f__Alicyclobacillaceae	8.54155	0.337914	0.138413	2.44135	0.0146324	0.325405	family
s__Corynebacterium flavescens	1.52524	0.430238	0.176405	2.43892	0.014731	0.163362	species
f__Neisseriaceae	49.5454	-0.361286	0.148314	-2.43596	0.0148525	0.325405	family
s__Acinetobacter towneri	2.18031	-0.601498	0.247265	-2.4326	0.0149907	0.165103	species
s__Mus musculus mobilized endogenous polytropic provirus	1.16132	0.41976	0.173539	2.41882	0.0155709	NA	species
s__Pseudomonas sp. R2-37-08W	1.13575	0.407567	0.169567	2.40357	0.0162358	NA	species
s__Sphingomonas taxi	2.64883	-0.508178	0.211917	-2.39801	0.0164846	0.17737	species
s__Serratia sp. LS-1	1.11558	0.404075	0.168634	2.39616	0.0165677	NA	species
f__Enterococcaceae	109.906	-0.162013	0.0676163	-2.39607	0.0165721	0.345522	family
s__Paraphotobacterium marinum	22.1664	0.30535	0.12751	2.39472	0.016633	0.17737	species
s__Streptococcus mitis	5.94528	-0.590007	0.246416	-2.39435	0.0166498	0.17737	species
g__Actinopolymorpha	1.5709	0.382888	0.159931	2.39408	0.0166621	0.279711	genus
g__Gemmatimonas	3.72419	0.315805	0.131998	2.3925	0.0167341	0.279711	genus
s__Gemmatimonas phototrophica	2.76406	0.354408	0.148133	2.3925	0.0167341	0.17737	species
s__Actinopolymorpha singaporensis	1.56272	0.383199	0.16018	2.3923	0.0167431	0.17737	species
s__Proteus cibarius	1.45374	-0.565461	0.236417	-2.39179	0.0167663	0.17737	species
g__Paraphotobacterium	22.2705	0.30406	0.127243	2.38959	0.016867	0.279711	genus
s__Fusobacterium necrophorum	2.48034	-0.635568	0.266038	-2.38901	0.0168938	0.177551	species
s__Acinetobacter venetianus	2.4665	-0.613635	0.257186	-2.38596	0.0170346	0.177811	species
s__Pararhodospirillum photometricum	1.4966	0.396444	0.166315	2.3837	0.0171397	0.177811	species
f__Cytophagaceae	22.7042	-0.195488	0.0820581	-2.38231	0.0172044	0.345522	family
g__Pararhodospirillum	1.50433	0.395727	0.166265	2.3801	0.0173081	0.282321	genus
c__Acidobacteriia	21.8067	-0.281239	0.118478	-2.37376	0.0176078	0.707046	class
g__Zymoseptoria	45.9258	-0.233825	0.0985914	-2.37166	0.0177086	0.284195	genus
s__Nocardioides dokdonensis	1.90475	-0.480973	0.203304	-2.36578	0.017992	0.185456	species
o__Neisseriales	110.191	-0.218088	0.0922027	-2.36531	0.018015	0.592857	order
p__Bacillariophyta	1014.14	-0.521522	0.221668	-2.35272	0.0186366	0.43796	phlyum
s__Zymoseptoria tritici	45.7484	-0.232951	0.0990724	-2.35132	0.018707	0.191598	species
k__unclassified-p__Bacillariophyta	1013.84	-0.520889	0.221628	-2.35029	0.0187588	0.426762	kingdom
s__Lactobacillus gasseri	1.76129	-0.516087	0.219797	-2.34801	0.0188739	0.192084	species
g__Borrelia	11.8541	-0.363989	0.155046	-2.34763	0.0188934	0.294201	genus
g__Enterococcus	100.972	-0.170354	0.0725829	-2.34703	0.0189235	0.294201	genus
s__Capnocytophaga sp. FDAARGOS_737	3.80498	0.534059	0.227699	2.34546	0.0190035	0.192186	species
s__Acinetobacter haemolyticus	3.45777	-0.537866	0.229627	-2.34235	0.0191628	0.192586	species
s__Pantoea eucalypti	1.18155	0.404634	0.172852	2.34093	0.0192357	NA	species
s__Leuconostoc carnosum	1.12109	0.394064	0.168669	2.33631	0.019475	NA	species
s__Aspergillus oryzae	44.3752	-0.343265	0.147109	-2.3334	0.0196273	0.196029	species
o__Bacteroidales	225.299	0.24107	0.103438	2.33058	0.0197755	0.596562	order
f__Thalassiosiraceae	941.501	-0.584808	0.252385	-2.31713	0.0204968	0.395178	family
s__Collimonas fungivorans	1.60316	-0.409342	0.176898	-2.31399	0.0206681	0.203777	species
s__Thiomonas sp. X19	1.56301	-0.441444	0.190858	-2.31294	0.0207259	0.203777	species
s__Staphylococcus lugdunensis	1.94831	-0.519607	0.224754	-2.3119	0.0207833	0.203777	species
s__Fusobacterium mortiferum	1.41395	-0.430987	0.186694	-2.30852	0.0209703	0.204365	species
g__Dolosigranulum	2.02592	-0.499007	0.216888	-2.30076	0.0214054	0.322756	genus
g__Thalassiosira	931.548	-0.580946	0.252509	-2.30069	0.0214089	0.322756	genus
o__Thalassiosirales	933.344	-0.580848	0.252986	-2.29597	0.0216777	0.60364	order
c__Coscinodiscophyceae	931.081	-0.579337	0.252525	-2.29418	0.0217803	0.707046	class
s__Dolosigranulum pigrum	2.01288	-0.496913	0.216904	-2.29094	0.0219671	0.210415	species
s__Rothia mucilaginosa	12.5085	-0.621376	0.271592	-2.2879	0.0221432	0.210415	species
s__Achromobacter xylosoxidans	7.9257	-0.552633	0.24195	-2.28408	0.0223667	0.210415	species
s__Gemella morbillorum	32.8125	-0.386851	0.169492	-2.28241	0.0224651	0.210415	species
s__Bacillus anthracis	1.90216	-0.561476	0.246002	-2.28241	0.0224652	0.210415	species
s__Pandoraea pnomenusa	14.9867	-0.319289	0.139924	-2.28187	0.0224971	0.210415	species
s__Arcobacter butzleri	2.44227	-0.334231	0.146533	-2.28092	0.0225529	0.210415	species
s__Thalassiosira pseudonana	926.148	-0.575397	0.252424	-2.27949	0.0226379	0.210415	species
s__Klebsiella pneumoniae	532.307	-0.748518	0.328778	-2.27666	0.0228063	0.210761	species
g__Zhihengliuella	1.33916	-0.483284	0.212427	-2.27506	0.0229025	0.340119	genus
s__Zhihengliuella sp. ISTPL4	1.3309	-0.482305	0.212187	-2.27301	0.0230254	NA	species
s__Spirosoma radiotolerans	1.62875	-0.474628	0.209168	-2.26912	0.023261	0.213209	species
s__Actinosynnema pretiosum	3.5713	0.370794	0.163531	2.26742	0.0233649	0.213209	species
g__Auricoccus	1.2441	-0.476551	0.210307	-2.26598	0.0234526	0.342554	genus
s__Auricoccus indicus	1.23614	-0.475649	0.209932	-2.26573	0.0234681	NA	species
s__Tenacibaculum sp. DSM 106434	1.92391	-0.372871	0.164571	-2.26571	0.0234689	0.213209	species
o__Mycoplasmatales	94.0446	0.153777	0.0679005	2.26474	0.0235285	0.60838	order
f__Thioalkalispiraceae	9.96272	0.280518	0.124149	2.25952	0.0238507	0.419985	family
f__Mycoplasmataceae	94.6805	0.153556	0.0679731	2.25907	0.0238791	0.419985	family
s__Candidatus Rhodoluna planktonica	1.96963	0.366913	0.162591	2.25666	0.0240293	0.217073	species
g__Mycoplasma	92.1724	0.15624	0.0692638	2.25573	0.0240876	0.342554	genus
f__Hemiselmidaceae	6.00766	-0.489836	0.217626	-2.25081	0.0243975	0.419985	family
g__Thermoproteus	2.94154	-0.450209	0.200067	-2.2503	0.0244302	0.342554	genus
s__Neisseria sp. oral taxon 014	1.2826	-0.513653	0.228506	-2.24787	0.0245845	NA	species
s__Listeria monocytogenes	1.23687	-0.858026	0.38176	-2.24755	0.0246046	NA	species
g__Sulfurivermis	9.87013	0.280404	0.124837	2.24617	0.0246934	0.342554	genus
g__Lelliottia	212.237	0.233299	0.103933	2.24469	0.0247879	0.342554	genus
s__Shigella boydii	2.68877	-1.16988	0.521216	-2.24453	0.0247986	0.222772	species
s__Chlamydia suis	1.32437	-0.497958	0.22192	-2.24386	0.0248413	NA	species
s__Sulfurivermis fontis	9.82857	0.280605	0.125423	2.23727	0.0252688	0.225735	species
g__Hemiselmis	5.93836	-0.48584	0.217826	-2.2304	0.0257208	0.350578	genus
s__Streptococcus sp. oral taxon 064	1.32216	-0.447975	0.200969	-2.22907	0.025809	NA	species
s__Lelliottia nimipressuralis	207.188	0.237154	0.106442	2.22802	0.0258793	0.229911	species
g__Geobacillus	24.8337	-0.279246	0.125712	-2.22131	0.0263298	0.354029	genus
s__Hemiselmis andersenii	5.90457	-0.484368	0.21813	-2.22055	0.0263815	0.233085	species
s__Nocardioides sp. dk884	1.27035	0.369629	0.166755	2.2166	0.0266504	NA	species
g__Brucella	2.77422	-0.380187	0.171591	-2.21566	0.0267148	0.354416	genus
s__Thermoanaerobacter mathranii	1.34481	-0.477503	0.216026	-2.2104	0.0270777	NA	species
s__Spirochaeta africana	2.70675	0.371347	0.168006	2.21033	0.0270824	0.23797	species
s__Geobacillus virus E3	5.36234	-0.403695	0.182981	-2.20621	0.0273693	0.238781	species
s__Pseudomonas sp. XWY-1	1.3684	0.406932	0.184571	2.20475	0.0274718	0.238781	species
s__Acinetobacter johnsonii	157.835	-0.648229	0.294555	-2.20071	0.0277569	0.239963	species
g__Rothia	15.0422	-0.518644	0.235781	-2.19969	0.0278292	0.361639	genus
o__Tissierellales	33.864	-0.362773	0.16513	-2.19689	0.0280283	0.646679	order
s__Fusarium pseudograminearum	90.4754	0.282329	0.128572	2.19589	0.0281	0.24163	species
g__unclassified-s__Geobacillus virus E3	5.39034	-0.401	0.182634	-2.19565	0.0281172	0.361639	genus
g__Allochromatium	1.78616	0.317975	0.145034	2.19241	0.0283496	0.361639	genus
s__Burkholderia vietnamiensis	4.61337	0.39612	0.180885	2.1899	0.0285315	0.244035	species
o__Kiritimatiellales	2.17167	-0.37173	0.169802	-2.1892	0.0285825	0.646679	order
g__Rhodoluna	2.42832	0.323505	0.14792	2.18703	0.0287403	0.361982	genus
s__Allochromatium vinosum	1.77743	0.318335	0.145723	2.18452	0.0289241	0.246084	species
f__Kiritimatiellaceae	2.18554	-0.370626	0.169765	-2.18317	0.0290233	0.428936	family
s__Enterobacter sp. E76	15.4447	0.632371	0.289825	2.18191	0.0291164	0.246367	species
k__unclassified-p__Kiritimatiellaeota	2.1405	-0.37052	0.169961	-2.18003	0.0292551	0.532442	kingdom
p__Kiritimatiellaeota	2.14058	-0.37036	0.169909	-2.17975	0.0292759	0.550386	phlyum
s__Bordetella pseudohinzii	1.62856	0.317191	0.145571	2.17894	0.0293363	0.246367	species
c__Kiritimatiellae	2.16388	-0.369519	0.169663	-2.17795	0.0294096	0.707046	class
s__Thioalkalivibrio versutus	1.98427	-0.441614	0.202775	-2.17785	0.029417	0.246367	species
s__Acinetobacter nosocomialis	2.43889	0.415825	0.191232	2.17445	0.0296716	0.247212	species
s__Weissella cibaria	1.31616	-0.46355	0.21334	-2.17282	0.0297937	NA	species
g__Kiritimatiella	2.16444	-0.369976	0.170322	-2.17221	0.0298401	0.367087	genus
s__Hungateiclostridium thermocellum	53.9822	-1.86611	0.859602	-2.17091	0.0299383	0.248149	species
f__Brucellaceae	13.7133	0.315947	0.145539	2.17087	0.0299412	0.428936	family
g__Naumovozyma	94.2055	0.2832	0.13062	2.16813	0.0301489	0.367087	genus
s__Parabacteroides distasonis	1.35911	0.434895	0.201019	2.16346	0.030506	NA	species
g__Sulfuricaulis	1.55738	0.31615	0.146233	2.16196	0.0306213	0.367087	genus
s__Kiritimatiella glycovorans	2.1557	-0.369598	0.17101	-2.16126	0.0306752	0.25102	species
s__Acinetobacter wuhouensis	8.38284	-0.313604	0.145169	-2.16027	0.0307518	0.25102	species
c__Bacteroidia	282.438	0.194747	0.0901502	2.16025	0.0307532	0.707046	class
s__Pseudobacter ginsenosidimutans	1.25291	0.361405	0.167372	2.15929	0.0308275	NA	species
s__Sulfuricaulis limicola	1.54862	0.31652	0.146699	2.15762	0.0309574	0.25102	species
s__[Clostridium] scindens	2.80952	-0.377797	0.175246	-2.1558	0.0310989	0.25102	species
g__Pseudobacter	1.25907	0.36091	0.167504	2.15464	0.0311903	0.367087	genus
s__Kocuria turfanensis	1.91275	-0.691676	0.321034	-2.15452	0.0311992	0.25102	species
s__Streptococcus sp. oral taxon 431	1.96605	-0.471279	0.218768	-2.15424	0.0312214	0.25102	species
g__Denitrobacterium	3.08762	0.343156	0.15931	2.15401	0.0312391	0.367087	genus
s__Staphylococcus phage IME-SA4	1.17256	0.382065	0.177502	2.15246	0.0313614	NA	species
s__Tannerella sp. oral taxon HOT-286	2.26033	-0.476533	0.221864	-2.14786	0.031725	0.252736	species
g__Biseptimavirus	1.17842	0.381744	0.177787	2.14719	0.031778	NA	genus
g__Francisella	25.0283	-0.237918	0.110825	-2.14678	0.0318108	0.367087	genus
s__Denitrobacterium detoxificans	3.0758	0.343399	0.159996	2.1463	0.0318493	0.252736	species
g__Camelina	644.927	-0.137008	0.063836	-2.14626	0.0318524	0.367087	genus
d__Archaea	212.055	-0.048499	0.0226336	-2.14279	0.03213	0.12852	domain
s__Haemophilus parainfluenzae	43.9302	-0.654518	0.305966	-2.13918	0.0324208	0.252736	species
s__Oxbow orthohantavirus	1.52231	0.377727	0.176596	2.13893	0.0324411	0.252736	species
g__Terriglobus	10.4528	-0.304432	0.142424	-2.13751	0.0325562	0.367087	genus
g__Neurospora	73.2471	0.247478	0.115847	2.13625	0.0326589	0.367087	genus
s__Providencia rettgeri	2.42329	0.453021	0.212071	2.13618	0.0326651	0.252736	species
s__Neurospora crassa	72.886	0.247645	0.115947	2.13585	0.0326918	0.252736	species
s__Corynebacterium nuruki	1.67996	0.310999	0.145665	2.13503	0.0327585	0.252736	species
s__Lactococcus lactis	19.636	-0.684606	0.320685	-2.13483	0.0327751	0.252736	species
g__Bacteroides	19.5567	-0.21947	0.10284	-2.1341	0.0328349	0.367087	genus
o__Malasseziales	285.488	-0.416666	0.195343	-2.133	0.0329246	0.696514	order
f__Cellvibrionaceae	16.2369	-0.223549	0.104835	-2.13239	0.0329746	0.428936	family
f__Peptoniphilaceae	30.2575	-0.393825	0.184781	-2.13131	0.0330637	0.428936	family
f__Malasseziaceae	287.757	-0.416913	0.195661	-2.1308	0.0331059	0.428936	family
f__Bacteroidaceae	19.8002	-0.21953	0.103078	-2.12975	0.0331927	0.428936	family
f__Francisellaceae	26.0788	-0.229839	0.107924	-2.12963	0.0332022	0.428936	family
s__Yersinia ruckeri	1.36775	0.342894	0.161021	2.1295	0.0332127	0.252736	species
s__Aerococcus christensenii	1.2788	0.356586	0.167551	2.12823	0.0333181	NA	species
f__Sordariaceae	74.0664	0.246594	0.115874	2.12813	0.0333265	0.428936	family
s__Actinoplanes friuliensis	15.3561	0.346622	0.162885	2.12801	0.0333359	0.252736	species
s__Mesoplasma lactucae	1.70853	0.304823	0.143254	2.12785	0.0333491	0.252736	species
s__Thermoproteus uzoniensis	2.29892	-0.562596	0.26449	-2.1271	0.0334118	0.252736	species
s__Salmonella enterica	893.526	-0.442398	0.20806	-2.1263	0.0334781	0.252736	species
s__Auritidibacter sp. NML130574	1.2388	0.348572	0.164145	2.12356	0.0337073	NA	species
s__Candidatus Mancarchaeum acidiphilum	1.28438	0.347893	0.163835	2.12344	0.0337174	NA	species
s__Camelina sativa	642.168	-0.136409	0.0642474	-2.12318	0.0337391	0.253517	species
g__Auritidibacter	1.24569	0.348197	0.164196	2.12061	0.0339544	0.375385	genus
s__Streptococcus intermedius	1.50617	0.370645	0.175039	2.1175	0.0342176	0.255163	species
f__Campylobacteraceae	93.9098	-0.222661	0.10518	-2.11694	0.0342647	0.428936	family
s__Bifidobacterium longum	2.04176	-0.430311	0.203282	-2.11681	0.0342756	0.255163	species
f__Azonexaceae	52.7351	0.166049	0.0784781	2.11587	0.034356	0.428936	family
s__Aeromonas salmonicida	3.38532	-0.520656	0.246446	-2.11266	0.0346302	0.256614	species
f__Myoviridae	45.2114	-0.123461	0.0584636	-2.11177	0.0347065	0.428936	family
o__Thiotrichales	40.0873	-0.16461	0.0779957	-2.1105	0.0348152	0.696514	order
c__Malasseziomycetes	284.073	-0.412463	0.195465	-2.11017	0.034844	0.707046	class
g__Dechloromonas	52.2696	0.167518	0.0794219	2.10922	0.0349256	0.379867	genus
g__Malassezia	284.507	-0.411559	0.195648	-2.10357	0.0354157	0.379867	genus
g__Paeniclostridium	2.76045	0.354395	0.168555	2.10255	0.0355052	0.379867	genus
s__Thauera sp. MZ1T	5.01223	0.455697	0.217415	2.09597	0.0360847	0.264244	species
s__Vibrio vulnificus	1.48935	-0.436955	0.208489	-2.09582	0.0360981	0.264244	species
s__Naumovozyma castellii	75.9341	0.338087	0.161362	2.0952	0.0361528	0.264244	species
o__Acidobacteriales	20.3597	-0.246724	0.118012	-2.09067	0.0365574	0.696514	order
s__Halanaerobium hydrogeniformans	1.79202	0.340047	0.162733	2.0896	0.0366535	0.264997	species
s__Methylobacterium aquaticum	1.72646	-0.446836	0.21402	-2.08782	0.0368138	0.264997	species
s__Mycolicibacterium rhodesiae	8.67491	0.259553	0.124432	2.08591	0.0369871	0.264997	species
s__Vibrio campbellii	1.85828	-0.374369	0.179538	-2.08518	0.0370527	0.264997	species
s__Malassezia restricta	282.91	-0.407503	0.195585	-2.08352	0.0372043	0.264997	species
s__Panicum hallii	905.042	0.181799	0.0872815	2.08291	0.0372596	0.264997	species
g__Parabacteroides	1.62253	0.375691	0.180534	2.08101	0.0374334	0.393845	genus
s__Paeniclostridium sordellii	2.74719	0.351692	0.169108	2.07969	0.0375538	0.264997	species
f__Acidobacteriaceae	20.4845	-0.245305	0.117953	-2.07968	0.0375547	0.452356	family
s__Thauera aromatica	2.81168	0.444109	0.213569	2.07947	0.0375742	0.264997	species
g__Panicum	908.97	0.180849	0.0869821	2.07915	0.0376033	0.393845	genus
f__Desulfobulbaceae	3.92623	-0.219489	0.106048	-2.06972	0.0384784	0.452356	family
s__Pseudomonas mandelii	36.7143	0.192345	0.0929843	2.06857	0.0385861	0.270225	species
s__Staphylococcus caprae	1.42804	-0.385472	0.186503	-2.06684	0.0387495	0.270225	species
s__Campylobacter concisus	2.61543	-0.428176	0.20724	-2.06609	0.0388197	0.270225	species
g__Hyphomicrobium	1.86012	-0.369068	0.178961	-2.06228	0.0391812	0.406097	genus
s__Streptomyces asterosporus	1.71134	0.301661	0.14671	2.05617	0.0397665	0.27444	species
s__Cedecea neteri	3.8035	0.273648	0.13316	2.05502	0.039877	0.27444	species
f__unclassified-g__Leptothrix	2.22771	-0.39384	0.191651	-2.05498	0.0398807	0.457679	family
s__Pseudomonas sihuiensis	11.2584	-0.422377	0.205596	-2.0544	0.0399371	0.27444	species
s__Streptomyces sp. 769	1.46483	-0.369213	0.179963	-2.05161	0.0402079	0.275125	species
g__Leptothrix	2.19962	-0.39289	0.191686	-2.04965	0.0403982	0.414394	genus
s__Dechloromonas aromatica	51.1986	0.166898	0.0816034	2.04524	0.0408313	0.278207	species
s__Neisseria flavescens	1.27071	0.369782	0.181191	2.04084	0.0412672	NA	species
s__Leptothrix cholodnii	2.18387	-0.390975	0.191703	-2.03949	0.0414014	0.279498	species
s__Bacillus sp. WR11	1.15515	-0.462638	0.226918	-2.03879	0.0414708	NA	species
s__Comamonas sp. NLF-7-7	6.07527	0.298998	0.146703	2.03812	0.0415379	0.279498	species
s__Fusobacterium hwasookii	3.58738	-0.485274	0.238221	-2.03708	0.0416421	0.279498	species
s__Pseudomonas oryzihabitans	3.00019	-0.459884	0.225839	-2.03634	0.0417162	0.279498	species
s__Serratia liquefaciens	2.22745	0.327999	0.16126	2.03397	0.0419544	0.279928	species
s__Micromonospora viridifaciens	2.22492	-0.437626	0.215363	-2.03204	0.0421499	0.28007	species
g__Archangium	3.36407	0.302048	0.148678	2.03156	0.0421983	0.428442	genus
s__Archangium gephyra	3.35093	0.302576	0.149439	2.02475	0.0428932	0.283837	species
f__Solibacteraceae	1.42446	0.350113	0.173273	2.02059	0.0433222	0.473104	family
s__Leptospira mayottensis	2.62067	0.318161	0.157701	2.0175	0.0436435	0.285506	species
s__Nocardioides humi	3.76499	0.317273	0.157275	2.01731	0.0436636	0.285506	species
s__Spiroplasma litorale	12.0274	-0.417189	0.206897	-2.01641	0.0437566	0.285506	species
s__Actinomyces pacaensis	1.39393	-0.363892	0.18055	-2.01547	0.0438557	0.285506	species
o__Caudovirales	30452.7	-0.251137	0.124691	-2.01408	0.0440014	0.712617	order
g__Neisseria	34.2559	-0.315477	0.15674	-2.01274	0.0441417	0.443059	genus
k__unclassified-o__Caudovirales	29973.4	-0.250918	0.124669	-2.01267	0.0441495	0.669601	kingdom
f__unclassified-s__Burkholderiales bacterium JOSHI_001	3.09622	-0.436121	0.216727	-2.0123	0.0441882	0.473104	family
p__unclassified-o__Caudovirales	29980.3	-0.250709	0.124638	-2.01149	0.0442732	0.693614	phlyum
o__Lamiales	1148.4	-0.111735	0.0555484	-2.01149	0.0442738	0.712617	order
s__Luteimonas sp. YGD11-2	1.24488	0.339745	0.16912	2.0089	0.0445475	NA	species
s__Choristoneura fumiferana granulovirus	1.98441	-0.411535	0.205111	-2.0064	0.0448141	0.28755	species
g__Hirschia	8.99608	0.255443	0.127353	2.00579	0.0448789	0.443059	genus
g__unclassified-s__Burkholderiales bacterium JOSHI_001	3.0583	-0.434757	0.216847	-2.0049	0.0449738	0.443059	genus
f__Siphoviridae	30586.5	-0.250539	0.125029	-2.00385	0.0450857	0.473104	family
o__Bryobacterales	1.41328	0.347467	0.17341	2.00373	0.045099	0.712617	order
s__Candidatus Solibacter usitatus	1.39942	0.347031	0.173215	2.00347	0.0451272	0.28755	species
f__Clavicipitaceae	29.9858	-0.227271	0.113451	-2.00324	0.045151	0.473104	family
s__Leisingera sp. NJS204	1.40496	-0.357263	0.1784	-2.0026	0.0452204	0.28755	species
s__Burkholderia pyrrocinia	1.4425	0.319327	0.159522	2.00178	0.0453084	0.28755	species
s__Serpentinomonas raichei	1.45069	0.32314	0.161485	2.00105	0.0453868	0.28755	species
s__Bifidobacterium adolescentis	1.50286	-0.453081	0.226516	-2.00021	0.0454772	0.28755	species
s__Cupriavidus metallidurans	3.12107	-0.381055	0.190697	-1.99823	0.0456921	0.28755	species
s__Caldicellulosiruptor lactoaceticus	1.71235	-0.38023	0.190351	-1.99751	0.0457693	0.28755	species
s__Spiroplasma citri	2.49546	-0.430709	0.215741	-1.99642	0.0458887	0.28755	species
s__Burkholderiales bacterium JOSHI_001	3.04005	-0.432848	0.217036	-1.99436	0.0461129	0.28755	species
s__Actinoplanes missouriensis	1.23022	0.326351	0.163709	1.99348	0.0462088	NA	species
g__Actinosynnema	4.56875	0.272372	0.136658	1.99309	0.0462512	0.451176	genus
s__Mycobacterium paragordonae	32.9387	0.245706	0.123279	1.99309	0.0462514	0.28755	species
s__Hirschia baltica	8.96835	0.255442	0.128289	1.99113	0.0464662	0.28755	species
s__Fusobacterium pseudoperiodonticum	10.4954	-0.546456	0.27448	-1.99088	0.0464944	0.28755	species
c__unclassified-o__Caudovirales	30314.2	-0.248056	0.124648	-1.99005	0.0465859	0.707046	class
g__Nonanavirus	30107.3	-0.250653	0.126059	-1.98838	0.0467699	0.451703	genus
s__Clostridium butyricum	5.14963	0.270239	0.135918	1.98825	0.0467841	0.288233	species
c__Tissierellia	34.8612	-0.321845	0.161884	-1.98811	0.0467991	0.707046	class
g__Pochonia	29.6923	-0.225972	0.113875	-1.98438	0.0472132	0.451703	genus
s__Candida albicans	118.06	-0.25467	0.128368	-1.98391	0.0472664	0.288928	species
s__Proteus phage VB_PmiS-Isfahan	29960.7	-0.250023	0.126101	-1.98272	0.0473991	0.288928	species
s__Borrelia mayonii	3.86364	-0.505041	0.254764	-1.98239	0.0474359	0.288928	species
s__Oceanobacillus iheyensis	1.44501	0.300123	0.151782	1.97733	0.0480038	0.290279	species
s__Magnetospirillum gryphiswaldense	1.4973	-0.406313	0.205499	-1.9772	0.0480188	0.290279	species
s__Pseudomonas plecoglossicida	2.40839	-0.681428	0.344928	-1.97557	0.0482039	0.290307	species
s__Tessaracoccus flavescens	1.24446	0.321923	0.163307	1.97128	0.0486923	NA	species
s__Pseudomonas palleroniana	1.37354	0.318706	0.161718	1.97075	0.0487523	0.292489	species
s__Synechococcus sp. CC9311	1.20959	0.339778	0.172473	1.97003	0.0488348	NA	species
g__Sphingobacterium	696.083	-0.226558	0.115024	-1.96966	0.0488771	0.459553	genus
s__Kosakonia sacchari	1.83818	0.303576	0.154176	1.96902	0.0489512	0.292489	species
g__Neochlamydia	1.75997	-0.320556	0.162804	-1.96896	0.0489574	0.459553	genus
s__Pochonia chlamydosporia	29.5495	-0.224406	0.114092	-1.96689	0.0491962	0.292489	species
s__Burkholderia latens	1.28997	-0.40606	0.206472	-1.96666	0.0492219	NA	species
s__Streptomyces sp. Sge12	19.0937	0.202625	0.103082	1.96567	0.0493366	0.292489	species
o__Acidithiobacillales	3.68631	-0.209982	0.106833	-1.96553	0.0493534	0.712617	order
f__Acidithiobacillaceae	3.71238	-0.209319	0.106651	-1.96266	0.0496858	0.482639	family
o__Flavobacteriales	1124.23	-0.234361	0.119418	-1.96252	0.0497023	0.712617	order
s__Hymenobacter sp. DG25B	1.42813	-0.406321	0.207099	-1.96196	0.0497668	0.292489	species
f__unclassified-s__Actinobacteria bacterium YIM 96077	1.30487	0.336039	0.171315	1.96153	0.0498178	0.482639	family
s__Vibrio gazogenes	1.38771	-0.356661	0.181829	-1.96152	0.0498189	0.292489	species
f__Peptostreptococcaceae	85.2522	-0.416984	0.212623	-1.96114	0.0498626	0.482639	family
s__Frankia inefficax	25.44	0.231941	0.118331	1.9601	0.0499838	0.292489	species
s__Neochlamydia sp. S13	1.75188	-0.320088	0.163328	-1.95978	0.0500215	0.292489	species
c__Acidithiobacillia	3.67215	-0.208538	0.106463	-1.95878	0.0501387	0.707046	class
s__Actinobacteria bacterium YIM 96077	1.28208	0.335073	0.171091	1.95845	0.0501775	NA	species
s__Alicyclobacillus acidocaldarius	2.24482	0.631093	0.322398	1.9575	0.0502891	0.292988	species
g__unclassified-s__Actinobacteria bacterium YIM 96077	1.28979	0.335084	0.171272	1.95644	0.0504137	0.461705	genus
f__Leptotrichiaceae	41.2179	-0.310173	0.158585	-1.95588	0.050479	0.482639	family
s__Lactobacillus paralimentarius	2.79224	-0.336062	0.171843	-1.95563	0.0505087	0.293206	species
g__Acidithiobacillus	3.67467	-0.209355	0.107104	-1.95469	0.0506195	0.461705	genus
g__Alicyclobacillus	2.25222	0.628651	0.322039	1.95209	0.0509271	0.461705	genus
s__Vibrio parahaemolyticus	7.01874	-0.314776	0.161314	-1.95132	0.0510189	0.295102	species
g__Arcobacter	18.4538	-0.0919529	0.0471283	-1.95112	0.0510428	0.461705	genus
f__Flavobacteriaceae	1126.33	-0.234582	0.120242	-1.95091	0.0510676	0.482639	family
o__unclassified-s__Actinobacteria bacterium YIM 96077	1.29542	0.334763	0.171596	1.95088	0.0510714	0.712617	order
s__Acinetobacter sp. DUT-2	1.28133	-0.394476	0.202429	-1.94872	0.0513292	NA	species
s__Lactobacillus manihotivorans	1.34893	-0.414111	0.212881	-1.94527	0.0517425	NA	species
s__Pantoea sp. PSNIH1	6.1933	0.515807	0.265226	1.94478	0.0518013	0.298554	species
s__Rhodobacter capsulatus	3.04546	0.406301	0.209204	1.94213	0.0521212	0.298847	species
s__Thermoanaerobacter siderophilus	2.66843	-0.570587	0.293922	-1.94128	0.0522238	0.298847	species
s__Veillonella rodentium	1.99565	-0.347511	0.179195	-1.93929	0.0524658	0.299167	species
c__Flavobacteriia	1117.33	-0.230795	0.119113	-1.93762	0.0526698	0.707046	class
s__Nitrospira moscoviensis	1.31296	-0.436438	0.225423	-1.93608	0.0528578	NA	species
s__Granulicella tundricola	1.72536	-0.411617	0.212772	-1.93454	0.0530467	0.301288	species
s__Sphingobacterium daejeonense	681.104	-0.227396	0.117635	-1.93307	0.0532276	0.301288	species
o__Vitales	250.586	-0.115472	0.0597651	-1.93209	0.0533479	0.712617	order
s__Aspergillus fumigatus	235.986	-0.243895	0.126261	-1.93167	0.0533999	0.301288	species
s__Actinoplanes sp. N902-109	1.35056	0.30209	0.156789	1.92673	0.0540132	NA	species
f__Vitaceae	252.269	-0.115005	0.05981	-1.92284	0.0545002	0.505175	family
c__Coriobacteriia	20.9437	0.124285	0.0647641	1.91904	0.0549794	0.707046	class
g__Cedecea	4.49919	0.225046	0.117289	1.91874	0.0550178	0.484764	genus
g__Achromobacter	21.7687	-0.259247	0.13519	-1.91764	0.055156	0.484764	genus
s__Comamonas kerstersii	5.27615	-0.508145	0.265019	-1.91739	0.0551886	0.309099	species
s__Halanaerobium praevalens	3.14737	-0.377983	0.197242	-1.91635	0.0553211	0.309099	species
g__Eremothecium	192.988	0.1368	0.0713889	1.91627	0.0553308	0.484764	genus
s__Oceanisphaera profunda	4.75429	0.32249	0.168432	1.91465	0.0555367	0.309099	species
s__Rhodoferax ferrireducens	1.61689	0.275704	0.144006	1.91452	0.0555532	0.309099	species
g__Cajanus	468.956	0.105522	0.0552155	1.91109	0.0559933	0.484764	genus
g__Gilliamella	1.9082	0.363489	0.190227	1.91082	0.056028	0.484764	genus
s__Methylibium sp. Pch-M	2.49268	-0.380253	0.199145	-1.90943	0.0562071	0.311659	species
s__Gilliamella apicola	1.89597	0.362827	0.190273	1.90687	0.0565369	0.31241	species
f__Methylobacteriaceae	99.0076	-0.186327	0.097788	-1.90542	0.0567252	0.508447	family
s__Cajanus cajan	466.916	0.105787	0.0556204	1.90194	0.057179	0.314876	species
s__Streptococcus pneumoniae	5.14562	-0.540645	0.284846	-1.89803	0.0576926	0.31662	species
s__Streptococcus gallolyticus	1.2213	-0.381889	0.201356	-1.89659	0.0578826	NA	species
o__Parachlamydiales	6.47922	-0.163381	0.0861819	-1.89577	0.0579904	0.712617	order
s__Pseudodesulfovibrio profundus	11.3423	-1.18751	0.627043	-1.89382	0.0582488	0.318585	species
s__Alphapapillomavirus 11	1.28999	-0.406077	0.215305	-1.88605	0.0592876	NA	species
s__Streptomyces sp. 2323.1	1.33042	0.29745	0.158062	1.88186	0.0598556	NA	species
o__Funariales	344.408	-0.126055	0.0669845	-1.88185	0.0598565	0.712617	order
g__Vitis	249.822	-0.113861	0.0605354	-1.88091	0.0599844	0.507188	genus
g__Klebsiella	1515.12	-0.349769	0.186172	-1.87874	0.0602796	0.507188	genus
g__Modestobacter	18.5735	0.381441	0.203064	1.87843	0.0603227	0.507188	genus
c__Ktedonobacteria	1.20967	0.312622	0.166584	1.87666	0.0605652	0.707046	class
o__Hydrogenophilales	1.71177	-0.404592	0.215688	-1.87582	0.0606802	0.712617	order
s__Modestobacter marinus	18.4695	0.381072	0.203213	1.87524	0.0607597	0.331192	species
s__Erwinia amylovora	1.25716	-0.382985	0.204312	-1.87451	0.06086	NA	species
s__Candidatus Nitrososphaera evergladensis	1.33336	-0.372977	0.199028	-1.87399	0.060932	NA	species
s__Ktedonobacterales bacterium SCAWS-G2	1.20421	0.312441	0.166903	1.87199	0.0612076	NA	species
s__Anaerostipes hadrus	3.81588	0.320677	0.171587	1.86889	0.0616375	0.334841	species
g__unclassified-s__Ktedonobacterales bacterium SCAWS-G2	1.21022	0.312078	0.166995	1.86878	0.0616533	NA	genus
o__unclassified-f__Poxviridae	10.9118	-0.161872	0.0866553	-1.868	0.0617617	0.712617	order
f__Hydrogenophilaceae	1.72036	-0.402672	0.215569	-1.86795	0.0617684	0.508447	family
f__unclassified-s__Ktedonobacterales bacterium SCAWS-G2	1.22381	0.312069	0.16714	1.86711	0.0618864	0.508447	family
g__Aggregatibacter	2.33957	-0.398591	0.213668	-1.86547	0.0621156	0.507188	genus
k__unclassified-f__Poxviridae	10.7546	-0.162078	0.0869217	-1.86464	0.0622318	0.809014	kingdom
f__Funariaceae	346.683	-0.124869	0.0669798	-1.86428	0.0622823	0.508447	family
f__Poxviridae	10.9819	-0.161282	0.0865676	-1.86308	0.0624511	0.508447	family
c__Hydrogenophilalia	1.6976	-0.400829	0.215158	-1.86295	0.0624691	0.707046	class
s__Bacillus virus 1	1.32135	-0.402195	0.215906	-1.86282	0.062487	NA	species
s__Corynebacterium kroppenstedtii	1.45667	-0.319302	0.171505	-1.86176	0.0626364	0.336786	species
p__unclassified-f__Poxviridae	10.7556	-0.161626	0.0868458	-1.86106	0.0627351	0.819835	phlyum
s__Cellulosimicrobium cellulans	3.68357	-0.336135	0.180637	-1.86083	0.0627682	0.336786	species
s__Streptococcus cristatus	1.26777	-0.352076	0.189315	-1.85974	0.0629219	NA	species
o__unclassified-s__Planctomycetes bacterium MalM14	2.33446	-0.354222	0.190679	-1.85769	0.0632136	0.712617	order
s__Woolly monkey sarcoma virus	8.90688	-0.352958	0.190014	-1.85754	0.0632347	0.336786	species
s__Rhodospirillaceae bacterium R5959	1.23284	0.303828	0.163619	1.85693	0.0633215	NA	species
s__Candidatus Sodalis pierantonius	5.91359	0.23304	0.125559	1.85601	0.0634518	0.336786	species
s__Streptococcus australis	1.81613	-0.431283	0.232377	-1.85597	0.0634581	0.336786	species
g__Kytococcus	1.78297	-0.476984	0.257089	-1.85533	0.0635496	0.507188	genus
s__Vitis vinifera	248.793	-0.113297	0.061067	-1.85529	0.0635549	0.336786	species
g__unclassified-s__Rhodospirillaceae bacterium R5959	1.23875	0.303426	0.163547	1.85529	0.0635554	0.507188	genus
c__Bryopsida	343.123	-0.124848	0.0673027	-1.85502	0.0635939	0.707046	class
s__Kytococcus sedentarius	1.77482	-0.477039	0.257175	-1.85492	0.0636081	0.336786	species
f__unclassified-s__Planctomycetes bacterium MalM14	2.34954	-0.353786	0.19076	-1.85461	0.0636512	0.508447	family
o__Ktedonobacterales	1.21534	0.311219	0.16781	1.85459	0.0636547	0.712617	order
s__Streptococcus pyogenes	77.6676	-0.569534	0.307113	-1.85448	0.063671	0.336786	species
g__Zymomonas	3.71722	0.443552	0.239286	1.85365	0.063789	0.507188	genus
c__unclassified-f__Poxviridae	10.8745	-0.160984	0.0869166	-1.85217	0.0640012	0.707046	class
s__Acinetobacter sp. SWBY1	1.19544	-0.369005	0.19927	-1.85179	0.0640565	NA	species
g__Flavivirga	1.40208	-0.386039	0.208542	-1.85113	0.064151	0.507188	genus
g__Physcomitrella	343.202	-0.12477	0.0674443	-1.84997	0.0643183	0.507188	genus
s__Caldilinea aerophila	1.14398	-0.367439	0.198672	-1.84947	0.0643899	NA	species
c__unclassified-s__Planctomycetes bacterium MalM14	2.32553	-0.352412	0.190681	-1.84817	0.0645773	0.707046	class
s__Flavivirga eckloniae	1.39366	-0.385017	0.208341	-1.84801	0.0646007	0.33866	species
f__unclassified-g__Thiomonas	2.61553	-0.254048	0.137482	-1.84787	0.0646215	0.508447	family
s__Corynebacterium casei	20.0137	0.249913	0.135246	1.84784	0.0646254	0.33866	species
g__Caldilinea	1.14906	-0.367695	0.199048	-1.84726	0.0647092	NA	genus
s__Streptomyces gilvosporeus	4.98061	-0.402482	0.217937	-1.84678	0.0647786	0.33866	species
g__Hydrogenophilus	1.68968	-0.396965	0.215007	-1.84628	0.0648508	0.507188	genus
g__unclassified-s__Planctomycetes bacterium MalM14	2.32667	-0.352835	0.191114	-1.8462	0.0648631	0.507188	genus
s__Flavonifractor plautii	6.04261	0.302432	0.163816	1.84617	0.0648678	0.33866	species
c__Caldilineae	1.14847	-0.366793	0.198723	-1.84575	0.0649287	0.707046	class
f__Caldilineaceae	1.16083	-0.367392	0.199214	-1.8442	0.0651534	NA	family
g__Flavonifractor	6.07529	0.301465	0.163491	1.84392	0.065195	0.507188	genus
g__Thiomonas	2.584	-0.253781	0.137658	-1.84357	0.0652463	0.507188	genus
s__Sulfitobacter pseudonitzschiae	1.21014	0.30332	0.164546	1.84338	0.0652738	NA	species
o__Caldilineales	1.15291	-0.368062	0.199758	-1.84254	0.0653968	0.712617	order
s__Burkholderia anthina	1.2502	-0.351257	0.19068	-1.84213	0.0654568	NA	species
s__Mycobacterium avium	8.60597	0.365975	0.198785	1.84106	0.0656122	0.339564	species
s__Hydrogenophilus thermoluteolus	1.67572	-0.394687	0.214737	-1.838	0.0660627	0.339564	species
s__Hydrogenophaga crassostreae	1.5253	-0.341978	0.186074	-1.83787	0.0660822	0.339564	species
s__Pseudomonas putida	120.742	-0.331991	0.180664	-1.83762	0.066119	0.339564	species
s__Physcomitrella patens	341.697	-0.124551	0.0677807	-1.83756	0.0661273	0.339564	species
s__Planctomycetes bacterium MalM14	2.31638	-0.351593	0.191464	-1.83634	0.0663079	0.339564	species
f__Fervidobacteriaceae	6.55391	-0.170684	0.0930471	-1.83438	0.0665972	0.508447	family
s__Acinetobacter ursingii	2.51848	-0.399248	0.21793	-1.832	0.0669508	0.33975	species
s__Zymomonas mobilis	3.6934	0.43882	0.239533	1.83198	0.0669538	0.33975	species
o__Sphingobacteriales	807.204	-0.184531	0.100728	-1.83198	0.066954	0.712617	order
s__Capnocytophaga gingivalis	1.92879	-0.37607	0.205299	-1.83182	0.0669782	0.33975	species
g__Cellulosimicrobium	4.46625	-0.262511	0.143387	-1.83078	0.0671328	0.514865	genus
s__Mycolicibacterium vaccae	1.36155	0.285897	0.156167	1.83072	0.0671428	NA	species
g__Haloactinobacterium	9.90313	0.188928	0.103485	1.82566	0.0679016	0.514865	genus
f__Entomoplasmataceae	9.94579	0.133037	0.072911	1.82465	0.0680546	0.508447	family
f__Hungateiclostridiaceae	67.3254	-0.581455	0.318721	-1.82434	0.0681007	0.508447	family
s__Shewanella sp. FDAARGOS_354	2.15374	-0.436704	0.239473	-1.82361	0.0682113	0.342877	species
f__Parachlamydiaceae	4.47777	-0.189438	0.103902	-1.82323	0.0682691	0.508447	family
g__Ruminococcus	4.05143	-0.249133	0.13666	-1.82302	0.0683009	0.514865	genus
g__Neomicrococcus	1.21962	-0.466794	0.256059	-1.823	0.0683037	0.514865	genus
s__Corynebacterium singulare	2.00714	0.330891	0.181529	1.8228	0.0683332	0.342877	species
s__Streptococcus sp. A12	1.41091	-0.364453	0.199955	-1.82268	0.0683522	0.342877	species
s__Cellulomonas fimi	1.48046	-0.34691	0.190395	-1.82205	0.0684474	0.342877	species
f__Sphingobacteriaceae	813.081	-0.183981	0.100986	-1.82186	0.0684765	0.508447	family
o__unclassified-s__Planctomycetes bacterium TBK1r	3.99653	-0.366175	0.201297	-1.81908	0.0688994	0.712617	order
c__unclassified-s__Planctomycetes bacterium TBK1r	3.98031	-0.366222	0.201472	-1.81773	0.0691058	0.707046	class
f__Lachnospiraceae	69.6558	-0.198528	0.10939	-1.81487	0.0695446	0.508447	family
s__Staphylococcus pasteuri	1.4397	-0.338317	0.186463	-1.8144	0.0696169	0.346053	species
f__unclassified-s__Planctomycetes bacterium TBK1r	4.02539	-0.365725	0.201572	-1.81437	0.0696214	0.508447	family
c__Sphingobacteriia	804.311	-0.183303	0.101076	-1.81351	0.0697534	0.707046	class
s__Mycoplasma salivarium	1.77299	-0.618029	0.341081	-1.81197	0.0699902	0.346053	species
s__Halioglobus japonicus	3.26789	0.269137	0.148567	1.81155	0.0700554	0.346053	species
s__Fusarium verticillioides	41.6852	0.169894	0.0938209	1.81084	0.070166	0.346053	species
s__Micromonospora purpureochromogenes	1.23849	0.294958	0.162992	1.80965	0.0703506	NA	species
s__Spirosoma aerolatum	5.26298	-0.274883	0.151959	-1.80894	0.0704609	0.346053	species
s__Haloactinobacterium sp. HY164	9.86327	0.188337	0.10419	1.80764	0.0706625	0.346053	species
s__Lactobacillus crispatus	2.3371	-0.328822	0.181918	-1.80752	0.0706808	0.346053	species
s__Fusarium graminearum	184.19	-0.171845	0.0951439	-1.80616	0.0708931	0.346053	species
g__unclassified-s__Planctomycetes bacterium TBK1r	3.97987	-0.364381	0.201793	-1.80572	0.0709624	0.530884	genus
s__Acinetobacter defluvii	1.86394	-0.395775	0.219222	-1.80536	0.0710183	0.346053	species
s__Neomicrococcus aestuarii	1.21071	-0.464842	0.257682	-1.80394	0.0712411	NA	species
g__Bixzunavirus	1.8	-0.295776	0.164293	-1.8003	0.0718137	0.531006	genus
g__Ruania	1.64116	-0.314858	0.175035	-1.79883	0.0720461	0.531006	genus
s__Planctomycetes bacterium TBK1r	3.95939	-0.363051	0.20213	-1.79612	0.0724751	0.352062	species
s__Shewanella sp. MEBiC00475	1.26172	-0.367212	0.204703	-1.79388	0.0728326	NA	species
s__Encephalitozoon intestinalis	37.6325	0.154089	0.0859276	1.79324	0.0729341	0.352062	species
s__Mycobacterium virus Bxz1	1.79173	-0.295408	0.164806	-1.79245	0.0730603	0.352062	species
s__Ruania sp. HY168	1.63177	-0.313956	0.175195	-1.79204	0.0731273	0.352062	species
s__Leptotrichia trevisanii	4.1829	-0.442854	0.247665	-1.78812	0.0737572	0.354034	species
s__Enterobacter asburiae	1.64656	0.338286	0.189394	1.78614	0.0740758	0.354506	species
g__Tumebacillus	3.87192	0.218574	0.122409	1.78561	0.0741631	0.542034	genus
s__Hymenobacter nivis	6.6557	0.4466	0.25028	1.7844	0.0743582	0.354801	species
g__Heliobacterium	1.56969	-0.515308	0.289057	-1.78272	0.0746318	0.542034	genus
s__Corynebacterium pseudotuberculosis	1.46626	-0.369812	0.207714	-1.78039	0.0750122	0.356863	species
s__Sporosarcina sp. P37	1.25002	0.313126	0.176198	1.77712	0.0755478	NA	species
s__Fervidobacterium pennivorans	2.94966	-0.341536	0.192209	-1.77689	0.0755855	0.35853	species
s__Octadecabacter temperatus	2.40789	0.256525	0.144559	1.77453	0.0759759	0.359321	species
s__Heliobacterium modesticaldum	1.56024	-0.516636	0.291416	-1.77285	0.0762542	0.35958	species
s__Treponema denticola	14.5406	0.90454	0.51063	1.77142	0.0764907	0.359641	species
s__Propionibacterium virus PHL111M01	1.17552	0.302507	0.170849	1.77061	0.076626	NA	species
g__Pusillimonas	1.36617	-0.36042	0.204155	-1.76542	0.0774924	0.558731	genus
o__unclassified-s__Planctomycetes bacterium Q31a	1.87179	-0.297801	0.168918	-1.76299	0.0779017	0.783344	order
s__Pusillimonas sp. ye3	1.35669	-0.359248	0.203906	-1.76183	0.0780976	NA	species
f__unclassified-s__Planctomycetes bacterium Q31a	1.88521	-0.297291	0.168893	-1.76023	0.0783686	0.563786	family
g__Cyanobium	3.53678	-0.264484	0.150288	-1.75985	0.0784327	0.561129	genus
g__unclassified-s__Planctomycetes bacterium Q31a	1.86676	-0.297356	0.169261	-1.75679	0.0789528	0.561129	genus
c__unclassified-s__Planctomycetes bacterium Q31a	1.86421	-0.296152	0.168581	-1.75673	0.0789632	0.7656	class
s__Hymenobacter sp. PAMC 26628	3.05015	-0.549817	0.312981	-1.75671	0.0789669	0.370201	species
g__Thermoanaerobacterium	4.02898	-0.240401	0.137346	-1.75033	0.0800615	0.564973	genus
s__Planctomycetes bacterium Q31a	1.85773	-0.296771	0.169654	-1.74927	0.0802442	0.37256	species
s__Escherichia albertii	2.18878	-0.594763	0.340112	-1.74873	0.0803379	0.37256	species
s__Fusobacterium periodonticum	2.21876	-0.417904	0.239103	-1.7478	0.0804984	0.37256	species
s__Acinetobacter indicus	1.58336	0.30297	0.173388	1.74735	0.080577	0.37256	species
s__Streptococcus salivarius	3.1751	0.453975	0.259852	1.74705	0.0806287	0.37256	species
s__Planctomyces sp. SH-PL14	1.12119	-0.384253	0.219956	-1.74695	0.080646	NA	species
g__Planctomyces	1.12684	-0.385002	0.22062	-1.74509	0.0809684	NA	genus
s__Shewanella sp. MR-7	1.25822	-0.363028	0.208344	-1.74245	0.0814304	NA	species
g__Frondihabitans	3.7875	0.24295	0.139445	1.74226	0.0814626	0.570812	genus
s__Renibacterium salmoninarum	1.19559	0.288981	0.165943	1.74144	0.0816057	NA	species
g__Renibacterium	1.20142	0.288585	0.165901	1.73951	0.0819459	NA	genus
s__Altererythrobacter sp. B11	1.3592	0.273426	0.157187	1.7395	0.0819471	NA	species
f__Thermoanaerobacterales	17.0711	-0.134955	0.0776481	-1.73804	0.0822044	0.577871	family
s__Sphingomonas sp. FARSPH	7.83095	-0.357612	0.205793	-1.73773	0.082259	0.379004	species
g__Frankia	58.0467	0.142978	0.0823246	1.73676	0.0824302	0.573553	genus
f__Heliobacteriaceae	2.54093	-0.300358	0.173108	-1.73509	0.0827242	0.577871	family
o__Rhodobacterales	353.72	0.224315	0.129324	1.73452	0.0828253	0.794966	order
g__Mycolicibacter	1.84497	-0.290896	0.168048	-1.73103	0.0834459	0.576588	genus
c__unclassified-f__Hepadnaviridae	1.16902	0.302516	0.174916	1.7295	0.0837204	0.777902	class
s__Prevotella dentalis	1.87883	-0.346163	0.200161	-1.72942	0.0837339	0.384698	species
s__Hepatitis B virus	1.16395	0.302198	0.174886	1.72797	0.0839936	NA	species
s__Treponema primitia	19.6209	0.352719	0.204132	1.72789	0.0840074	0.384745	species
s__Pontibacter sp. SGAir0037	1.9992	-0.349624	0.202482	-1.72669	0.0842228	0.384745	species
f__Hantaviridae	2.60518	0.218764	0.126775	1.7256	0.0844187	0.581044	family
s__Corynebacterium striatum	2.56332	0.386326	0.224258	1.72269	0.0849449	0.386944	species
g__Orthohepadnavirus	1.16953	0.301705	0.175163	1.72243	0.0849921	NA	genus
s__Hydrogenophaga sp. RAC07	3.43741	-0.336552	0.19552	-1.72132	0.0851931	0.386979	species
f__Hepadnaviridae	1.18217	0.30168	0.17529	1.72104	0.0852442	NA	family
g__Orthohantavirus	2.57819	0.218931	0.127209	1.72104	0.0852444	0.584246	genus
s__Acinetobacter baumannii	499.44	0.445424	0.259069	1.71932	0.0855556	0.387531	species
f__Eubacteriaceae	5.38651	-0.198838	0.115662	-1.71914	0.0855895	0.581044	family
g__Leishmania	631.877	0.147963	0.0861067	1.71837	0.0857286	0.584246	genus
p__unclassified-f__Hepadnaviridae	1.15587	0.301512	0.175525	1.71777	0.0858383	0.819835	phlyum
o__Bradymonadales	1.7944	-0.311806	0.181546	-1.71751	0.0858863	0.794966	order
s__Candidatus Nitrosocosmicus exaquare	1.27296	-0.314531	0.183161	-1.71724	0.0859346	NA	species
k__unclassified-f__Hepadnaviridae	1.15539	0.301123	0.175615	1.71468	0.0864048	0.854176	kingdom
o__unclassified-f__Hepadnaviridae	1.17446	0.301148	0.175689	1.71409	0.0865116	0.794966	order
f__Trypanosomatidae	856.493	0.11652	0.0680444	1.71241	0.0868216	0.581222	family
s__Raoultella ornithinolytica	1.69531	0.36064	0.210908	1.70994	0.0872764	0.394215	species
s__Burkholderia sp. KBS0801	1.26474	-0.32529	0.19033	-1.70908	0.0874355	NA	species
o__Kinetoplastida	850.685	0.115902	0.0679366	1.70603	0.0880025	0.794966	order
p__Euglenozoa	837.718	0.115901	0.067945	1.70581	0.0880433	0.819835	phlyum
s__Pseudomonas cremoricolorata	1.11574	0.326063	0.191419	1.7034	0.0884937	NA	species
c__unclassified-o__Kinetoplastida	847.36	0.116096	0.0681879	1.70259	0.0886452	0.790715	class
s__Cicer arietinum	274.381	0.11822	0.0694427	1.70242	0.0886772	0.39942	species
s__Candidatus Nitrososphaera gargensis	1.18688	0.283958	0.166974	1.70061	0.0890155	NA	species
k__unclassified-p__Euglenozoa	837.655	0.115693	0.0680889	1.69915	0.0892918	0.854176	kingdom
s__Halomonas sp. 1513	1.46221	-0.326243	0.192029	-1.69893	0.0893333	0.400048	species
s__Pseudomonas guangdongensis	9.84389	0.22479	0.132382	1.69804	0.0894995	0.400048	species
s__Sphingomonas sp. IC081	1.05532	-0.359591	0.211836	-1.6975	0.0896029	NA	species
o__Frankiales	60.6129	0.133072	0.0784992	1.6952	0.0900376	0.794966	order
s__Pseudomonas sp. MPC6	1.27603	0.274058	0.161715	1.6947	0.0901322	NA	species
s__Corynebacterium xerosis	1.49388	-0.324656	0.19162	-1.69427	0.0902136	0.400048	species
s__Acinetobacter sp. ACNIH1	2.31426	-0.361082	0.213233	-1.69337	0.0903856	0.400048	species
s__Staphylococcus nepalensis	5.30857	-0.268555	0.158598	-1.6933	0.0903979	0.400048	species
s__Frondihabitans sp. PAMC 28766	2.79214	0.286901	0.169469	1.69294	0.0904675	0.400048	species
s__Yersinia enterocolitica	1.41354	0.263704	0.155811	1.69246	0.090558	0.400048	species
s__Thermus thermophilus	1.28158	-0.32626	0.192847	-1.69181	0.0906817	NA	species
g__Cicer	275.634	0.117031	0.0691978	1.69126	0.090787	0.610448	genus
s__Synechococcus sp. PCC 7336	1.19284	0.293692	0.173717	1.69064	0.0909055	NA	species
f__unclassified-s__Actinobacteria bacterium IMCC26256	1.50414	0.2712	0.160519	1.68952	0.0911203	0.592607	family
g__Roseobacter	3.15114	-0.209866	0.124277	-1.6887	0.0912771	0.610448	genus
g__unclassified-s__Squirrelpox virus	5.49019	-0.275537	0.163411	-1.68616	0.0917655	0.610448	genus
g__unclassified-s__Actinobacteria bacterium IMCC26256	1.48703	0.270587	0.160605	1.6848	0.0920273	0.610448	genus
s__Acidithiobacillus ferrooxidans	1.93783	-0.281669	0.167282	-1.6838	0.0922202	0.405357	species
f__Rhodobacteraceae	338.594	0.22899	0.136053	1.68309	0.0923569	0.592607	family
s__Actinobacteria bacterium IMCC26256	1.47944	0.270562	0.160766	1.68296	0.0923828	0.405357	species
s__Streptomyces bingchenggensis	2.10408	0.250886	0.149145	1.68216	0.0925369	0.405357	species
s__Corynebacterium genitalium	1.53729	-0.317786	0.189049	-1.68097	0.0927684	0.405357	species
s__Squirrelpox virus	5.47328	-0.275683	0.16418	-1.67915	0.0931229	0.405804	species
s__Streptococcus sp. FDAARGOS_192	1.23911	-0.335316	0.1997	-1.6791	0.0931334	NA	species
o__unclassified-s__Actinobacteria bacterium IMCC26256	1.49343	0.269818	0.160792	1.67805	0.0933364	0.804471	order
s__Roseobacter denitrificans	2.2361	-0.276784	0.165074	-1.67673	0.0935953	0.40676	species
g__Sphaerotilus	1.71054	-0.316103	0.188722	-1.67496	0.0939417	0.613014	genus
f__unclassified-g__Sphaerotilus	1.73335	-0.316142	0.188753	-1.6749	0.0939534	0.592607	family
s__Clostridium sp. AWRP	1.23592	-0.307987	0.18399	-1.67393	0.0941436	NA	species
g__Eubacterium	5.31582	-0.192665	0.115127	-1.6735	0.0942288	0.613014	genus
g__Finegoldia	7.97137	-0.383415	0.229133	-1.67333	0.0942625	0.613014	genus
s__Streptomyces sp. SUK 48	15.5697	0.241478	0.144407	1.67221	0.0944836	0.409514	species
f__Thermoproteaceae	8.18309	-0.163539	0.0978314	-1.67164	0.0945957	0.592607	family
f__Frankiaceae	59.8372	0.134308	0.0803632	1.67126	0.0946696	0.592607	family
g__Entomoplasma	4.97998	0.209885	0.125714	1.66954	0.0950097	0.613861	genus
s__Sphaerotilus natans	1.69876	-0.314915	0.188682	-1.66903	0.0951121	0.41113	species
s__Cellulomonas sp. PSBB021	1.24139	0.272454	0.163299	1.66843	0.0952298	NA	species
s__Acinetobacter sp. WCHA45	1.43109	-0.451979	0.271084	-1.6673	0.0954547	0.411505	species
s__Brassica oleracea	257.162	-0.157483	0.0945799	-1.66508	0.0958975	0.412308	species
g__Acetoanaerobium	1.83714	-0.298796	0.179598	-1.6637	0.0961732	0.61737	genus
s__Campylobacter sp. RM16704	2.41203	-0.3234	0.195122	-1.65742	0.097434	0.417119	species
s__Bernardetia litoralis	1.23034	0.27193	0.164192	1.65617	0.097688	NA	species
f__Bernardetiaceae	1.25496	0.271888	0.164174	1.65609	0.0977029	0.602323	family
s__Acetoanaerobium sticklandii	1.82677	-0.297719	0.179808	-1.65576	0.0977699	0.417119	species
s__Synechococcus sp. NIES-970	1.28464	0.278848	0.16842	1.65568	0.0977873	NA	species
s__Finegoldia magna	7.91141	-0.379499	0.229216	-1.65564	0.0977946	0.417119	species
s__Kosakonia oryzae	1.14125	0.282073	0.170423	1.65514	0.0978963	NA	species
o__Clostridiales	448.926	-0.205465	0.124149	-1.65499	0.0979268	0.819165	order
g__Bernardetia	1.23753	0.271608	0.164115	1.65498	0.0979276	0.620666	genus
g__Fervidobacterium	4.23585	-0.225866	0.136484	-1.65489	0.097947	0.620666	genus
s__Pantoea agglomerans	2.01232	-0.362316	0.219014	-1.65431	0.0980655	0.417167	species
s__Rufibacter sp. DG15C	1.27608	0.274088	0.165885	1.65228	0.0984773	NA	species
c__unclassified-f__Unikaryonidae	128.543	0.107313	0.0649513	1.6522	0.0984937	0.832245	class
g__Hungateiclostridium	61.7239	-0.630747	0.381835	-1.65188	0.0985581	0.620666	genus
s__Microbacterium lemovicicum	52.6773	0.193948	0.117441	1.65146	0.0986457	0.418528	species
s__Halomonas sp. AM6	1.21559	0.275845	0.167055	1.65122	0.0986943	NA	species
s__Jeotgalicoccus saudimassiliensis	1.51486	0.316049	0.191578	1.64972	0.0990011	0.418931	species
f__unclassified-g__Paucibacter	1.53965	-0.304091	0.184568	-1.64759	0.0994374	0.602323	family
s__Bordetella petrii	2.03837	0.300944	0.182704	1.64717	0.0995232	0.418967	species
s__Actinomadura sp. WMMA1423	4.29099	-0.334325	0.202979	-1.6471	0.0995384	0.418967	species
g__Paucibacter	1.5186	-0.303674	0.184376	-1.64703	0.0995509	0.620897	genus
p__Microsporidia	127.144	0.10703	0.0649843	1.64701	0.0995566	0.819835	phlyum
s__Paucibacter sp. KCTC 42545	1.50873	-0.303269	0.184311	-1.64542	0.0998829	0.418967	species
s__Clostridioides difficile	71.009	-0.423078	0.257252	-1.6446	0.100052	0.418967	species
g__Jeotgalicoccus	1.52599	0.315387	0.191796	1.64438	0.100097	0.620897	genus
f__Unikaryonidae	129.915	0.106405	0.0648016	1.64201	0.100588	0.602323	family
c__Ellioviricetes	15.4382	0.24548	0.149578	1.64116	0.100765	0.832245	class
s__Treponema sp. OMZ 838	18.6245	0.659122	0.401643	1.64106	0.100784	0.420937	species
g__Tenacibaculum	799.989	-0.30839	0.187999	-1.64038	0.100926	0.620897	genus
f__Carnobacteriaceae	3.12558	-0.271431	0.165611	-1.63897	0.10122	0.602323	family
g__Clostridioides	71.5603	-0.421534	0.257486	-1.63711	0.101607	0.620897	genus
g__Encephalitozoon	128.679	0.107288	0.0655553	1.6366	0.101715	0.620897	genus
o__unclassified-f__Unikaryonidae	129.009	0.105725	0.0646055	1.63648	0.10174	0.819165	order
s__Bacillus pseudofirmus	1.41049	-0.283003	0.17298	-1.63605	0.101829	0.423899	species
s__Leptotrichia goodfellowii	1.50576	-0.300002	0.183472	-1.63514	0.10202	0.423899	species
s__Entomoplasma melaleucae	3.42813	0.28529	0.174716	1.63288	0.102495	0.424773	species
s__Streptomyces atratus	1.53363	-0.277306	0.170014	-1.63107	0.102875	0.42525	species
g__Anseongella	1.47801	-0.278799	0.170952	-1.63087	0.102919	0.62109	genus
o__Bunyavirales	15.4967	0.243339	0.149434	1.6284	0.10344	0.819165	order
g__Yangia	10.6575	0.193442	0.118913	1.62675	0.10379	0.62109	genus
g__Rhodobacter	219.424	0.344126	0.211705	1.6255	0.104056	0.62109	genus
s__Anseongella ginsenosidimutans	1.47078	-0.278367	0.171315	-1.62488	0.104188	0.429147	species
g__Gluconobacter	2.57148	-0.23661	0.14564	-1.62462	0.104243	0.62109	genus
s__Campylobacter iguaniorum	5.6528	-0.242418	0.149274	-1.62398	0.10438	0.429147	species
s__Deep-sea thermophilic phage D6E	5.92915	-0.290611	0.179073	-1.62287	0.104618	0.429147	species
s__Brucella melitensis	1.18508	-0.352787	0.217407	-1.6227	0.104653	NA	species
s__Nostoc flagelliforme	1.67095	0.253849	0.156574	1.62127	0.104959	0.429452	species
f__unclassified-s__Clostridiales bacterium CCNA10	1.74401	-0.319186	0.196954	-1.62062	0.1051	0.611348	family
f__Eggerthellaceae	9.95069	0.114289	0.070557	1.61981	0.105274	0.611348	family
s__Capnocytophaga sp. oral taxon 323	1.31685	-0.328508	0.202912	-1.61897	0.105454	NA	species
o__Thermoanaerobacterales	38.844	-0.122002	0.0753902	-1.61827	0.105604	0.819165	order
g__unclassified-s__Clostridiales bacterium CCNA10	1.72532	-0.31879	0.197104	-1.61737	0.105798	0.623982	genus
k__unclassified-p__Bacteroidetes	2454.97	-0.121313	0.0750368	-1.61672	0.10594	0.854176	kingdom
g__Hippea	1.54366	0.242875	0.150246	1.61652	0.105983	0.623982	genus
s__Desulfovibrio fairfieldensis	1.37051	0.257452	0.159384	1.61529	0.106248	0.433072	species
o__Eggerthellales	9.8805	0.114058	0.0706332	1.61479	0.106356	0.819165	order
k__unclassified-p__Negarnaviricota	16.8063	0.218596	0.135424	1.61416	0.106493	0.854176	kingdom
s__Clostridiales bacterium CCNA10	1.71726	-0.318313	0.197234	-1.61389	0.106552	0.433072	species
s__Hippea maritima	1.53675	0.243316	0.150827	1.61321	0.106698	0.433072	species
g__unclassified-s__Deep-sea thermophilic phage D6E	5.9709	-0.288718	0.178989	-1.61304	0.106735	0.624714	genus
s__Synechococcus sp. WH 8020	1.15841	0.273097	0.16938	1.61233	0.10689	NA	species
s__Tumebacillus avium	3.07891	0.254821	0.158079	1.61199	0.106965	0.433072	species
s__Roseovarius mucosus	1.14403	0.277263	0.172039	1.61163	0.107042	NA	species
s__Corynebacterium sp. ATCC 6931	1.24162	-0.316108	0.196228	-1.61093	0.107196	NA	species
s__Bacillus mycoides	2.09461	-0.445255	0.276605	-1.60972	0.10746	0.433072	species
p__Negarnaviricota	16.8116	0.217995	0.135449	1.60943	0.107521	0.819835	phlyum
g__Marinobacter	14.6409	0.100866	0.0627307	1.60792	0.107854	0.625437	genus
s__Neorhizobium sp. NCHU2750	1.45926	-0.303178	0.188574	-1.60775	0.107891	0.433072	species
g__Parvimonas	3.78226	-0.698043	0.434452	-1.60672	0.108116	0.625437	genus
s__Muribaculum sp. H5	1.44265	0.30395	0.189279	1.60583	0.108312	0.433072	species
s__Parvimonas micra	3.76156	-0.69231	0.431404	-1.60478	0.108541	0.433072	species
s__Geobacillus thermodenitrificans	3.13428	-0.269469	0.167927	-1.60468	0.108565	0.433072	species
s__Leptospira interrogans	4.43686	-0.232082	0.144675	-1.60416	0.108679	0.433072	species
s__Rhodobacter sp. LPB0142	208.382	0.366198	0.228657	1.60152	0.109262	0.433072	species
f__Hyphomonadaceae	17.8401	0.144016	0.0899668	1.60077	0.109429	0.623491	family
s__Mycobacterium sp. KMS	1.46529	-0.329662	0.205995	-1.60034	0.109524	0.433072	species
s__Stenotrophomonas sp. WZN-1	1.36328	-0.324438	0.202741	-1.60026	0.109541	0.433072	species
s__Corynebacterium stationis	1.20998	0.266275	0.166442	1.5998	0.109643	NA	species
g__unclassified-s__Rhodocyclaceae bacterium	1.2229	-0.303008	0.189561	-1.59848	0.109937	0.632296	genus
f__Borreliaceae	23.7418	-0.18412	0.11519	-1.59841	0.109952	0.623491	family
s__Pseudomonas antarctica	20.3466	0.447298	0.279858	1.59831	0.109975	0.433072	species
s__Rhodocyclaceae bacterium	1.21584	-0.302511	0.18938	-1.59738	0.110182	NA	species
s__Streptococcus suis	1.55515	-0.30049	0.188119	-1.59734	0.110189	0.433072	species
s__Eggerthella lenta	1.31897	-0.310463	0.194448	-1.59664	0.110346	NA	species
s__Sporomusa termitida	1.14732	0.272571	0.170926	1.59468	0.110784	NA	species
s__Pseudomonas sp. Os17	1.0264	0.341521	0.2142	1.5944	0.110846	NA	species
s__Plasmodium berghei	4.40363	0.234426	0.147052	1.59417	0.110897	0.433072	species
p__Bacteroidetes	2456.15	-0.119712	0.0751093	-1.59384	0.110972	0.819835	phlyum
s__Cupriavidus nantongensis	1.53104	-0.329549	0.20686	-1.5931	0.111138	0.433072	species
g__Sporomusa	1.15464	0.272426	0.17105	1.59267	0.111235	NA	genus
s__Fusarium fujikuroi	184.589	-0.156447	0.0982948	-1.59161	0.111472	0.433072	species
s__Bacillus sp. FDAARGOS_527	1.07247	0.278916	0.175311	1.59097	0.111615	NA	species
s__Lactobacillus paracasei	1.4709	-0.316932	0.199226	-1.59082	0.111651	0.433072	species
s__Moraxella ovis	1.23648	-0.331419	0.208346	-1.59072	0.111673	NA	species
f__Pseudomonadaceae	14219.6	0.302509	0.190279	1.58982	0.111876	0.627026	family
s__Olsenella umbonata	1.13532	0.271907	0.171049	1.58964	0.111915	NA	species
s__Streptomyces albus	3.00081	0.258165	0.162405	1.58963	0.111918	0.433072	species
s__Microvirga sp. 17 mud 1-3	1.36478	-0.285872	0.179846	-1.58954	0.111938	0.433072	species
s__Burkholderia sp. MSMB617WGS	9.81823	-0.310911	0.195638	-1.58922	0.112012	0.433072	species
s__Bacillus pumilus	2.13297	0.246704	0.155491	1.58661	0.112601	0.433072	species
g__Torulaspora	8.93706	0.22002	0.138701	1.58628	0.112675	0.644318	genus
s__Staphylococcus simulans	6.70795	-0.496835	0.313289	-1.58587	0.112769	0.433072	species
k__unclassified-p__Thaumarchaeota	12.5122	-0.0908474	0.057287	-1.58583	0.112778	0.854176	kingdom
s__Pseudomonas parafulva	1.81218	0.294318	0.185616	1.58563	0.112824	0.433072	species
s__Candidatus Pelagibacter sp. HIMB1321	1.63967	-0.254151	0.160295	-1.58553	0.112847	0.433072	species
s__Pseudomonas sp. St29	1.534	-0.29574	0.186745	-1.58366	0.113272	0.433669	species
s__Torulaspora delbrueckii	8.89533	0.220148	0.139156	1.58203	0.113643	0.434055	species
p__Thaumarchaeota	12.5157	-0.0904833	0.0572379	-1.58083	0.113917	0.819835	phlyum
g__Pseudomonas	14075.2	0.300256	0.19061	1.57524	0.115202	0.655007	genus
f__Thermomonosporaceae	12.7309	-0.188746	0.119902	-1.57417	0.115448	0.637823	family
s__Halorubrum ezzemoulense	2.6435	-0.2821	0.179298	-1.57336	0.115636	0.439877	species
s__Flavisolibacter tropicus	2.08442	0.290275	0.184533	1.57302	0.115714	0.439877	species
s__Yangia pacifica	9.80796	0.209762	0.13352	1.57101	0.116179	0.440604	species
g__Ahniella	1.55316	0.278524	0.177358	1.57041	0.11632	0.656693	genus
g__Vitreoscilla	2.04045	-0.223665	0.142619	-1.56827	0.116819	0.656693	genus
s__Pseudomonas xanthomarina	1.97783	-0.232531	0.148745	-1.56328	0.117986	0.445581	species
s__Ahniella affigens	1.54552	0.277327	0.177429	1.56303	0.118046	0.445581	species
s__Glaesserella sp. 15-184	2.21009	0.352758	0.225934	1.56133	0.118446	0.446044	species
s__Bacillus sp. Lzh-5	1.17423	-0.336	0.21537	-1.56011	0.118734	NA	species
o__Propionibacteriales	95.277	-0.181408	0.116311	-1.55968	0.118835	0.888574	order
s__Runella sp. HYN0085	3.24815	-0.220211	0.141226	-1.55928	0.11893	0.446406	species
g__Amycolatopsis	10.0671	0.108899	0.069867	1.55867	0.119075	0.662065	genus
s__Enterococcus cecorum	52.1948	-0.158299	0.101567	-1.55857	0.119097	0.446406	species
f__Desulfomicrobiaceae	1.67636	-0.24695	0.158539	-1.55766	0.119314	0.637823	family
g__Campylobacter	62.7931	-0.196123	0.126046	-1.55596	0.119718	0.662065	genus
g__Desulfomicrobium	1.65747	-0.246933	0.158724	-1.55574	0.119771	0.662065	genus
s__Aeromonas sp. ASNIH5	1.22437	-0.314865	0.202462	-1.55518	0.119903	NA	species
s__Aeromonas sp. ASNIH1	1.37914	0.294827	0.189593	1.55505	0.119933	0.448259	species
s__Dietzia psychralcaliphila	2.3484	0.285714	0.183839	1.55415	0.120149	0.448259	species
s__Lactococcus garvieae	1.13552	-0.303695	0.195416	-1.5541	0.120161	NA	species
s__Pleurocapsa minor	1.30436	-0.312969	0.201428	-1.55375	0.120244	NA	species
o__Malpighiales	648.931	-0.0705762	0.0454271	-1.55361	0.120277	0.888574	order
g__Pleurocapsa	1.3097	-0.312913	0.201527	-1.55271	0.120492	0.662375	genus
f__Hyellaceae	1.32349	-0.312507	0.20151	-1.55083	0.120943	0.637823	family
s__Streptomyces platensis	2.49653	-0.258263	0.166608	-1.55013	0.121111	0.450802	species
g__Gallibacterium	2.58712	0.32614	0.210616	1.54851	0.1215	0.664245	genus
s__Pseudomonas marincola	2.46912	0.28328	0.183048	1.54757	0.121726	0.451294	species
s__Halomonas hydrothermalis	29.5169	-0.169655	0.10965	-1.54724	0.121804	0.451294	species
k__unclassified-p__Acidobacteria	58.0693	-0.150613	0.0974002	-1.54633	0.122025	0.854176	kingdom
p__Acidobacteria	58.0807	-0.150485	0.0973377	-1.54601	0.122103	0.819835	phlyum
f__Gallionellaceae	37.3553	-0.131184	0.084856	-1.54596	0.122115	0.637823	family
f__Enterobacteriaceae	5341.67	-0.289048	0.187059	-1.54522	0.122293	0.637823	family
s__Actinomyces sp. dk561	1.26792	-0.306804	0.198738	-1.54376	0.122646	NA	species
s__Gallibacterium anatis	2.56767	0.325102	0.210652	1.54331	0.122756	0.453328	species
g__Nakaseomyces	16.0635	0.199482	0.129306	1.54272	0.1229	0.668187	genus
s__Mycobacterium kansasii	13.2863	-0.410227	0.266091	-1.54168	0.123151	0.453328	species
s__Aquimarina sp. AD10	7.34547	-0.235066	0.152493	-1.54148	0.123199	0.453328	species
c__Clostridia	497.421	-0.176426	0.114477	-1.54115	0.123281	0.964253	class
g__Draconibacterium	1.3171	-0.27785	0.180545	-1.53895	0.123816	0.668187	genus
f__Prolixibacteraceae	1.33309	-0.277905	0.180601	-1.53878	0.123859	0.637823	family
f__Segniliparaceae	1.99143	0.266175	0.172991	1.53866	0.123886	0.637823	family
s__Draconibacterium orientale	1.31037	-0.277431	0.180617	-1.53602	0.124534	NA	species
g__Phycicoccus	1.42342	-0.308349	0.20075	-1.53599	0.124542	0.668187	genus
s__Alphapapillomavirus 12	1.22138	0.285397	0.185926	1.535	0.124783	NA	species
g__Spirochaeta	7.61802	0.161636	0.105359	1.53415	0.124994	0.668187	genus
f__Dermabacteraceae	15.0356	-0.173886	0.113381	-1.53365	0.125116	0.637823	family
s__Plasmodium vivax	20381.9	-0.153229	0.100016	-1.53205	0.12551	0.459763	species
g__Methylovulum	1.31704	-0.299628	0.195609	-1.53177	0.125579	0.668187	genus
s__Phycicoccus dokdonensis	1.41448	-0.307052	0.200587	-1.53077	0.125827	0.459763	species
s__Methylovulum psychrotolerans	1.31023	-0.298993	0.195472	-1.5296	0.126117	NA	species
s__[Candida] glabrata	16.0034	0.198648	0.129885	1.52942	0.126161	0.459763	species
s__Roseburia hominis	2.56856	-0.328411	0.214774	-1.52911	0.126238	0.459763	species
s__Stenotrophomonas sp. ASS1	3.164	-0.384234	0.251373	-1.52854	0.126378	0.459763	species
g__Plasmodium	20995.2	-0.148281	0.0971646	-1.52608	0.126989	0.671808	genus
s__Microbacterium wangchenii	1.23582	-0.285056	0.186816	-1.52586	0.127045	NA	species
s__Streptomyces sp. Tue 6075	3.96345	-0.299708	0.196567	-1.52471	0.12733	0.462183	species
o__Lactobacillales	625.818	-0.143393	0.0941974	-1.52226	0.127943	0.891889	order
s__Corynebacterium vitaeruminis	1.32175	-0.292715	0.192351	-1.52177	0.128066	NA	species
c__unclassified-s__Candidatus Gracilibacteria bacterium HOT-871	1.3402	0.242856	0.159964	1.5182	0.128965	0.964253	class
g__Aureimonas	1.53796	-0.256326	0.168911	-1.51753	0.129134	0.671808	genus
s__Roseomonas gilardii	1.65997	-0.361664	0.23839	-1.51711	0.129239	0.468056	species
f__Rubrobacteraceae	5.32048	-0.179299	0.118203	-1.51687	0.129301	0.637823	family
s__Agrococcus carbonis	1.50836	0.278833	0.183963	1.51571	0.129594	0.468075	species
s__Tenacibaculum dicentrarchi	789.386	-0.310372	0.204909	-1.51468	0.129854	0.468075	species
g__Saccharophagus	2.59285	-0.220563	0.14568	-1.51403	0.130019	0.671808	genus
f__Adenoviridae	119.236	-0.212276	0.140271	-1.51332	0.130198	0.637823	family
g__Castellaniella	1.31023	-0.288247	0.190476	-1.5133	0.130205	0.671808	genus
g__Rubrobacter	5.25572	-0.178768	0.118173	-1.51277	0.130338	0.671808	genus
s__Roseomonas mucosa	1.3991	-0.309064	0.204306	-1.51275	0.130344	0.468075	species
s__Streptomyces scabiei	1.63448	0.241711	0.15981	1.51249	0.130409	0.468075	species
s__Aureimonas sp. AU20	1.53106	-0.255851	0.169297	-1.51126	0.130723	0.468158	species
c__Chitinophagia	14.6467	0.106277	0.0703462	1.51077	0.130847	0.964253	class
s__Castellaniella defragrans	1.30202	-0.287493	0.190326	-1.51053	0.130907	NA	species
s__Candidatus Gracilibacteria bacterium HOT-871	1.33326	0.242556	0.160629	1.51004	0.131034	NA	species
o__Saccharomycetales	1231.44	-0.153523	0.101714	-1.50936	0.131208	0.891889	order
g__unclassified-s__Candidatus Gracilibacteria bacterium HOT-871	1.34013	0.242101	0.16044	1.50898	0.131304	0.671808	genus
s__Nitrosospira briensis	5.49046	0.316855	0.210041	1.50854	0.131416	0.469595	species
f__unclassified-s__Candidatus Gracilibacteria bacterium HOT-871	1.35469	0.242015	0.160439	1.50846	0.131438	0.637823	family
g__Saccharomyces	326.306	-0.348225	0.230946	-1.50782	0.1316	0.671808	genus
o__Haemosporida	21086.4	-0.146282	0.0971534	-1.50568	0.132149	0.891889	order
s__Clostridium sp. JN-1	6.07561	0.223567	0.148593	1.50456	0.132437	0.472191	species
s__Synechococcus sp. WH 8101	1.15547	-0.284996	0.189584	-1.50327	0.13277	NA	species
s__Citrobacter portucalensis	1.29048	0.252837	0.168222	1.503	0.132839	NA	species
f__Alteromonadaceae	22.1968	0.0708777	0.0471578	1.50299	0.132841	0.637823	family
s__Saccharophagus degradans	2.58279	-0.220217	0.146603	-1.50214	0.133062	0.473371	species
g__Variibacter	1.32892	-0.271865	0.18101	-1.50194	0.133113	0.671808	genus
g__Xanthobacter	1.87487	-0.27345	0.182157	-1.50118	0.133309	0.671808	genus
g__Acidihalobacter	2.25915	-0.200094	0.133401	-1.49995	0.133628	0.671808	genus
f__Plasmodiidae	21232.9	-0.145844	0.0972451	-1.49976	0.133678	0.637823	family
g__Jeongeupia	1.87521	-0.272632	0.181789	-1.49972	0.133686	0.671808	genus
s__Variibacter gotjawalensis	1.32192	-0.271455	0.181033	-1.49947	0.133751	NA	species
f__Salicaceae	355.485	-0.0823858	0.0549496	-1.4993	0.133796	0.637823	family
o__Cellvibrionales	23.0577	-0.12483	0.0832629	-1.49923	0.133813	0.891889	order
o__unclassified-s__Candidatus Gracilibacteria bacterium HOT-871	1.34585	0.241215	0.161042	1.49784	0.134175	0.891889	order
s__Maribius sp. THAF1	1.24707	0.245507	0.163977	1.49721	0.13434	NA	species
g__Maribius	1.25307	0.245103	0.16388	1.49563	0.134751	0.673753	genus
f__Spiroplasmataceae	78.0339	-0.152834	0.102242	-1.49482	0.13496	0.637823	family
s__Ehrlichia ruminantium	1.52206	-0.245867	0.164497	-1.49466	0.135003	0.478021	species
s__Jeongeupia sp. USM3	1.8641	-0.271862	0.181932	-1.4943	0.135097	0.478021	species
f__Mycobacteriaceae	312.955	0.0866141	0.05797	1.49412	0.135144	0.637823	family
s__Xanthobacter autotrophicus	1.86415	-0.272111	0.182305	-1.49261	0.135538	0.478021	species
s__Melaminivora sp. SC2-9	30.2154	0.444913	0.298125	1.49237	0.135602	0.478021	species
s__Mogibacterium diversum	1.2907	-0.27188	0.182258	-1.49174	0.135768	NA	species
s__Vitreoscilla filiformis	1.44783	-0.25067	0.168198	-1.49033	0.136137	0.478021	species
s__Planctomycetes bacterium Pan161	2.52249	0.232686	0.156225	1.48943	0.136373	0.478021	species
g__Paraoerskovia	1.63831	0.230548	0.154884	1.48852	0.136613	0.67511	genus
s__Shewanella algae	4.8812	0.396728	0.266637	1.4879	0.136778	0.478021	species
g__unclassified-s__Planctomycetes bacterium Pan161	2.53363	0.231569	0.155681	1.48746	0.136893	0.67511	genus
s__Enterobacter cloacae	36.5983	-0.488088	0.32819	-1.48721	0.136959	0.478021	species
s__Paraoerskovia marina	1.63124	0.230999	0.155357	1.48689	0.137045	0.478021	species
g__Spiroplasma	77.2232	-0.1523	0.102432	-1.48684	0.137058	0.67511	genus
f__Chitinophagaceae	14.8126	0.104918	0.0706169	1.48574	0.137348	0.637823	family
c__Saccharomycetes	1227.72	-0.151853	0.102251	-1.48509	0.13752	0.964253	class
s__Chlamydia felis	46.9567	0.14799	0.0996551	1.48502	0.137538	0.47806	species
s__Fusobacterium varium	1.36752	-0.268974	0.181176	-1.4846	0.13765	0.47806	species
o__Chitinophagales	14.7132	0.10471	0.0705992	1.48315	0.138033	0.891889	order
g__Betabaculovirus	4.20576	-0.179259	0.120886	-1.48288	0.138106	0.675514	genus
c__unclassified-s__Planctomycetes bacterium Pan161	2.52967	0.229683	0.154992	1.4819	0.138368	0.964253	class
s__Citrobacter sp. NMI7904_11	1.26157	-0.276296	0.186584	-1.48081	0.138657	NA	species
s__Sinorhizobium sp. CCBAU 05631	1.35885	0.240078	0.162137	1.48072	0.138682	NA	species
g__Thermomonospora	1.46322	-0.261376	0.176558	-1.48039	0.138768	0.675514	genus
s__Sterolibacteriaceae bacterium M52	1.08385	0.258651	0.174765	1.48	0.138874	NA	species
o__Zingiberales	415.455	-0.124718	0.0843022	-1.47942	0.139028	0.891889	order
f__Bathycoccaceae	35.5717	0.154456	0.104463	1.47857	0.139254	0.637823	family
s__Alistipes sp. dk3624	1.18152	0.274364	0.185619	1.4781	0.13938	NA	species
s__Thermomonospora curvata	1.45638	-0.261086	0.176705	-1.47753	0.139534	0.483557	species
g__unclassified-s__Sterolibacteriaceae bacterium M52	1.08937	0.258256	0.17483	1.47719	0.139626	NA	genus
f__unclassified-s__Planctomycetes bacterium Pan161	2.55767	0.228959	0.155168	1.47555	0.140065	0.637823	family
g__Melaminivora	30.5094	0.44021	0.298388	1.4753	0.140133	0.675514	genus
o__unclassified-s__Planctomycetes bacterium Pan161	2.53932	0.228511	0.15501	1.47417	0.140436	0.891889	order
g__Synechocystis	1.24699	-0.270847	0.183953	-1.47237	0.14092	0.675514	genus
f__Merismopediaceae	1.26054	-0.270796	0.184036	-1.47143	0.141175	0.637823	family
s__Synechocystis sp. PCC 6714	1.24136	-0.270492	0.183954	-1.47044	0.141443	NA	species
f__Musaceae	418.244	-0.123971	0.0843406	-1.46989	0.141591	0.637823	family
s__Carboxydothermus hydrogenoformans	1.16136	0.248896	0.169372	1.46952	0.141692	NA	species
g__Tardiphaga	1.28979	-0.282721	0.192413	-1.46934	0.14174	0.675514	genus
s__Kocuria flava	1.35617	0.244081	0.166116	1.46934	0.14174	NA	species
g__Segniliparus	1.95544	0.253713	0.17268	1.46927	0.141759	0.675514	genus
s__Blautia sp. N6H1-15	2.59395	-0.312546	0.212814	-1.46863	0.141932	0.490809	species
g__Carboxydothermus	1.16734	0.248497	0.169361	1.46726	0.142305	NA	genus
s__Tardiphaga sp. vice154	1.28185	-0.281965	0.192192	-1.4671	0.142349	NA	species
g__Ferroglobus	5.04994	0.255965	0.174573	1.46624	0.142584	0.675514	genus
s__Nitrospira japonica	1.16121	0.248892	0.169844	1.46541	0.142808	NA	species
s__Ferroglobus placidus	5.02973	0.256339	0.175158	1.46347	0.143338	0.494608	species
g__Paraoceanicella	1.53028	-0.246443	0.168549	-1.46214	0.143703	0.675514	genus
s__Providencia heimbachae	1.19574	-0.273275	0.186941	-1.46182	0.14379	NA	species
g__Populus	352.06	-0.0815224	0.0557795	-1.46151	0.143876	0.675514	genus
g__Candida	215.892	-0.153564	0.105086	-1.46132	0.143929	0.675514	genus
s__Microvirga sp. HR1	3.63208	0.226989	0.15537	1.46096	0.144027	0.495922	species
s__Arcobacter cryaerophilus	1.38483	-0.250511	0.171736	-1.4587	0.144648	0.496659	species
s__Prevotella melaninogenica	10.1345	0.423381	0.290398	1.45793	0.144859	0.496659	species
g__Musa	414.444	-0.123994	0.0850878	-1.45725	0.145048	0.677572	genus
s__Corynebacterium mycetoides	2.68313	0.2133	0.14649	1.45607	0.145373	0.496676	species
s__Paraoceanicella profunda	1.52254	-0.245917	0.168936	-1.45568	0.145481	0.496676	species
s__Corynebacterium camporealensis	1.49937	0.259847	0.178706	1.45405	0.145932	0.497159	species
g__Olsenella	2.6169	0.173285	0.119258	1.45302	0.146217	0.679841	genus
s__Segniliparus rotundus	1.94005	0.250765	0.172686	1.45214	0.146462	0.497908	species
f__Alcaligenaceae	103.544	-0.125966	0.0867493	-1.45207	0.146483	0.653748	family
s__Corynebacterium sp. 2183	1.20141	0.242213	0.166995	1.45042	0.146942	NA	species
s__Candidatus Nitrosotenuis aquarius	1.54229	-0.250838	0.173034	-1.44965	0.147157	0.498763	species
s__Musa acuminata	412.824	-0.12398	0.0855613	-1.44901	0.147334	0.498763	species
s__Brachybacterium sp. VM2412	1.4367	-0.294956	0.204167	-1.44468	0.148547	0.501196	species
s__Pseudomonas sp. Leaf58	1.59802	0.28618	0.198155	1.44422	0.148676	0.501196	species
s__Pseudomonas luteola	1.20121	-0.281668	0.195424	-1.44131	0.149496	NA	species
f__Poaceae	2695.39	0.0664299	0.0462059	1.43769	0.150521	0.665607	family
s__Erythrobacter sp. YH-07	1.13831	0.247222	0.172029	1.43709	0.150692	NA	species
s__Populus trichocarpa	350.641	-0.0810328	0.0563955	-1.43687	0.150756	0.506103	species
s__Candidatus Midichloria mitochondrii	1.85474	-0.219006	0.152421	-1.43685	0.150761	0.506103	species
s__Cellvibrio sp. PSBB023	1.23918	-0.289365	0.201405	-1.43673	0.150795	NA	species
o__Pseudomonadales	15285	0.254956	0.177605	1.43552	0.151139	0.933985	order
s__Leucobacter triazinivorans	1.55979	-0.288657	0.201163	-1.43494	0.151303	0.506266	species
g__Cellvibrio	10.2749	-0.175828	0.122541	-1.43485	0.15133	0.700341	genus
s__Neisseria lactamica	1.51425	-0.291329	0.203092	-1.43447	0.151439	0.506266	species
p__Candidatus	14.3285	0.126996	0.0886639	1.43233	0.152049	0.920079	phlyum
g__Nitrobacter	1.41407	0.222655	0.15563	1.43067	0.152525	0.701257	genus
f__Halieaceae	5.46224	0.137727	0.0962842	1.43042	0.152596	0.668646	family
s__Pantoea sp. 201603H	2.05245	-0.283476	0.19822	-1.43011	0.152686	0.509376	species
k__unclassified-p__Candidatus	14.3219	0.126704	0.0886296	1.42959	0.152834	0.940032	kingdom
g__Actinomyces	25.7769	0.118623	0.0829975	1.42923	0.152937	0.701257	genus
s__Paenarthrobacter aurescens	1.19863	0.24672	0.172768	1.42804	0.153279	NA	species
g__Fermentimonas	1.23016	-0.288508	0.202345	-1.42583	0.153918	0.702517	genus
s__Thioflavicoccus mobilis	1.12665	0.24635	0.172858	1.42515	0.154113	NA	species
o__Enterobacterales	5807.42	-0.254175	0.178368	-1.425	0.154157	0.933985	order
s__Streptomyces sampsonii	1.08947	0.248633	0.174596	1.42404	0.154434	NA	species
s__Fermentimonas caenicola	1.22185	-0.287604	0.202068	-1.42331	0.154647	NA	species
s__Tsukamurella tyrosinosolvens	2.28757	0.267609	0.188028	1.42324	0.154667	0.514044	species
s__Leclercia adecarboxylata	2.803	0.336526	0.236484	1.42304	0.154725	0.514044	species
g__Ogataea	4.97937	-0.206521	0.145137	-1.42293	0.154755	0.703112	genus
g__Paenarthrobacter	1.20542	0.246275	0.173087	1.42284	0.154782	NA	genus
o__Rhizobiales	565.661	0.16462	0.115704	1.42277	0.154804	0.933985	order
k__unclassified-p__Apicomplexa	22795.1	-0.13004	0.0914317	-1.42226	0.15495	0.940032	kingdom
g__Thioflavicoccus	1.13126	0.245931	0.173018	1.42141	0.155197	NA	genus
s__Arachidicoccus sp. B3-10	2.44316	-0.219163	0.154203	-1.42126	0.155241	0.514697	species
g__Eggerthella	1.67473	-0.248597	0.17503	-1.42031	0.155517	0.703359	genus
s__Synechococcus sp. SynAce01	1.25576	0.232504	0.164008	1.41764	0.156296	NA	species
g__unclassified-s__Zoogloeaceae bacteirum Par-f-2	49.733	-0.239569	0.169035	-1.41727	0.156403	0.704168	genus
p__Apicomplexa	22807.9	-0.129613	0.0914981	-1.41657	0.156609	0.920079	phlyum
s__Acinetobacter sp. WCHAc010034	1.5343	-0.241058	0.170378	-1.41484	0.157116	0.519706	species
s__Ogataea parapolymorpha	4.95665	-0.206026	0.145717	-1.41388	0.157398	0.519706	species
s__Providencia sp. WCHPHu000369	1.52231	-0.301028	0.213085	-1.41271	0.157741	0.519768	species
g__Halomonas	91.24	-0.115252	0.0815964	-1.41247	0.157812	0.704958	genus
g__unclassified-s__Tupaiid betaherpesvirus 1	5.03679	0.228025	0.161509	1.41185	0.157996	0.704958	genus
s__Zoogloeaceae bacteirum Par-f-2	49.5577	-0.238954	0.169405	-1.41055	0.158377	0.52054	species
s__Tupaiid betaherpesvirus 1	5.01903	0.228709	0.162237	1.40972	0.158622	0.52054	species
s__Halomonas sp. THAF12	1.28153	0.230043	0.163205	1.40953	0.158678	NA	species
g__unclassified-s__Lachnospiraceae bacterium Choco86	1.26906	-0.273317	0.194346	-1.40634	0.159623	0.705418	genus
g__Blastochloris	2.49052	-0.222779	0.158434	-1.40613	0.159685	0.705418	genus
s__Pseudomonas agarici	1.25296	-0.264264	0.187998	-1.40568	0.15982	NA	species
s__Cupriavidus sp. USMAHM13	1.24137	0.254123	0.180798	1.40556	0.159854	NA	species
g__Adlercreutzia	1.08972	-0.273302	0.194444	-1.40556	0.159856	NA	genus
s__Streptomyces sp. M2	1.72884	0.203573	0.144898	1.40494	0.160039	0.524118	species
g__Neospora	169.069	0.12007	0.085501	1.40431	0.160226	0.705418	genus
s__Adlercreutzia equolifaciens	1.08389	-0.272897	0.194368	-1.40403	0.160311	NA	species
s__Lachnospiraceae bacterium Choco86	1.25979	-0.272486	0.194091	-1.40391	0.160346	NA	species
s__Achromobacter insolitus	2.2072	-0.371019	0.264451	-1.40298	0.160624	0.524456	species
c__Aconoidasida	22209.1	-0.133902	0.0954653	-1.40263	0.160728	0.998522	class
s__Plantibacter flavus	19.889	0.203005	0.144948	1.40054	0.161351	0.524456	species
s__Sphingomonas wittichii	1.62107	-0.284107	0.202896	-1.40026	0.161436	0.524456	species
g__Acidisarcina	1.50947	-0.296607	0.21188	-1.39988	0.161549	0.708111	genus
s__Acidisarcina polymorpha	1.50233	-0.296429	0.211833	-1.39935	0.161707	0.524456	species
s__Myxococcus stipitatus	1.77138	-0.24424	0.174565	-1.39914	0.161772	0.524456	species
s__Neospora caninum	168.394	0.120072	0.0859404	1.39715	0.162368	0.52452	species
s__Anaerostipes rhamnosivorans	3.3491	-0.29906	0.214089	-1.3969	0.162445	0.52452	species
f__Desulfurellaceae	2.90637	0.219915	0.157453	1.3967	0.162503	0.700173	family
s__Streptomyces roseochromogenus	62.0608	-0.144699	0.103705	-1.39529	0.162927	0.525023	species
o__Desulfurellales	2.88668	0.219421	0.157312	1.39481	0.163072	0.948151	order
s__Cronobacter malonaticus	1.16677	0.239523	0.171782	1.39435	0.163213	NA	species
f__Tissierellaceae	1.84282	-0.231462	0.166056	-1.39388	0.163354	0.700173	family
s__Stenotrophomonas sp. ZAC14D2_NAIMI4_7	1.87277	-0.280517	0.20135	-1.39318	0.163565	0.526026	species
s__Acidipropionibacterium acidipropionici	1.23297	0.230657	0.165896	1.39037	0.164417	NA	species
s__Microvirga ossetica	1.87206	-0.235314	0.169287	-1.39003	0.164521	0.528043	species
g__Halioglobus	4.60137	0.153793	0.11065	1.38991	0.164557	0.710304	genus
f__Prevotellaceae	52.972	0.268659	0.193354	1.38946	0.164692	0.700173	family
s__Bacillus halodurans	2.17575	-0.228753	0.164843	-1.3877	0.165227	0.529254	species
o__Streptosporangiales	31.6324	-0.114991	0.0829318	-1.38658	0.165571	0.948151	order
f__Labilitrichaceae	2.44587	0.230347	0.166138	1.38648	0.165601	0.700173	family
s__Micromonospora aurantiaca	4.85131	0.300527	0.217007	1.38487	0.166091	0.530964	species
g__Methylovirgula	1.27776	-0.266822	0.192904	-1.38319	0.166607	0.710304	genus
g__Staphylothermus	2.52516	0.222624	0.161063	1.38221	0.166907	0.710304	genus
s__Pseudomonas extremorientalis	1.23314	0.230674	0.166895	1.38215	0.166926	NA	species
s__Methylovirgula ligni	1.27034	-0.266183	0.192713	-1.38124	0.167206	NA	species
s__Desulfotomaculum nigrificans	1.10687	0.239666	0.173808	1.37891	0.167921	NA	species
g__Plantibacter	21.7093	0.179073	0.129902	1.37852	0.168043	0.710304	genus
s__Desulfovibrio alaskensis	1.29922	0.222632	0.161738	1.37649	0.168669	NA	species
s__Pseudomonas sp. FDAARGOS_380	1.25925	-0.250168	0.181751	-1.37643	0.168687	NA	species
g__Pyrococcus	6.19449	-0.110756	0.0804725	-1.37632	0.168723	0.710304	genus
f__Erythrobacteraceae	125.248	0.116097	0.0843729	1.376	0.168822	0.702607	family
s__Streptomyces nigra	15.0046	0.399592	0.290544	1.37532	0.169031	0.539126	species
o__Desulfovibrionales	40.6771	-0.15306	0.111324	-1.37491	0.16916	0.948151	order
g__Labilithrix	2.42007	0.228868	0.166491	1.37466	0.169237	0.710304	genus
s__Luteimonas sp. 83-4	1.74088	0.23146	0.168582	1.37298	0.169758	0.539126	species
s__Tannerella forsythia	2.23463	0.29328	0.213675	1.37256	0.169891	0.539126	species
s__Alcaligenaceae bacterium SJ-26	2.27118	0.262211	0.191081	1.37225	0.169986	0.539126	species
g__unclassified-s__Alcaligenaceae bacterium SJ-26	2.28342	0.261641	0.190836	1.37102	0.170368	0.710304	genus
s__Corynebacterium variabile	1.62275	0.2411	0.176242	1.368	0.171311	0.540003	species
s__Klebsiella phage phiKO2	1.19532	-0.273188	0.199721	-1.36785	0.17136	NA	species
s__Labilithrix luteola	2.40828	0.228264	0.166899	1.36768	0.171412	0.540003	species
g__Stigmatella	1.6027	-0.271967	0.198946	-1.36704	0.171613	0.710304	genus
g__unclassified-s__Klebsiella phage phiKO2	1.20036	-0.27335	0.199978	-1.3669	0.171657	NA	genus
o__Rubrobacterales	7.07767	-0.157692	0.115393	-1.36656	0.171763	0.948151	order
s__Lactobacillus jensenii	1.90662	-0.310245	0.227089	-1.36618	0.171881	0.540003	species
f__Desulfovibrionaceae	38.1659	-0.161617	0.118434	-1.36462	0.172373	0.702607	family
s__Sinorhizobium sp. RAC02	1.30196	-0.244487	0.179546	-1.3617	0.173293	NA	species
s__Stigmatella aurantiaca	1.59251	-0.270721	0.198859	-1.36137	0.173397	0.540003	species
s__Mycobacterium chimaera	3.40601	-0.262481	0.192888	-1.3608	0.173578	0.540003	species
c__Dehalococcoidia	3.7707	-0.143965	0.105814	-1.36054	0.173659	0.998522	class
s__Sphingomonas sp. LK11	3.05418	-0.24168	0.177654	-1.3604	0.173703	0.540003	species
g__Aquiflexum	10.5036	-0.19338	0.142174	-1.36017	0.173777	0.710304	genus
s__Debaryomyces hansenii	9.11343	0.274869	0.202114	1.35997	0.173839	0.540003	species
s__Elizabethkingia meningoseptica	2.31583	-0.193862	0.142575	-1.35972	0.17392	0.540003	species
s__Nocardia mangyaensis	1.19836	0.227708	0.167548	1.35906	0.174127	NA	species
f__Ruaniaceae	11.5084	0.127105	0.0935757	1.35832	0.174364	0.702607	family
s__Streptococcus milleri	2.20954	0.325101	0.239384	1.35807	0.17444	0.540003	species
c__unclassified-s__Planctomycetes bacterium MalM25	4.56	0.22695	0.167148	1.35778	0.174533	0.998522	class
g__Debaryomyces	9.15588	0.27387	0.201723	1.35766	0.174573	0.710304	genus
g__Dinoroseobacter	1.42594	-0.235077	0.173206	-1.35721	0.174714	0.710304	genus
g__Zygosaccharomyces	16.697	0.157836	0.116295	1.35721	0.174715	0.710304	genus
g__Buttiauxella	1.48071	-0.225556	0.166205	-1.35709	0.174751	0.710304	genus
s__Nocardioides sp. CF8	1.37951	-0.243246	0.179245	-1.35706	0.174762	0.540003	species
g__Clavibacter	2.90299	0.181494	0.133767	1.35679	0.174848	0.710304	genus
f__Archangiaceae	6.0244	0.162978	0.120185	1.35606	0.175082	0.702607	family
s__Rubrobacter xylanophilus	3.39254	-0.21438	0.158122	-1.35579	0.175166	0.540003	species
c__unclassified-s__Planctomycetes bacterium KS4	1.25629	0.223253	0.164701	1.3555	0.175257	0.998522	class
f__unclassified-g__Ezakiella	1.34827	-0.25155	0.185659	-1.3549	0.175448	0.702607	family
s__Lentzea guizhouensis	4.30567	0.265734	0.19615	1.35475	0.175498	0.540003	species
g__Lentzea	4.32447	0.265053	0.195663	1.35464	0.175532	0.710304	genus
s__Mycoplasma anatis	25.5852	0.241022	0.177947	1.35446	0.17559	0.540003	species
g__Ezakiella	1.33061	-0.251146	0.185559	-1.35345	0.175912	0.710304	genus
s__Pseudomonas vancouverensis	1.276	0.220618	0.163049	1.35308	0.176029	NA	species
s__Halomonas sp. SF2003	1.57112	0.245483	0.181458	1.35284	0.176107	0.540003	species
s__Dinoroseobacter shibae	1.41913	-0.234664	0.173475	-1.35272	0.176145	0.540003	species
g__Mycobacterium	172.535	0.114319	0.0845206	1.35255	0.176198	0.710304	genus
s__Actinomyces radicidentis	1.30169	0.218449	0.161587	1.3519	0.176409	NA	species
s__Buttiauxella sp. 3AFRM03	1.47364	-0.225177	0.166571	-1.35184	0.176428	0.540003	species
s__Clavibacter michiganensis	2.88984	0.18192	0.134592	1.35164	0.17649	0.540003	species
s__Planctomycetes bacterium MalM25	4.54149	0.227209	0.168111	1.35154	0.176521	0.540003	species
g__unclassified-s__Planctomycetes bacterium MalM25	4.56373	0.226591	0.167657	1.35151	0.176531	0.710304	genus
s__Aquiflexum balticum	10.4623	-0.192882	0.142752	-1.35116	0.176643	0.540003	species
g__Qipengyuania	1.35302	0.243875	0.180585	1.35047	0.176864	0.710304	genus
s__Ezakiella massiliensis	1.32216	-0.250401	0.18542	-1.35045	0.176872	NA	species
o__unclassified-s__Planctomycetes bacterium MalM25	4.57832	0.225461	0.166993	1.35012	0.176976	0.948151	order
f__unclassified-s__Planctomycetes bacterium MalM25	4.61097	0.225801	0.167253	1.35006	0.176998	0.702607	family
s__Planctomycetes bacterium KS4	1.25019	0.222892	0.165121	1.34987	0.177057	NA	species
c__Rubrobacteria	7.04033	-0.15546	0.115188	-1.34963	0.177135	0.998522	class
s__Qipengyuania sediminis	1.34498	0.243424	0.180427	1.34915	0.177288	NA	species
s__Capnocytophaga haemolytica	1.5455	0.203071	0.150527	1.34907	0.177316	0.541031	species
g__Sebaldella	1.25925	-0.242473	0.179832	-1.34833	0.177552	0.710304	genus
g__unclassified-s__Planctomycetes bacterium KS4	1.25668	0.222499	0.165036	1.34818	0.177599	0.710304	genus
f__unclassified-s__Planctomycetes bacterium KS4	1.27062	0.222516	0.165103	1.34774	0.177742	0.702607	family
s__Kocuria rhizophila	1.18147	-0.252028	0.187029	-1.34754	0.177807	NA	species
p__unclassified-o__Herpesvirales	68.0415	-0.150389	0.111641	-1.34708	0.177954	0.953076	phlyum
g__Ferriphaselus	33.5449	-0.128224	0.0952225	-1.34657	0.178119	0.710304	genus
o__unclassified-g__Bigelowiella	21.8469	-0.246508	0.183086	-1.34641	0.178171	0.948151	order
k__unclassified-o__Herpesvirales	68.0104	-0.150202	0.111627	-1.34556	0.178444	0.986684	kingdom
s__Sebaldella termitidis	1.25308	-0.242087	0.179925	-1.34549	0.178468	NA	species
s__Myroides odoratimimus	1.20746	-0.266852	0.198692	-1.34305	0.179257	NA	species
g__Marinithermus	1.25887	-0.242476	0.180684	-1.34199	0.179598	0.710304	genus
g__unclassified-s__Planctomycetes bacterium Pan189	3.91843	-0.208929	0.155703	-1.34185	0.179646	0.710304	genus
s__Nitrobacter hamburgensis	1.23852	0.221876	0.165364	1.34174	0.17968	NA	species
o__Herpesvirales	69.0713	-0.149636	0.11156	-1.34131	0.179819	0.948151	order
g__Desulfobulbus	1.25975	-0.242501	0.180826	-1.34108	0.179896	0.710304	genus
o__unclassified-s__Planctomycetes bacterium Pan189	3.93155	-0.207933	0.15505	-1.34107	0.179897	0.948151	order
s__Marinithermus hydrothermalis	1.25288	-0.242084	0.180763	-1.33924	0.180493	NA	species
s__Zygosaccharomyces rouxii	16.6242	0.156306	0.116715	1.33921	0.180501	0.549708	species
s__Brachybacterium faecium	1.24516	-0.414818	0.309839	-1.33882	0.18063	NA	species
o__unclassified-s__Planctomycetes bacterium KS4	1.26177	0.22176	0.165675	1.33853	0.180725	0.948151	order
s__Desulfobulbus oralis	1.25303	-0.242087	0.180897	-1.33826	0.18081	NA	species
f__unclassified-g__Bigelowiella	22.008	-0.245292	0.183359	-1.33777	0.180972	0.702607	family
s__Planctomycetes bacterium Pan189	3.90389	-0.209229	0.156411	-1.33768	0.181	0.550184	species
f__Herpesviridae	63.4329	-0.160486	0.120089	-1.33639	0.181423	0.702607	family
s__Streptomyces hundungensis	1.44765	0.218079	0.163255	1.33581	0.18161	0.550471	species
s__Streptomyces pristinaespiralis	1.44214	-0.224559	0.168171	-1.3353	0.181779	0.550471	species
f__Geodermatophilaceae	32.757	0.160249	0.12009	1.33441	0.18207	0.702607	family
g__Ruthenibacterium	1.22759	-0.261344	0.195854	-1.33438	0.18208	0.716084	genus
c__unclassified-s__Planctomycetes bacterium Pan189	3.92037	-0.207309	0.155389	-1.33413	0.182161	0.998522	class
f__unclassified-s__Planctomycetes bacterium Pan189	3.95605	-0.206909	0.155107	-1.33398	0.182211	0.702607	family
p__Cercozoa	21.5042	-0.244137	0.183137	-1.33308	0.182504	0.953076	phlyum
s__Cyanobium sp. NIES-981	2.50299	-0.262325	0.196852	-1.33259	0.182665	0.552115	species
s__Ruthenibacterium lactatiformans	1.21904	-0.260459	0.195524	-1.33211	0.182825	NA	species
c__Chlorarachniophyceae	21.749	-0.243905	0.183164	-1.33162	0.182985	0.998522	class
c__unclassified-o__Herpesvirales	68.7323	-0.148315	0.111419	-1.33115	0.183141	0.998522	class
s__Ferriphaselus amnicola	33.4069	-0.127348	0.0956708	-1.33111	0.183154	0.552215	species
s__Dehalococcoides mccartyi	1.24453	-0.252159	0.189532	-1.33043	0.183377	NA	species
s__Amycolatopsis methanolica	1.44536	-0.228114	0.171462	-1.3304	0.183385	0.552215	species
s__Lactobacillus vaginalis	1.2532	-0.264326	0.198994	-1.32831	0.184075	NA	species
o__Geodermatophilales	32.5356	0.159247	0.119918	1.32797	0.184187	0.952512	order
k__unclassified-p__Cercozoa	21.5019	-0.243079	0.183103	-1.32755	0.184326	0.986684	kingdom
s__Burkholderia ubonensis	4.44161	-0.296267	0.223232	-1.32717	0.184453	0.554392	species
g__Bacteriovorax	1.22742	-0.242175	0.182557	-1.32658	0.184649	0.723331	genus
f__Bacteriovoracaceae	1.24087	-0.242165	0.182629	-1.32599	0.184842	0.707094	family
s__Ruminococcus champanellensis	1.08131	-0.268259	0.202483	-1.32485	0.185222	NA	species
s__Tenacibaculum mesophilum	1.4822	0.220853	0.166718	1.32471	0.185266	0.555798	species
s__Bacteriovorax stolpii	1.22134	-0.241774	0.18261	-1.32399	0.185506	NA	species
g__Bigelowiella	21.7885	-0.242619	0.183719	-1.32059	0.186637	0.728251	genus
s__Vibrio nigripulchritudo	1.41366	-0.247173	0.187823	-1.31599	0.188179	0.563358	species
s__Bigelowiella natans	21.6725	-0.241788	0.18386	-1.31507	0.188487	0.563358	species
o__Entomoplasmatales	87.2792	-0.120276	0.0914767	-1.31483	0.188567	0.961427	order
s__Kazachstania africana	2.76662	0.222943	0.169754	1.31333	0.189072	0.564059	species
s__Bacillus virus TP21	1.14101	-0.263014	0.200381	-1.31257	0.189329	NA	species
g__Lwoffvirus	1.1465	-0.263376	0.200669	-1.31249	0.189355	NA	genus
g__Aurantimicrobium	1.67662	0.188066	0.143458	1.31094	0.189876	0.734874	genus
g__Brachybacterium	8.17962	-0.170884	0.130389	-1.31057	0.190002	0.734874	genus
g__Actinomadura	11.2959	-0.170478	0.13024	-1.30895	0.19055	0.734874	genus
s__Pseudomonas rhodesiae	1.04434	0.309961	0.237217	1.30666	0.191329	NA	species
s__Staphylococcus sp. AntiMn-1	1.17858	-0.247747	0.190117	-1.30313	0.19253	NA	species
g__Salinispora	1.74269	-0.222653	0.171275	-1.29997	0.19361	0.742365	genus
f__Coriobacteriaceae	5.57627	0.185779	0.143096	1.29828	0.19419	0.736791	family
o__Thermoproteales	11.5061	-0.101281	0.0780175	-1.29818	0.194225	0.976521	order
g__Myroides	5.09208	-0.143565	0.110639	-1.2976	0.194424	0.742365	genus
s__Leptotrichia sp. oral taxon 498	1.10137	-0.249575	0.19234	-1.29757	0.194434	NA	species
g__Orthobunyavirus	11.4627	0.266481	0.205546	1.29645	0.19482	0.742365	genus
s__Frankia alni	24.1494	0.144172	0.111229	1.29617	0.194917	0.579296	species
s__Kosakonia cowanii	1.25612	-0.246173	0.189936	-1.29608	0.194946	NA	species
s__Thermoanaerobacterium thermosaccharolyticum	1.83589	-0.229686	0.177313	-1.29537	0.195191	0.579296	species
s__Corynebacterium imitans	1.73506	-0.2543	0.196393	-1.29485	0.195371	0.579296	species
s__Corynebacterium callunae	1.16696	0.219961	0.169896	1.29468	0.195431	NA	species
g__unclassified-s__Rhodothermaceae bacterium	1.54966	-0.232919	0.179923	-1.29455	0.195477	0.742365	genus
s__Simbu orthobunyavirus	11.4024	0.266347	0.205821	1.29407	0.195641	0.579296	species
f__Ruminococcaceae	26.4575	0.0982358	0.0759159	1.29401	0.195662	0.736791	family
s__Rhodothermaceae bacterium	1.54242	-0.232872	0.18009	-1.29309	0.195981	0.579296	species
s__Kribbella flavida	1.38206	0.208465	0.161615	1.28989	0.197089	0.581064	species
g__Kribbella	1.38937	0.208257	0.161476	1.28971	0.197151	0.745877	genus
s__Neisseria meningitidis	2.22372	-0.329892	0.255874	-1.28928	0.197302	0.581064	species
s__Pseudomonas sp. 09C 129	1.18977	-0.241438	0.187439	-1.28809	0.197715	NA	species
o__Thermotogales	11.4178	-0.0813246	0.0633044	-1.28466	0.198911	0.986383	order
s__Halomonas alkaliphila	1.24476	-0.252244	0.196365	-1.28456	0.198945	NA	species
g__Arachidicoccus	4.48395	-0.155757	0.121356	-1.28347	0.199326	0.748895	genus
s__Moraxella bovoculi	1.29701	0.227226	0.177118	1.28291	0.199525	NA	species
g__Acidianus	6.60079	-0.137494	0.107178	-1.28286	0.199542	0.748895	genus
s__Geobacter sulfurreducens	1.20709	0.214204	0.167068	1.28214	0.199794	NA	species
f__Methanoregulaceae	2.45003	-0.174243	0.135913	-1.28202	0.199836	0.740855	family
s__Prevotella fusca	1.56113	0.230815	0.180077	1.28176	0.199927	0.58696	species
s__Candidatus Portiera aleyrodidarum	1.96151	-0.303385	0.23675	-1.28146	0.200034	0.58696	species
s__Alistipes megaguti	1.18138	0.386709	0.301863	1.28107	0.200167	NA	species
s__Streptococcus sp. I-G2	1.29069	-0.250379	0.195592	-1.28011	0.200507	NA	species
f__Spirochaetaceae	84.6249	0.261577	0.204368	1.27994	0.200568	0.740855	family
g__Gracilibacillus	1.68115	-0.20815	0.162709	-1.27928	0.200799	0.748895	genus
s__Enterococcus thailandicus	32.5638	-0.139219	0.108831	-1.27923	0.200816	0.587559	species
s__Cellulomonas gilvus	1.2452	-0.252353	0.197477	-1.27789	0.201289	NA	species
f__Peribunyaviridae	12.3273	0.24009	0.187907	1.27771	0.201353	0.740855	family
s__Streptococcus sp. ChDC B345	2.2129	-0.282426	0.221158	-1.27703	0.201591	0.587559	species
g__Glaesserella	32.7558	0.231294	0.181137	1.2769	0.201637	0.748895	genus
s__Staphylothermus marinus	1.99018	0.23508	0.18412	1.27678	0.20168	0.587559	species
s__Marinobacter sp. Arc7-DN-1	1.69435	0.1872	0.146625	1.27673	0.201699	0.587559	species
g__Polynucleobacter	16.5776	-0.111802	0.087572	-1.27669	0.201712	0.748895	genus
s__Micromonospora inositola	1.24442	-0.229913	0.180471	-1.27396	0.202679	NA	species
s__Gracilibacillus sp. SCU50	1.67414	-0.207809	0.163218	-1.2732	0.202948	0.590126	species
o__unclassified-g__Ezakiella	1.34282	-0.23525	0.185065	-1.27117	0.203667	0.996315	order
s__Bordetella pertussis	1.1906	-0.241535	0.190013	-1.27115	0.203677	NA	species
s__Limnohabitans sp. 63ED37-2	1.4653	-0.214821	0.169102	-1.27037	0.203954	0.591395	species
s__Lactobacillus harbinensis	37.3936	0.195336	0.153819	1.2699	0.204119	0.591395	species
s__Leucania separata nucleopolyhedrovirus	1.57177	0.259213	0.20433	1.2686	0.204585	0.591676	species
s__Desulfosarcina widdelii	1.19564	0.213067	0.168	1.26826	0.204707	NA	species
f__unclassified-g__Mitsuaria	2.30134	-0.215497	0.169941	-1.26807	0.204772	0.747729	family
g__Mitsuaria	2.26793	-0.215162	0.169763	-1.26743	0.205003	0.758281	genus
s__Streptococcus sp. HSISS1	1.18481	-0.25648	0.202738	-1.26508	0.205841	NA	species
s__Aeromonas sp. CA23	3.64369	-0.255192	0.201933	-1.26375	0.20632	0.595186	species
s__Thermotoga sp. 2812B	1.23302	0.212024	0.167774	1.26375	0.206321	NA	species
s__Eremothecium sinecaudum	18.2199	0.188912	0.149557	1.26314	0.206539	0.595186	species
g__Gluconacetobacter	5.30228	-0.210965	0.167205	-1.26171	0.207052	0.761509	genus
s__Gluconacetobacter diazotrophicus	5.28085	-0.211733	0.167846	-1.26147	0.207139	0.595468	species
s__Mitsuaria sp. 7	2.25189	-0.214207	0.169896	-1.26081	0.207377	0.595468	species
g__Thermoanaerobacter	10.2881	-0.243343	0.193017	-1.26073	0.207406	0.761509	genus
s__Flavisolibacter ginsenosidimutans	1.27302	0.206814	0.164405	1.25796	0.208407	NA	species
s__Gordonia terrae	1.25854	-0.228195	0.181555	-1.25689	0.208792	NA	species
s__Plantactinospora sp. BB1	1.22716	-0.227538	0.181101	-1.25641	0.208966	NA	species
s__Raoultella planticola	2.6382	-0.29993	0.238928	-1.25532	0.209364	0.599237	species
s__Desulfovibrio magneticus	1.53083	-0.237582	0.189436	-1.25416	0.209785	0.599237	species
s__Pseudomonas synxantha	2.96925	-0.331466	0.264307	-1.2541	0.209807	0.599237	species
g__Cardiobacterium	1.47351	-0.234348	0.186892	-1.25393	0.209869	0.764468	genus
s__Geosporobacter ferrireducens	1.23613	0.207677	0.16567	1.25355	0.210005	NA	species
g__Delftia	51.2728	0.14615	0.116603	1.25341	0.210058	0.764468	genus
f__Peptococcaceae	8.73644	0.0851928	0.067971	1.25337	0.210071	0.753785	family
g__Geosporobacter	1.24336	0.20734	0.165587	1.25215	0.210517	0.764468	genus
s__Cardiobacterium hominis	1.4654	-0.233668	0.186857	-1.25052	0.211109	0.600134	species
s__Pseudomonas trivialis	1.46891	0.223974	0.179232	1.24963	0.211436	0.600134	species
s__Hymenobacter swuensis	2.66717	0.276676	0.221483	1.2492	0.211593	0.600134	species
s__Pseudomonas viridiflava	12701.3	0.301418	0.2413	1.24914	0.211614	0.600134	species
s__Spiroplasma phoeniceum	1.32154	-0.25027	0.200502	-1.24822	0.21195	NA	species
s__Desulfuromonas soudanensis	1.42771	-0.225995	0.181271	-1.24672	0.2125	0.601585	species
s__Megasphaera hexanoica	1.20175	-0.235339	0.188806	-1.24646	0.212595	NA	species
s__Spiroplasma cantharicola	0.977648	-0.254164	0.203936	-1.24629	0.212658	NA	species
s__Clostridium sp. JN-9	1.14698	0.21297	0.171286	1.24336	0.213736	NA	species
f__Acidiferrobacteraceae	3.89315	0.141648	0.113926	1.24333	0.213746	0.753785	family
s__Stenotrophomonas rhizophila	1.77192	-0.19781	0.15921	-1.24244	0.214073	0.603322	species
s__Cellvibrio sp. KY-YJ-3	1.47477	-0.244075	0.196475	-1.24227	0.214138	0.603322	species
s__Syntrophothermus lipocalidus	1.43061	0.192534	0.155037	1.24186	0.21429	0.603322	species
g__Syntrophothermus	1.43754	0.192132	0.15475	1.24156	0.214398	0.773782	genus
s__Hydrogenovibrio crunogenus	1.597	-0.241608	0.194692	-1.24098	0.214615	0.603322	species
s__Thermus aquaticus	1.35336	0.197286	0.15898	1.24095	0.214624	NA	species
g__Kazachstania	50.6562	0.112943	0.0910162	1.24092	0.214637	0.773782	genus
o__Phycisphaerales	2.24282	-0.230945	0.186201	-1.2403	0.214863	0.999754	order
f__Hymenobacteraceae	160.854	0.099105	0.0799149	1.24013	0.214927	0.753785	family
g__Sphingosinicella	2.53947	0.214877	0.173607	1.23772	0.215819	0.775091	genus
s__Thermoanaerobacter wiegelii	1.9654	-0.290686	0.234904	-1.23747	0.215913	0.605912	species
f__Sporolactobacillaceae	1.192	0.210243	0.169936	1.23719	0.216016	NA	family
o__Acidiferrobacterales	3.86844	0.140903	0.113946	1.23658	0.216244	0.999754	order
s__Nocardia sp. CS682	3.17012	-0.194479	0.157379	-1.23574	0.216557	0.60592	species
s__Cellvibrio sp. KY-GH-1	5.42739	-0.194874	0.157896	-1.23419	0.217132	0.60592	species
s__Mycolicibacter terrae	1.37044	-0.212132	0.171942	-1.23374	0.217301	0.60592	species
g__Desulfovibrio	21.3827	0.0718551	0.0582608	1.23334	0.217451	0.775091	genus
o__Schizosaccharomycetales	38.9896	-0.248418	0.201449	-1.23315	0.217518	0.999754	order
f__Phycisphaeraceae	2.25898	-0.229724	0.186334	-1.23286	0.217629	0.753785	family
s__Leptotrichia hofstadii	3.49937	-0.308227	0.250101	-1.23241	0.217796	0.60592	species
o__Nitrososphaerales	4.30969	-0.134428	0.109096	-1.2322	0.217874	0.999754	order
s__Streptomyces albidoflavus	22.3953	0.132762	0.107787	1.23171	0.218059	0.60592	species
s__Pseudomonas sp. StFLB209	1.78161	-0.252988	0.205449	-1.23139	0.218176	0.60592	species
f__Aquificaceae	30.0052	-0.164381	0.133523	-1.2311	0.218284	0.753785	family
s__Hahella sp. KA22	1.13536	0.211753	0.172118	1.23028	0.218593	NA	species
s__Enterobacter chengduensis	1.19833	-0.231055	0.187989	-1.22909	0.219039	NA	species
s__Chromohalobacter salexigens	1.21282	0.205275	0.16713	1.22823	0.21936	NA	species
s__Desulfohalobium retbaense	1.1356	0.211748	0.17245	1.22788	0.219493	NA	species
g__Phycisphaera	2.23347	-0.228945	0.186525	-1.22742	0.219665	0.775091	genus
f__Nitrososphaeraceae	4.33936	-0.133903	0.10914	-1.22689	0.219864	0.753785	family
g__Chromohalobacter	1.21886	0.20488	0.167068	1.22633	0.220074	0.775091	genus
g__Desulfohalobium	1.14175	0.211369	0.172474	1.22551	0.220383	NA	genus
o__Poales	2981.88	0.052348	0.0427312	1.22505	0.220556	0.999754	order
f__Desulfohalobiaceae	1.155	0.211418	0.172584	1.22502	0.220569	NA	family
f__Bartonellaceae	20.2846	-0.0681198	0.0556341	-1.22443	0.220792	0.753785	family
s__Pseudomonas alcaliphila	3.65727	-0.275686	0.225162	-1.22439	0.220804	0.611183	species
s__Bifidobacterium animalis	7.72968	-0.411826	0.336371	-1.22432	0.220832	0.611183	species
g__unclassified-s__Sphingobacteriaceae bacterium GW460-11-11-14-LB5	1.32326	-0.222206	0.181638	-1.22335	0.221199	0.775091	genus
s__Pseudomonas balearica	1.23385	-0.235957	0.19293	-1.22302	0.221323	NA	species
f__Selenomonadaceae	10.8342	0.167535	0.137052	1.22242	0.22155	0.753785	family
g__Serpentinomonas	2.21862	0.181436	0.148436	1.22231	0.221589	0.775091	genus
g__Selenomonas	9.77412	0.173707	0.142126	1.22221	0.221628	0.775091	genus
s__Geobacter metallireducens	22.3343	0.191456	0.156653	1.22217	0.221645	0.61167	species
g__Candidatus	111.352	-0.0568742	0.046545	-1.22192	0.221739	0.775091	genus
s__Phycisphaera mikurensis	2.22193	-0.228161	0.186797	-1.22144	0.22192	0.61167	species
g__Bartonella	20.0673	-0.0681897	0.0558389	-1.22119	0.222015	0.775091	genus
s__Sphingobacteriaceae bacterium GW460-11-11-14-LB5	1.31624	-0.221744	0.181592	-1.22111	0.222044	NA	species
s__Pseudomonas sp. MYb193	1.41761	-0.231387	0.189532	-1.22083	0.222149	0.61167	species
s__Candidatus Coxiella mudrowiae	2.60534	-0.173185	0.141989	-1.2197	0.222577	0.611802	species
f__Schizosaccharomycetaceae	39.2418	-0.245585	0.20167	-1.21776	0.223316	0.753785	family
s__Fusobacterium sp. oral taxon 203	3.19352	-0.306629	0.251876	-1.21738	0.223459	0.612964	species
s__Jatrophihabitans sp. GAS493	1.3362	-0.26935	0.221261	-1.21734	0.223475	NA	species
g__Ostreococcus	9.08421	-0.16489	0.135459	-1.21727	0.223502	0.775091	genus
g__Jatrophihabitans	1.34178	-0.269591	0.221504	-1.21709	0.223569	0.775091	genus
s__Leptospira biflexa	6.17714	-0.186829	0.153568	-1.21658	0.223762	0.612964	species
s__[Bacillus] selenitireducens	1.0981	0.21286	0.175116	1.21554	0.224161	NA	species
g__unclassified-s__[Bacillus] selenitireducens	1.10322	0.212445	0.175168	1.21281	0.225202	NA	genus
s__Campylobacter sputorum	1.40531	-0.236272	0.194963	-1.21188	0.225558	0.616833	species
c__Schizosaccharomycetes	38.7594	-0.243961	0.201364	-1.21154	0.225688	0.998522	class
g__Nitrosospira	7.2558	0.193158	0.159454	1.21137	0.225754	0.779089	genus
s__Marinilactibacillus sp. 15R	1.17541	0.206102	0.170209	1.21087	0.225944	NA	species
s__Murine leukemia virus	1.15247	-0.232315	0.191882	-1.21072	0.226003	NA	species
f__Cyclobacteriaceae	20.3112	-0.10914	0.0901794	-1.21025	0.226183	0.753785	family
s__Aerococcus viridans	1.44223	-0.243704	0.201472	-1.20962	0.226426	0.617239	species
s__Pseudomonas sp. VLB120	1.71001	0.239543	0.198053	1.20949	0.226475	0.617239	species
g__Marinilactibacillus	1.18098	0.205697	0.170216	1.20844	0.226877	NA	genus
f__unclassified-g__Luteimicrobium	1.48275	-0.204829	0.169507	-1.20838	0.2269	0.753785	family
g__unclassified-s__Pelagibacter phage HTVC008M	1.48886	-0.217109	0.179731	-1.20796	0.227061	0.779089	genus
g__Luteimicrobium	1.4654	-0.204861	0.169596	-1.20794	0.227071	0.779089	genus
f__Microbacteriaceae	193.983	0.0646166	0.0535127	1.2075	0.227239	0.753785	family
s__Ostreococcus tauri	9.05049	-0.164297	0.136095	-1.20722	0.227346	0.618566	species
s__Pelagibacter phage HTVC008M	1.48203	-0.216837	0.179843	-1.20571	0.227931	0.61911	species
g__Neorhizobium	7.52298	-0.146463	0.121526	-1.2052	0.228126	0.780018	genus
s__Bacteroides intestinalis	1.19003	0.202804	0.16854	1.2033	0.228861	NA	species
s__Luteimicrobium xylanilyticum	1.45681	-0.204396	0.169895	-1.20307	0.228948	0.619812	species
g__Halocella	2.32165	0.158049	0.131468	1.20219	0.229291	0.780791	genus
s__Lactobacillus salivarius	1.45429	-0.219825	0.182966	-1.20145	0.229576	0.619812	species
f__Nitrosomonadaceae	7.34039	0.191383	0.159341	1.20109	0.229715	0.753785	family
s__Desulfofarcimen acetoxidans	1.45704	0.207004	0.172359	1.201	0.229749	0.619812	species
g__Desulfofarcimen	1.46532	0.206947	0.172375	1.20056	0.229921	0.780791	genus
s__Propionibacterium freudenreichii	1.87281	0.256545	0.213758	1.20017	0.230074	0.619812	species
o__Cardiobacteriales	1.74457	-0.212056	0.17669	-1.20016	0.230079	0.999754	order
s__Flavisolibacter sp. 17J28-1	1.5664	-0.22409	0.186739	-1.20002	0.230132	0.619812	species
s__Aeromonas rivipollensis	10.0897	-0.188961	0.15759	-1.19907	0.230502	0.619812	species
s__Escherichia marmotae	1.40281	0.21451	0.179133	1.19749	0.231117	0.620336	species
g__Flavisolibacter	4.73302	0.147474	0.123241	1.19664	0.231448	0.782947	genus
s__Mycolicibacterium fortuitum	1.57118	-0.23031	0.192473	-1.19658	0.231469	0.620336	species
f__Orbaceae	2.53933	0.221802	0.185385	1.19644	0.231527	0.753785	family
f__Euphorbiaceae	297.869	-0.0562691	0.0470322	-1.1964	0.231542	0.753785	family
s__Echinicola sp. LN3S3	1.26431	-0.214518	0.179314	-1.19633	0.23157	NA	species
f__Cardiobacteriaceae	1.75586	-0.211206	0.176611	-1.19589	0.231741	0.753785	family
s__Halocella sp. SP3-1	2.31071	0.158524	0.132649	1.19506	0.232062	0.620891	species
s__Streptomyces cattleya	1.43628	0.185025	0.154983	1.19384	0.232541	0.621087	species
o__Orbales	2.52023	0.220854	0.185093	1.19321	0.232788	0.999754	order
g__Methanolinea	1.2356	-0.231998	0.194478	-1.19293	0.232898	0.782947	genus
s__Streptomyces griseorubiginosus	2.32781	-0.191238	0.160316	-1.19289	0.232913	0.621087	species
g__Nitratifractor	1.29961	-0.211965	0.177692	-1.19288	0.232917	0.782947	genus
f__unclassified-g__Nitratifractor	1.31355	-0.211937	0.177723	-1.19251	0.233061	0.753785	family
s__Methanolinea tarda	1.22985	-0.231643	0.194298	-1.19221	0.23318	NA	species
s__[Eubacterium] cellulosolvens	1.42664	0.216818	0.181907	1.19192	0.233294	0.621087	species
s__Agrobacterium sp. T29	1.19007	-0.218328	0.183255	-1.19139	0.233502	NA	species
s__Nitratifractor salsuginis	1.29309	-0.211554	0.177806	-1.18981	0.234123	NA	species
s__Leptotrichia sp. oral taxon 847	1.17564	-0.220013	0.184916	-1.1898	0.234125	NA	species
g__unclassified-s__Planctomycetes bacterium Pan153	1.21288	-0.221291	0.186023	-1.18959	0.234209	NA	genus
o__unclassified-s__Planctomycetes bacterium Pan153	1.21757	-0.221927	0.186606	-1.18928	0.234328	0.999754	order
f__unclassified-s__Planctomycetes bacterium Pan153	1.22573	-0.221228	0.186119	-1.18864	0.234581	0.753785	family
s__Gynuella sunshinyii	1.35894	0.189347	0.159332	1.18838	0.234683	NA	species
s__Arcobacter cibarius	1.19543	-0.2268	0.190859	-1.18831	0.23471	NA	species
s__Planctomycetes bacterium Pan153	1.20704	-0.220893	0.185889	-1.1883	0.234714	NA	species
g__Gynuella	1.36568	0.189014	0.159096	1.18805	0.234813	0.7853	genus
s__Streptococcus gordonii	2.29196	-0.2338	0.196826	-1.18785	0.234891	0.624306	species
s__Pseudomonas sp. CCOS 191	1.27348	0.20694	0.174303	1.18725	0.235131	NA	species
c__unclassified-s__Planctomycetes bacterium Pan153	1.21217	-0.220459	0.185692	-1.18723	0.235138	0.998522	class
s__Megasphaera stantonii	1.23614	0.207757	0.175047	1.18687	0.23528	NA	species
k__unclassified-p__Chloroflexi	16.9027	-0.0851173	0.0717752	-1.18589	0.235667	0.992931	kingdom
g__Ottowia	4.52777	-0.168207	0.141889	-1.18549	0.235825	0.7853	genus
s__Clostridium sp. JN500901	1.42196	-0.199706	0.168719	-1.18366	0.236547	0.627669	species
s__Porphyrobacter sp. LM 6	1.15267	0.203574	0.172113	1.18279	0.236893	NA	species
p__Chloroflexi	16.9124	-0.084957	0.071861	-1.18224	0.23711	0.994518	phlyum
s__Vibrio rotiferianus	1.27585	-0.209036	0.176945	-1.18137	0.237457	NA	species
s__Leclercia sp. LSNIH3	1.14968	-0.227918	0.192933	-1.18133	0.237471	NA	species
g__Komagataeibacter	25.0014	0.13218	0.112017	1.18001	0.237998	0.7853	genus
s__Glaesserella parasuis	30.3453	0.224909	0.190613	1.17992	0.23803	0.628058	species
s__Nocardioides sp. MMS17-SY207-3	2.38566	-0.268848	0.22789	-1.17973	0.238108	0.628058	species
g__Agromyces	10.5938	0.0924301	0.0784142	1.17874	0.238501	0.7853	genus
s__Propionibacterium virus P100D	1.1611	-0.221728	0.188106	-1.17874	0.238502	NA	species
s__Saccharothrix syringae	3.33166	0.198809	0.168844	1.17747	0.239007	0.628058	species
f__Clostridiales	9.40793	-0.119241	0.10128	-1.17734	0.239058	0.758348	family
f__Syntrophobacteraceae	2.20133	-0.183817	0.156158	-1.17712	0.239147	0.758348	family
s__Peptoniphilus harei	2.89635	0.287878	0.244648	1.1767	0.239316	0.628058	species
s__Coriobacteriaceae bacterium 68-1-3	3.83194	0.225519	0.191781	1.17592	0.239627	0.628058	species
s__Desulfovibrio ferrophilus	2.21318	0.177087	0.15062	1.17572	0.239706	0.628058	species
s__Encephalitozoon hellem	86.378	0.0923461	0.0785503	1.17563	0.239742	0.628058	species
s__Thermococcus litoralis	5.61671	-0.177832	0.15129	-1.17544	0.239818	0.628058	species
g__Edwardsiella	8.50443	0.16578	0.141067	1.17519	0.239918	0.7853	genus
g__Desulfobacter	2.47623	0.174182	0.148252	1.1749	0.240035	0.7853	genus
g__Chondromyces	2.33316	-0.197597	0.168277	-1.17423	0.240301	0.7853	genus
g__unclassified-s__Coriobacteriaceae bacterium 68-1-3	3.8523	0.224693	0.191447	1.17365	0.240533	0.7853	genus
s__Dictyoglomus thermophilum	1.29025	-0.207616	0.17708	-1.17244	0.241021	NA	species
s__Pseudomonas lundensis	1.14418	-0.219076	0.186903	-1.17214	0.241141	NA	species
s__Bordetella sp. H567	1.19851	-0.231063	0.197172	-1.17188	0.241244	NA	species
s__Leishmania mexicana	153.789	0.117448	0.100246	1.17159	0.24136	0.630105	species
s__Desulfobacter hydrogenophilus	2.46534	0.174462	0.148918	1.17154	0.241383	0.630105	species
g__Treponema	73.1837	0.271346	0.231871	1.17025	0.241902	0.7853	genus
s__Haloarcula hispanica	2.29632	0.220186	0.188297	1.16935	0.242261	0.631372	species
g__Fragaria	111.084	-0.082098	0.07026	-1.16849	0.24261	0.7853	genus
g__Schizosaccharomyces	38.6797	-0.235094	0.201345	-1.16762	0.24296	0.7853	genus
s__Edwardsiella ictaluri	1.26752	-0.218578	0.187348	-1.1667	0.243333	NA	species
g__Manihot	294.964	-0.0559037	0.0479313	-1.16633	0.243481	0.7853	genus
s__Chondromyces crocatus	2.3204	-0.196547	0.168569	-1.16598	0.243624	0.633729	species
s__Marinobacter salinus	1.53076	0.175273	0.150437	1.16509	0.243981	0.633729	species
s__Streptomyces sp. WAC 06738	2.49404	0.199485	0.171456	1.16348	0.244635	0.633729	species
s__Desulfosarcina ovata	1.46209	-0.192757	0.165711	-1.16321	0.244743	0.633729	species
g__Hydrogenophaga	49.0959	-0.152014	0.130717	-1.16292	0.244861	0.7853	genus
s__Alkalitalea saponilacus	1.21577	0.200858	0.172735	1.16281	0.244907	NA	species
s__Thermus scotoductus	1.35055	-0.246714	0.212276	-1.16223	0.245143	NA	species
s__Halomonas chromatireducens	1.15548	0.198892	0.171137	1.16218	0.245163	NA	species
g__Soehngenia	1.42375	-0.208995	0.179941	-1.16147	0.245452	0.7853	genus
s__Egibacter rhizosphaerae	1.12973	0.200927	0.173057	1.16105	0.245623	NA	species
s__Microbacterium sp. str. 'China'	1.21614	-0.233584	0.201266	-1.16057	0.245817	NA	species
f__Marinilabiliaceae	1.23588	0.200758	0.173057	1.16007	0.246022	0.770756	family
s__Streptococcus sp. HSISS3	1.19607	-0.226942	0.195637	-1.16001	0.246043	NA	species
g__Alkalitalea	1.22226	0.200576	0.172945	1.15977	0.246142	0.7853	genus
s__Lactococcus raffinolactis	1.30871	-0.231524	0.199664	-1.15957	0.246224	NA	species
f__Kangiellaceae	3.6118	-0.142555	0.122947	-1.15949	0.246258	0.770756	family
s__Melittangium boletus	1.45366	0.178801	0.154208	1.15948	0.246259	0.635719	species
g__Melittangium	1.46084	0.17842	0.153904	1.1593	0.246335	0.7853	genus
g__Egibacter	1.13574	0.200553	0.173072	1.15878	0.246545	NA	genus
s__Klebsiella aerogenes	2.46656	-0.246793	0.2131	-1.15811	0.24682	0.635719	species
f__Egibacteraceae	1.1482	0.200528	0.17317	1.15798	0.246873	NA	family
o__Nitrosopumilales	3.6752	-0.121107	0.104613	-1.15767	0.247	0.999754	order
s__Soehngenia sp. W6	1.41414	-0.208217	0.17988	-1.15753	0.247055	0.635719	species
s__Mycoplasma dispar	9.05561	-0.173988	0.150322	-1.15744	0.247092	0.635719	species
s__Acinetobacter sp. ACNIH2	1.25872	-0.206463	0.178533	-1.15644	0.247503	NA	species
d__Eukaryota	1.0122e+08	-0.0229733	0.0198851	-1.1553	0.247966	0.376942	domain
g__Aquifex	26.5794	-0.179833	0.155712	-1.1549	0.24813	0.7853	genus
g__Kangiella	3.56865	-0.142005	0.123036	-1.15417	0.24843	0.7853	genus
g__Erwinia	8.154	-0.090016	0.0780221	-1.15373	0.248613	0.7853	genus
f__Nitrosopumilaceae	3.70038	-0.120402	0.104456	-1.15266	0.249052	0.772449	family
s__Dietzia sp. oral taxon 368	1.32188	0.189609	0.164652	1.15157	0.249496	NA	species
s__Stenotrophomonas sp. G4	13.6039	-0.179481	0.155886	-1.15136	0.249584	0.639994	species
o__Egibacterales	1.14054	0.19982	0.173569	1.15124	0.249633	0.999754	order
s__Citrobacter koseri	1.31872	-0.31029	0.269535	-1.15121	0.249647	NA	species
s__Staphylococcus sp. 693-2	1.16707	-0.230483	0.200322	-1.15056	0.249913	NA	species
g__Propionibacterium	3.45013	0.165951	0.14424	1.15052	0.249931	0.786967	genus
f__Pedaliaceae	396.274	0.065196	0.0566755	1.15034	0.250004	0.772449	family
s__Agrobacterium sp. RAC06	1.2988	0.18706	0.162667	1.14995	0.250163	NA	species
s__Roseburia intestinalis	1.27926	-0.213122	0.185362	-1.14976	0.250243	NA	species
s__Tessaracoccus aquimaris	1.16975	0.195601	0.170163	1.14949	0.250352	NA	species
s__Schizosaccharomyces pombe	38.4164	-0.231257	0.201227	-1.14923	0.250459	0.639994	species
s__Fragaria vesca	110.637	-0.0813413	0.0707815	-1.14919	0.250478	0.639994	species
s__Fusobacterium ulcerans	1.9467	-0.176319	0.15345	-1.14903	0.250544	0.639994	species
s__Brachybacterium ginsengisoli	1.28477	-0.22101	0.192416	-1.1486	0.250719	NA	species
s__Campylobacter jejuni	29.1539	-0.241615	0.210367	-1.14854	0.250744	0.639994	species
s__Marinobacter sp. JH2	1.18721	-0.214067	0.186408	-1.14838	0.250812	NA	species
c__unclassified-o__Nitrosopumilales	3.6588	-0.119641	0.104308	-1.147	0.251384	0.998522	class
g__Microvirga	6.58767	0.147959	0.129126	1.14585	0.251857	0.788267	genus
s__Mycoplasma mycoides	1.93305	0.255946	0.223468	1.14534	0.252069	0.640533	species
s__Sesamum indicum	390.737	0.0662607	0.0578549	1.14529	0.252088	0.640533	species
s__Mycoplasma hominis	1.26447	-0.214509	0.187437	-1.14443	0.252445	NA	species
g__Sesamum	392.378	0.0656403	0.0573619	1.14432	0.252492	0.788267	genus
f__Hydrogenothermaceae	6.25085	0.115288	0.100755	1.14424	0.252524	0.775265	family
g__Brassica	42240.2	0.129984	0.113646	1.14377	0.252721	0.788267	genus
s__Nonlabens spongiae	1.43137	0.22465	0.196467	1.14345	0.252851	0.640533	species
s__Bordetella genomosp. 13	9.68003	-0.194911	0.170529	-1.14298	0.253048	0.640533	species
s__Brassica napus	40174.1	0.135208	0.118418	1.14179	0.25354	0.640533	species
s__Fusarium venenatum	87.3258	-0.122271	0.107151	-1.14111	0.253824	0.640533	species
s__Lactobacillus iners	3.35796	0.253434	0.222143	1.14086	0.25393	0.640533	species
s__Sphingomonas sanxanigenens	2.06226	-0.223773	0.19627	-1.14013	0.254234	0.640533	species
s__Corynebacterium sp. 1959	1.19859	-0.208226	0.182672	-1.13989	0.254332	NA	species
f__Thermoanaerobacteraceae	19.3937	-0.134671	0.118188	-1.13946	0.254513	0.775444	family
s__Manihot esculenta	293.718	-0.055261	0.0485074	-1.13923	0.254607	0.640533	species
c__Archaeoglobi	8.59878	0.122058	0.107197	1.13863	0.254856	0.998522	class
s__Aquifex aeolicus	26.4609	-0.177579	0.155985	-1.13844	0.254938	0.640533	species
s__Nocardioides sp. S-1144	1.33056	0.194971	0.171314	1.13809	0.255085	NA	species
s__Halomonas venusta	1.19262	-0.222566	0.195672	-1.13745	0.255351	NA	species
g__Caldicellulosiruptor	10.8906	-0.101651	0.0893705	-1.13741	0.255365	0.791223	genus
g__Algibacter	1.40418	-0.209639	0.184358	-1.13713	0.255484	0.791223	genus
f__Archaeoglobaceae	8.68767	0.121634	0.107037	1.13637	0.2558	0.775444	family
g__Leptotrichia	34.6654	-0.180738	0.159178	-1.13544	0.256191	0.791223	genus
s__Algibacter alginicilyticus	1.39886	-0.209386	0.184466	-1.1351	0.256335	0.642512	species
s__Corynebacterium geronticis	1.13258	0.196153	0.172819	1.13502	0.256366	NA	species
s__Microbacterium sp. TPU 3598	1.68299	0.185991	0.16392	1.13464	0.256525	0.642512	species
g__Oblitimonas	1.29202	-0.21796	0.192226	-1.13387	0.256849	0.791223	genus
s__Lysinimonas sp. KACC 19322	1.15825	0.194225	0.17134	1.13356	0.256977	NA	species
s__Bacteroides vulgatus	1.25371	-0.220147	0.194316	-1.13293	0.257242	NA	species
s__Bathycoccus prasinos	25.4889	0.130691	0.115506	1.13146	0.25786	0.643775	species
g__Lysinimonas	1.16386	0.193828	0.171336	1.13127	0.257941	NA	genus
s__Oblitimonas alkaliphila	1.2825	-0.217138	0.191971	-1.1311	0.258015	NA	species
s__Salinicoccus halodurans	1.65256	0.221652	0.195967	1.13107	0.258027	0.643775	species
o__Archaeoglobales	8.62916	0.120924	0.106979	1.13035	0.258328	0.999754	order
s__Cellulomonas sp. Y8	1.64554	-0.210046	0.185924	-1.12974	0.258586	0.643775	species
s__Shigella dysenteriae	3.29447	-0.512122	0.453352	-1.12963	0.258631	0.643775	species
g__Lonsdalea	1.88438	0.176602	0.156495	1.12848	0.259115	0.79574	genus
s__Theileria orientalis	24.8678	-0.111601	0.0989508	-1.12785	0.259385	0.644653	species
o__Coriobacteriales	11.3348	0.109732	0.0973502	1.12719	0.259662	0.999754	order
s__Dermabacter hominis	1.12971	0.200901	0.178464	1.12572	0.260285	NA	species
s__Echinicola rosea	3.82143	0.168809	0.150042	1.12508	0.260556	0.646564	species
g__Salinicoccus	1.66307	0.220538	0.196039	1.12497	0.260602	0.797765	genus
s__Lonsdalea britannica	1.87743	0.176909	0.157377	1.12411	0.260967	0.646586	species
o__Asparagales	590.243	-0.0631238	0.0561821	-1.12356	0.261201	0.999754	order
s__Mycolicibacterium gilvum	1.10956	-0.213514	0.190059	-1.12341	0.261265	NA	species
g__Sphingorhabdus	1.62149	0.165025	0.146932	1.12314	0.261378	0.797765	genus
s__Rathayibacter iranicus	1.14689	0.192829	0.171847	1.1221	0.261821	NA	species
s__Bacillus lentus	1.15555	-0.212972	0.189894	-1.12153	0.262062	NA	species
s__Synechococcus sp. KORDI-100	1.44483	-0.209175	0.186633	-1.12078	0.262382	0.649093	species
s__Erwinia sp. Ejp617	1.17279	0.191006	0.170522	1.12013	0.262659	NA	species
g__Bathycoccus	25.5903	0.128881	0.115062	1.1201	0.262671	0.799259	genus
s__Pseudomonas sp. SWI44	1.29616	0.209287	0.18686	1.12002	0.262705	NA	species
s__Geobacter sp. M21	1.27292	-0.205029	0.1831	-1.11977	0.262814	NA	species
s__Sphingomonas sp. AE3	1.16708	-0.206992	0.184886	-1.11956	0.262899	NA	species
s__Pelobacter carbinolicus	4.02717	0.154228	0.137845	1.11885	0.263204	0.650126	species
g__Thauera	15.1558	0.157485	0.140851	1.11809	0.263529	0.799423	genus
f__Asparagaceae	594.214	-0.0628608	0.0562408	-1.11771	0.263692	0.78088	family
f__Brassicaceae	43625.2	0.124345	0.111253	1.11768	0.263704	0.78088	family
f__Cryptosporidiidae	10.5272	-0.152831	0.136752	-1.11757	0.263749	0.78088	family
s__Pandoraea thiooxydans	1.1812	-0.205464	0.183915	-1.11717	0.263921	NA	species
s__Moraxella catarrhalis	2.60989	-0.196301	0.175716	-1.11715	0.263932	0.650925	species
o__unclassified-s__Verrucomicrobia bacterium IMCC26134	1.23007	-0.239032	0.21451	-1.11432	0.265143	0.999754	order
s__Verrucomicrobia bacterium IMCC26134	1.2187	-0.237659	0.213362	-1.11388	0.26533	NA	species
s__Comamonas serinivorans	1.72943	-0.185039	0.166164	-1.11359	0.265454	0.652658	species
f__unclassified-s__Verrucomicrobia bacterium IMCC26134	1.238	-0.23851	0.214196	-1.11351	0.265488	0.78088	family
g__Singulisphaera	5.24669	0.21486	0.19298	1.11338	0.265547	0.801886	genus
f__Natrialbaceae	11.1535	0.0638294	0.0573472	1.11303	0.265694	0.78088	family
s__Sphingosinicella sp. BN140058	1.33961	0.182839	0.164278	1.11299	0.265713	NA	species
g__unclassified-s__Verrucomicrobia bacterium IMCC26134	1.22471	-0.238131	0.214063	-1.11243	0.265952	0.801886	genus
s__Streptomyces sp. QMT-28	2.95505	-0.18425	0.165745	-1.11165	0.26629	0.652658	species
c__unclassified-s__Verrucomicrobia bacterium IMCC26134	1.22491	-0.237511	0.213688	-1.11148	0.26636	0.998522	class
g__Detrevirus	1.16621	-0.221937	0.199725	-1.11121	0.266477	NA	genus
s__Pseudomonas phage PAJU2	1.16088	-0.221652	0.199484	-1.11113	0.266514	NA	species
o__Brassicales	43308.1	0.123321	0.111082	1.11018	0.266922	0.999754	order
g__Thalassotalea	4.49806	-0.117089	0.105549	-1.10933	0.267288	0.803478	genus
s__Croceicoccus marinus	2.8131	0.167052	0.150623	1.10907	0.267398	0.652658	species
s__Brachyspira intermedia	1.97785	0.164231	0.148117	1.10879	0.267519	0.652658	species
s__Butyrivibrio hungatei	8.75994	-0.137581	0.124113	-1.10852	0.267637	0.652658	species
s__Bordetella sp. N	1.58547	-0.177332	0.159977	-1.10848	0.267653	0.652658	species
s__Acidianus sulfidivorans	2.88386	-0.205155	0.185263	-1.10737	0.268133	0.652658	species
s__Sphingomonas sp. LMO-1	1.34204	-0.19466	0.175787	-1.10736	0.268138	NA	species
s__Burkholderia ambifaria	1.4077	-0.299055	0.270113	-1.10715	0.26823	0.652658	species
s__Microbacterium sediminis	1.26754	-0.197043	0.177984	-1.10708	0.268258	NA	species
s__Weissella confusa	1.1909	-0.218584	0.197497	-1.10677	0.268391	NA	species
s__Singulisphaera acidiphila	5.22204	0.214061	0.193453	1.10653	0.268499	0.652658	species
s__Butyrivibrio proteoclasticus	1.36858	-0.208656	0.188646	-1.10608	0.268694	0.652658	species
s__Dechloromonas sp. HYN0024	1.1355	0.191402	0.17319	1.10515	0.269093	NA	species
s__Melon severe mosaic tospovirus	1.08381	0.19529	0.176748	1.1049	0.269201	NA	species
s__Micromonospora echinofusca	1.30444	0.178794	0.161932	1.10413	0.269537	NA	species
g__Asparagus	588.37	-0.0628066	0.0569376	-1.10308	0.269993	0.809166	genus
g__unclassified-s__Melon severe mosaic tospovirus	1.08919	0.194901	0.176807	1.10234	0.270316	NA	genus
s__Propionibacterium virus Keiki	1.13238	0.196114	0.17791	1.10232	0.270323	NA	species
f__Tospoviridae	1.10136	0.194919	0.17693	1.10167	0.270604	NA	family
s__Pseudomonas oleovorans	1.92228	-0.265745	0.241693	-1.09951	0.271544	0.658587	species
o__Natrialbales	11.0806	0.0631122	0.0574612	1.09835	0.272054	0.999754	order
g__Lupinus	2236	-0.0847095	0.0771676	-1.09773	0.272321	0.813691	genus
s__Erwinia pyrifoliae	1.17257	-0.215657	0.196618	-1.09683	0.272715	NA	species
s__Helicobacter pullorum	1.33589	-0.207331	0.189199	-1.09583	0.273152	NA	species
g__Microbacterium	103.308	0.0756927	0.0690759	1.09579	0.273171	0.813787	genus
s__Amycolatopsis japonica	1.18418	0.250875	0.229122	1.09494	0.273543	NA	species
c__Methanomicrobia	18.6437	-0.0520425	0.0475416	-1.09467	0.27366	0.998522	class
s__Sodalis glossinidius	2.77019	-0.374616	0.342628	-1.09336	0.274235	0.661775	species
s__Asparagus officinalis	585.868	-0.0626981	0.0574051	-1.09221	0.274743	0.661775	species
g__Kutzneria	1.51846	-0.178877	0.163945	-1.09108	0.275238	0.81388	genus
s__Brevirhabdus pacifica	1.47688	0.181218	0.166102	1.091	0.275272	0.661775	species
o__Selenomonadales	14.1865	0.121332	0.11133	1.08984	0.275784	0.999754	order
s__Methylobacterium sp. 17Sr1-43	1.40532	-0.216886	0.199033	-1.0897	0.275845	0.661775	species
s__Bacillus mesonae	51.4119	0.147006	0.134952	1.08932	0.276012	0.661775	species
s__Serratia sp. 1D1416	1.31028	-0.193248	0.177505	-1.08869	0.27629	NA	species
g__Brevirhabdus	1.48515	0.180746	0.166024	1.08868	0.276297	0.81388	genus
s__Brachybacterium saurashtrense	2.8269	-0.247397	0.227259	-1.08861	0.276324	0.661775	species
s__Pseudomonas sp. R1-43-08	1.14986	0.188132	0.172839	1.08848	0.276382	NA	species
s__Kocuria palustris	4.19395	-0.247264	0.227336	-1.08766	0.276745	0.661775	species
s__Cupriavidus malaysiensis	1.20426	-0.216713	0.199281	-1.08748	0.276826	NA	species
s__Sphingobacterium sp. CZ-2	2.68611	-0.166229	0.152876	-1.08735	0.276884	0.661775	species
s__Rhodobaca barguzinensis	1.62552	0.181015	0.166521	1.08704	0.27702	0.661775	species
g__Cryptosporidium	10.4061	-0.14865	0.136827	-1.08641	0.277298	0.81388	genus
s__Leptotrichia sp. oral taxon 212	11.1353	-0.205188	0.188924	-1.08609	0.27744	0.661775	species
g__Rhodobaca	1.63179	0.180437	0.166136	1.08608	0.277446	0.81388	genus
s__Kutzneria albida	1.51094	-0.178477	0.164397	-1.08564	0.277637	0.661775	species
o__unclassified-s__Planctomycetes bacterium K23_9	1.93269	-0.175918	0.162088	-1.08533	0.277778	0.999754	order
s__Streptomyces davaonensis	1.88106	0.16164	0.149	1.08483	0.277997	0.661775	species
g__Desulfotalea	1.2847	-0.19215	0.177176	-1.08452	0.278136	0.81388	genus
s__Halomonas sp. GFAJ-1	1.48221	-0.180315	0.166288	-1.08435	0.278209	0.661775	species
s__Lupinus angustifolius	2227.4	-0.0840837	0.0777048	-1.08209	0.279211	0.663179	species
s__Desulfotalea psychrophila	1.27871	-0.191764	0.177285	-1.08167	0.2794	NA	species
s__Streptomyces dengpaensis	1.35885	0.172192	0.159201	1.0816	0.279429	NA	species
g__Lymphocryptovirus	3.40583	-0.231675	0.214264	-1.08126	0.279582	0.81388	genus
g__Jeotgalibacillus	2.68031	0.171654	0.158797	1.08097	0.279711	0.81388	genus
f__unclassified-s__Planctomycetes bacterium K23_9	1.94557	-0.175044	0.161991	-1.08058	0.279885	0.803645	family
f__Cellulomonadaceae	12.8184	-0.100224	0.0928183	-1.07979	0.280236	0.803645	family
c__unclassified-s__Planctomycetes bacterium K23_9	1.92373	-0.174562	0.161679	-1.07968	0.280284	0.998522	class
g__unclassified-s__Lachnospiraceae bacterium	3.81798	-0.290932	0.269525	-1.07942	0.280398	0.81388	genus
g__unclassified-s__Planctomycetes bacterium K23_9	1.925	-0.17515	0.162318	-1.07905	0.280564	0.81388	genus
f__Myxococcaceae	14.4364	-0.100182	0.0928567	-1.07889	0.280636	0.803645	family
s__Actinomyces slackii	1.35913	-0.197223	0.183153	-1.07682	0.281559	NA	species
s__Geobacter pickeringii	1.62532	-0.171692	0.159526	-1.07627	0.281807	0.66574	species
s__Serratia plymuthica	1.06381	0.230789	0.214456	1.07616	0.281856	NA	species
s__Jeotgalibacillus malaysiensis	2.66872	0.171555	0.159418	1.07614	0.281866	0.66574	species
g__Megamonas	1.17935	-0.260741	0.242303	-1.0761	0.281884	NA	genus
s__Streptomyces anulatus	1.92643	0.165723	0.154071	1.07563	0.282092	0.66574	species
s__Planctomycetes bacterium K23_9	1.9153	-0.174993	0.162779	-1.07503	0.28236	0.66574	species
s__Agromyces sp. HY052	5.10688	0.15494	0.144128	1.07502	0.282368	0.66574	species
s__Luteipulveratus mongoliensis	1.25587	0.177374	0.165092	1.07439	0.282646	NA	species
s__Streptococcus porcinus	1.14678	-0.199709	0.185887	-1.07436	0.282662	NA	species
d__Viruses	104492	-0.143706	0.133772	-1.07426	0.282706	0.376942	domain
s__Glycine soja	739.01	-0.0771646	0.0718408	-1.07411	0.282775	0.66574	species
g__unclassified-s__Burkholderiales bacterium GJ-E10	1.19686	-0.19585	0.182422	-1.07361	0.282998	NA	genus
s__Propionibacterium virus Procrass1	1.11839	-0.202752	0.188873	-1.07348	0.283054	NA	species
f__unclassified-s__Burkholderiales bacterium GJ-E10	1.21208	-0.195873	0.182483	-1.07338	0.283103	0.803645	family
s__Streptomyces tsukubensis	1.73155	-0.172438	0.160679	-1.07319	0.283188	0.66574	species
g__Luteipulveratus	1.26217	0.176995	0.164991	1.07275	0.283382	0.815758	genus
s__Sphingobacterium sp. B29	1.17565	-0.196827	0.18357	-1.07221	0.283623	NA	species
c__Alphaproteobacteria	1838.86	0.112687	0.105178	1.0714	0.28399	0.998522	class
s__Burkholderiales bacterium GJ-E10	1.19014	-0.195441	0.182462	-1.07113	0.28411	NA	species
o__Sulfolobales	13.143	-0.0712551	0.066527	-1.07107	0.284137	0.999754	order
g__Miniimonas	1.29234	-0.200197	0.186989	-1.07064	0.284333	0.815758	genus
s__Cryptosporidium parvum	10.359	-0.14693	0.137241	-1.0706	0.284351	0.667499	species
f__Beutenbergiaceae	1.30842	-0.200163	0.187059	-1.07005	0.284596	0.803645	family
s__Miniimonas sp. S16	1.28481	-0.199719	0.186841	-1.06893	0.285103	NA	species
s__Natronomonas moolapensis	1.37326	0.169642	0.158705	1.06891	0.285109	0.668301	species
g__Glycine	878.707	-0.0684272	0.0640223	-1.0688	0.285159	0.815758	genus
g__Zobellia	1.18147	-0.197227	0.184568	-1.06859	0.285256	NA	genus
s__Actinomadura amylolytica	2.65164	0.165936	0.155417	1.06768	0.285664	0.668627	species
s__Mobiluncus curtisii	1.13252	-0.201207	0.188626	-1.06669	0.28611	NA	species
s__Zobellia galactanivorans	1.17555	-0.196825	0.184536	-1.0666	0.286153	NA	species
g__Halorubrum	6.04094	-0.11265	0.105663	-1.06613	0.286367	0.815758	genus
f__Sporomusaceae	3.60455	0.106899	0.100343	1.06534	0.286724	0.803645	family
g__Blastococcus	13.9299	-0.13564	0.127336	-1.06521	0.286782	0.815758	genus
g__Methanothermobacter	1.38268	-0.180453	0.169448	-1.06495	0.2869	0.815758	genus
g__Neokomagataea	1.3397	-0.183623	0.172458	-1.06474	0.286995	0.815758	genus
f__Zoogloeaceae	65.4344	-0.139131	0.130713	-1.0644	0.28715	0.803645	family
s__Veillonella dispar	1.54894	0.20002	0.188107	1.06333	0.287632	0.669624	species
s__Thioalkalivibrio sulfidiphilus	4.64648	0.143153	0.134659	1.06308	0.287744	0.669624	species
g__Kosakonia	6.02862	0.0981183	0.0923009	1.06303	0.28777	0.815758	genus
s__Streptomyces nodosus	1.53665	-0.173355	0.163099	-1.06288	0.287836	0.669624	species
s__Francisella adeliensis	15.0383	-0.157642	0.148332	-1.06276	0.287889	0.669624	species
f__Sulfolobaceae	13.2334	-0.0707079	0.0665506	-1.06247	0.288023	0.803645	family
s__Lachnospiraceae bacterium	3.79146	-0.286403	0.269647	-1.06214	0.288171	0.669624	species
s__Megamonas hypermegale	1.17049	-0.258834	0.243778	-1.06176	0.288344	NA	species
f__Aspergillaceae	260.476	-0.107348	0.10127	-1.06002	0.289136	0.803645	family
s__Spiroplasma corruscae	1.24443	0.175924	0.166149	1.05883	0.289675	NA	species
f__Retroviridae	54687.9	0.194737	0.184083	1.05787	0.290113	0.803645	family
g__Niabella	1.74123	0.15942	0.15078	1.0573	0.290374	0.820803	genus
s__Blastococcus saxobsidens	13.886	-0.135309	0.128129	-1.05604	0.290949	0.675103	species
s__Plasmodium reichenowi	2.83483	-0.165898	0.157384	-1.0541	0.291839	0.675562	species
s__Actinoalloteichus hymeniacidonis	1.14109	0.181942	0.172627	1.05396	0.291902	NA	species
s__Arcobacter sp. L	1.14101	0.181938	0.17267	1.05367	0.292033	NA	species
o__Eurotiales	258.742	-0.10665	0.101234	-1.0535	0.292112	0.999754	order
s__Cupriavidus sp. USMAA2-4	2.35651	-0.271819	0.258058	-1.05333	0.292192	0.675562	species
o__Hypocreales	671.917	-0.0755537	0.0717517	-1.05299	0.292346	0.999754	order
s__Streptomyces xinghaiensis	1.42773	0.163695	0.155579	1.05217	0.292722	0.675562	species
g__Gammaretrovirus	54143.7	0.1947	0.185067	1.05205	0.292775	0.825245	genus
s__Acinetobacter sp. M131	1.15251	-0.208534	0.198231	-1.05197	0.292811	NA	species
g__unclassified-s__Arcobacter sp. L	1.14633	0.181535	0.172664	1.05138	0.293085	NA	genus
s__Capnocytophaga sp. oral taxon 878	1.48624	-0.219786	0.209215	-1.05053	0.293476	0.675562	species
s__Candidatus Koribacter versatilis	1.33965	-0.190923	0.181788	-1.05025	0.293603	NA	species
s__Tessaracoccus flavus	1.73557	-0.206945	0.197047	-1.05023	0.293613	0.675562	species
s__Pandoravirus inopinatum	3.95263	-0.176503	0.168081	-1.05011	0.293668	0.675562	species
s__Bordetella parapertussis	1.30852	-0.210641	0.20061	-1.05	0.293718	NA	species
o__Ortervirales	54357.1	0.193152	0.184143	1.04892	0.294213	0.999754	order
k__unclassified-o__Ortervirales	53621	0.193418	0.184457	1.04858	0.29437	0.992931	kingdom
s__Mycobacterium colombiense	1.144	-0.195258	0.186391	-1.04757	0.294838	NA	species
s__Streptomyces sp. CdTB01	1.68596	-0.187562	0.179064	-1.04746	0.294887	0.677398	species
g__unclassified-s__Planctomycetes bacterium ETA_A1	10.4905	0.197383	0.188448	1.04741	0.29491	0.828913	genus
s__Salinispora tropica	1.39907	-0.190035	0.181647	-1.04617	0.29548	0.677792	species
p__unclassified-o__Ortervirales	53617	0.192833	0.184407	1.04569	0.295703	0.994518	phlyum
c__unclassified-o__Ortervirales	54188.5	0.192699	0.184298	1.04558	0.295753	0.998522	class
s__Planctomycetes bacterium ETA_A1	10.4434	0.197379	0.188884	1.04497	0.296035	0.678097	species
g__Streptobacillus	1.3225	-0.201338	0.19298	-1.04331	0.296805	0.831537	genus
c__unclassified-s__Planctomycetes bacterium ETA_A1	10.4869	0.196247	0.188147	1.04305	0.296925	0.998522	class
s__Streptobacillus moniliformis	1.31634	-0.201096	0.192853	-1.04275	0.297066	NA	species
s__Mannheimia varigena	1.23273	0.174431	0.16736	1.04225	0.297295	NA	species
g__Xylanimonas	0.964902	0.219381	0.210809	1.04066	0.298032	NA	genus
g__Aspergillus	258.014	-0.105832	0.101737	-1.04025	0.298223	0.831537	genus
g__Capnocytophaga	27.3182	-0.165565	0.159489	-1.0381	0.299223	0.831537	genus
s__Pseudomonas fuscovaginae	1.10398	0.182055	0.175405	1.03791	0.29931	NA	species
g__Chloroflexus	1.36601	-0.177721	0.171318	-1.03738	0.299561	0.831537	genus
s__Brachybacterium sp. VR2415	1.44264	-0.186811	0.18009	-1.03732	0.299587	0.685257	species
f__Chloroflexaceae	1.38044	-0.177686	0.171296	-1.0373	0.299594	0.80565	family
c__Eurotiomycetes	257.778	-0.105206	0.101457	-1.03695	0.299761	0.998522	class
g__Scheffersomyces	33.4268	-0.0907219	0.0875368	-1.03639	0.300022	0.831537	genus
s__Gordonia iterans	1.2504	-0.194338	0.18781	-1.03476	0.30078	NA	species
k__unclassified-p__Gemmatimonadetes	7.31069	0.14177	0.137047	1.03446	0.300921	0.992931	kingdom
f__Saccharospirillaceae	2.78047	0.118826	0.114994	1.03332	0.301456	0.80565	family
s__Scheffersomyces stipitis	33.2914	-0.0909307	0.0880524	-1.03269	0.30175	0.689223	species
f__Aeromonadaceae	96.355	0.105266	0.101953	1.0325	0.301837	0.80565	family
g__Elizabethkingia	6.69722	-0.0854043	0.0827796	-1.03171	0.302209	0.835273	genus
s__Methylophaga frappieri	1.14773	-0.199839	0.193708	-1.03165	0.302236	NA	species
p__Gemmatimonadetes	7.31231	0.141263	0.137053	1.03072	0.302672	0.994518	phlyum
o__unclassified-s__Tenericutes bacterium MO-XQ	1.56436	-0.170364	0.165376	-1.03016	0.302933	0.999754	order
f__unclassified-s__Tenericutes bacterium MO-XQ	1.57449	-0.169685	0.164728	-1.03009	0.302968	0.80565	family
f__Dysgonamonadaceae	1.25333	0.194417	0.188746	1.03005	0.302988	0.80565	family
s__Hungateiclostridium saccincola	1.36507	0.164338	0.159546	1.03004	0.302993	0.690179	species
f__unclassified-s__Planctomycetes bacterium ETA_A1	10.5926	0.193607	0.188026	1.02968	0.303159	0.80565	family
o__unclassified-s__endosymbiont 'TC1' of Trimyema compressum	1.94689	-0.150348	0.146055	-1.02939	0.303294	0.999754	order
o__unclassified-s__Planctomycetes bacterium ETA_A1	10.519	0.193345	0.187842	1.0293	0.303339	0.999754	order
c__Nitriliruptoria	2.87698	0.117169	0.113836	1.02927	0.303351	0.998522	class
c__unclassified-s__Tenericutes bacterium MO-XQ	1.55689	-0.16881	0.164015	-1.02923	0.30337	0.998522	class
s__Thermothelomyces thermophilus	154.868	0.140716	0.136732	1.02914	0.303415	0.690179	species
s__Polynucleobacter necessarius	10.6485	-0.13853	0.134619	-1.02905	0.303455	0.690179	species
g__unclassified-s__Tenericutes bacterium MO-XQ	1.55599	-0.169622	0.164926	-1.02847	0.303729	0.835381	genus
s__Pseudomonas sp. DTU12.3	2.22205	0.201158	0.195655	1.02813	0.303889	0.690189	species
c__Gemmatimonadetes	7.39711	0.141064	0.137224	1.02799	0.303956	0.998522	class
f__unclassified-s__endosymbiont 'TC1' of Trimyema compressum	1.95949	-0.149629	0.145559	-1.02796	0.303967	0.80565	family
s__Aquimarina sp. AD1	1.20425	-0.194097	0.18891	-1.02746	0.304204	NA	species
g__Aquisphaera	4.1733	0.194362	0.189251	1.027	0.304418	0.835381	genus
s__Aquisphaera giovannonii	4.15186	0.194656	0.189613	1.02659	0.304612	0.690855	species
s__Proteiniphilum saccharofermentans	1.23328	0.193396	0.188417	1.02643	0.30469	NA	species
c__unclassified-s__endosymbiont 'TC1' of Trimyema compressum	1.93986	-0.148936	0.145121	-1.02629	0.304754	0.998522	class
g__Proteiniphilum	1.24008	0.193601	0.188718	1.02587	0.304952	0.835381	genus
s__Pseudomonas mosselii	3.88174	-0.157182	0.153308	-1.02527	0.305235	0.691292	species
s__Xylanimonas cellulosilytica	0.960639	0.219629	0.214235	1.02517	0.305281	NA	species
g__unclassified-s__endosymbiont 'TC1' of Trimyema compressum	1.94007	-0.149665	0.146088	-1.02448	0.305607	0.835381	genus
s__Thalassotalea sp. PS06	2.7599	-0.166255	0.162382	-1.02385	0.305905	0.691836	species
g__Thermothelomyces	155.483	0.139539	0.136458	1.02258	0.306507	0.835548	genus
s__Tenericutes bacterium MO-XQ	1.54858	-0.169224	0.165534	-1.0223	0.306641	0.692371	species
g__Sulfuritortus	1.17725	-0.188564	0.184486	-1.0221	0.306733	NA	genus
f__Desulfurococcaceae	8.34911	0.0701274	0.0686212	1.02195	0.306804	0.80565	family
s__Propionibacterium phage Moyashi	1.11237	-0.193614	0.189509	-1.02166	0.306941	NA	species
s__Kushneria konosiri	1.22702	-0.183172	0.179307	-1.02155	0.306992	NA	species
s__Corynebacterium segmentosum	5.88247	-0.244513	0.23936	-1.02153	0.307003	0.692371	species
f__Thiobacillaceae	1.19168	-0.188565	0.184609	-1.02143	0.307051	NA	family
s__Propionibacterium virus PAD20	1.09237	0.180437	0.176669	1.02133	0.307099	NA	species
o__Dehalococcoidales	2.2397	-0.141927	0.139044	-1.02074	0.30738	0.999754	order
k__unclassified-p__Thermotogae	14.6642	-0.0534288	0.0523601	-1.02041	0.307534	0.992931	kingdom
o__Aquificales	36.9398	-0.11166	0.109432	-1.02035	0.307561	0.999754	order
s__Sulfuritortus calidifontis	1.17024	-0.188145	0.184452	-1.02002	0.307719	NA	species
f__Phaffomycetaceae	2.93215	0.131891	0.129357	1.01959	0.307923	0.80565	family
g__Simplexvirus	2.81039	-0.170149	0.166895	-1.0195	0.307966	0.835644	genus
f__Gemmatimonadaceae	7.47487	0.139743	0.137152	1.01889	0.308257	0.80565	family
s__Streptomyces sp. M56	74.15	0.187076	0.183709	1.01833	0.308522	0.694822	species
s__Rubinisphaera brasiliensis	38.1918	0.123333	0.121236	1.01729	0.309014	0.694871	species
f__Dehalococcoidaceae	2.25539	-0.141256	0.138914	-1.01685	0.309223	0.80565	family
s__Prochlorococcus sp. MIT 0604	1.18411	0.172734	0.170103	1.01547	0.309883	NA	species
g__Rubinisphaera	38.3098	0.122381	0.120571	1.01501	0.310102	0.835644	genus
g__Dehalococcoides	2.23052	-0.14127	0.139185	-1.01498	0.310115	0.835644	genus
s__Corynebacterium riegelii	1.3137	0.166538	0.164133	1.01466	0.31027	NA	species
s__Citrobacter sp. CRE-46	1.0839	-0.19659	0.193767	-1.01457	0.310311	NA	species
p__Thermotogae	14.6691	-0.0530734	0.0523188	-1.01442	0.310381	0.994518	phlyum
s__endosymbiont 'TC1' of Trimyema compressum	1.93216	-0.14931	0.147197	-1.01435	0.310415	0.694871	species
g__Georgenia	3.74626	0.114625	0.113029	1.01412	0.310526	0.835644	genus
s__Luteimonas sp. S-1072	1.35598	-0.173578	0.171195	-1.01392	0.310623	NA	species
o__Gemmatimonadales	7.42593	0.138973	0.137086	1.01377	0.310694	0.999754	order
o__unclassified-s__anaerobic archaeon MK-D1	3.96872	-0.198111	0.19551	-1.01331	0.310914	0.999754	order
s__Cutibacterium avidum	2.42948	0.183623	0.181222	1.01325	0.31094	0.694871	species
s__Streptomyces sp. Z022	7.96859	0.135858	0.134086	1.01322	0.310955	0.694871	species
s__Pseudorhodobacter sp. S12M18	1.15837	0.174156	0.171904	1.0131	0.311013	NA	species
s__Frankia symbiont of Datisca glomerata	3.19676	-0.183334	0.180998	-1.0129	0.311106	0.694871	species
s__Gordonia phthalatica	1.40518	-0.178115	0.175857	-1.01284	0.311136	0.694871	species
g__Haematobacter	3.03132	0.201932	0.199395	1.01272	0.311193	0.835644	genus
f__Methanobacteriaceae	10.8779	-0.0605786	0.0598253	-1.01259	0.311255	0.806255	family
g__Pseudorhodobacter	1.16433	0.173782	0.171897	1.01097	0.312032	NA	genus
g__Anoxybacillus	6.27586	-0.153461	0.151921	-1.01014	0.312429	0.835644	genus
s__Nostoc sp. NIES-4103	4.91346	-0.141934	0.140566	-1.00974	0.312622	0.69722	species
s__Propionibacterium virus PHL095N00	1.13261	0.175626	0.173952	1.00962	0.312675	NA	species
g__Komagataella	2.90369	0.131288	0.130086	1.00924	0.31286	0.835644	genus
g__Dietzia	8.16988	0.107749	0.106851	1.0084	0.313262	0.835644	genus
f__Bogoriellaceae	3.78772	0.113528	0.112607	1.00818	0.313367	0.806255	family
o__Pasteurellales	209.859	-0.169983	0.168639	-1.00797	0.313467	0.999754	order
p__unclassified-s__anaerobic archaeon MK-D1	3.90624	-0.197035	0.19556	-1.00754	0.313675	0.994518	phlyum
s__Dietzia lutea	1.90399	-0.164353	0.163132	-1.00749	0.313702	0.698609	species
s__Corynebacterium urealyticum	1.54343	-0.269374	0.267601	-1.00663	0.314113	0.698609	species
f__unclassified-s__anaerobic archaeon MK-D1	3.99426	-0.196823	0.195672	-1.00588	0.314473	0.806255	family
k__unclassified-s__anaerobic archaeon MK-D1	3.90493	-0.196612	0.195519	-1.00559	0.314613	0.992931	kingdom
s__Nocardioides sp. 603	4.28857	0.193536	0.192686	1.00441	0.31518	0.700013	species
s__Tessaracoccus sp. T2.5-30	1.19842	0.169803	0.169318	1.00286	0.315927	NA	species
g__Catenovulum	1.34989	0.160975	0.160532	1.00276	0.315978	0.840636	genus
o__Vibrionales	81.5808	-0.0768467	0.0766377	-1.00273	0.315993	0.999754	order
o__Aeromonadales	95.7977	0.102348	0.102158	1.00185	0.316414	0.999754	order
s__Komagataella phaffii	2.89204	0.131315	0.131105	1.0016	0.316539	0.701429	species
s__Haematobacter massiliensis	3.01203	0.199854	0.199598	1.00128	0.31669	0.701429	species
g__Anaerostipes	6.9295	0.139465	0.139465	0.999998	0.317312	0.841934	genus
s__Streptomyces sp. CCM_MD2014	1.1467	0.172539	0.172655	0.99933	0.317635	NA	species
c__unclassified-s__anaerobic archaeon MK-D1	3.95048	-0.195376	0.195583	-0.998943	0.317823	0.998522	class
f__Dietziaceae	8.25768	0.10643	0.106567	0.998717	0.317932	0.81081	family
s__Flavobacteriaceae bacterium UJ101	1.26447	0.164588	0.164852	0.9984	0.318086	NA	species
s__Amycolatopsis sp. BJA-103	1.40776	0.157075	0.157442	0.997674	0.318438	0.70433	species
g__unclassified-s__Flavobacteriaceae bacterium UJ101	1.27084	0.164197	0.164747	0.996665	0.318927	0.842717	genus
s__Babesia microti	13.2869	-0.192227	0.192912	-0.996452	0.319031	0.704672	species
s__Microbacterium hominis	1.25312	-0.176805	0.17745	-0.996364	0.319073	NA	species
g__Paraprevotella	1.51944	-0.193602	0.194503	-0.995371	0.319556	0.842717	genus
c__Nitrososphaeria	5.10026	-0.0949902	0.0954752	-0.99492	0.319775	0.998522	class
s__Paraprevotella xylaniphila	1.50924	-0.193079	0.194359	-0.993416	0.320507	0.706963	species
g__unclassified-s__anaerobic archaeon MK-D1	3.95331	-0.194637	0.196024	-0.992925	0.320746	0.842717	genus
s__Bacillus clausii	1.33029	0.15987	0.161061	0.992602	0.320904	NA	species
s__Pandoravirus neocaledonia	1.21273	0.166952	0.168214	0.9925	0.320954	NA	species
s__Treponema putidum	2.00634	-0.24236	0.244423	-0.991558	0.321413	0.70799	species
s__Bacteroides dorei	1.31924	-0.184406	0.185989	-0.991488	0.321447	NA	species
c__unclassified-s__Planctomycetes bacterium V144	1.16698	0.169906	0.171411	0.99122	0.321578	0.998522	class
o__unclassified-g__Candidatus	24.5728	-0.0403734	0.0407426	-0.990937	0.321716	0.999754	order
s__Burkholderia sp. JP2-270	1.2246	-0.179022	0.180769	-0.990334	0.322011	NA	species
s__Tenacibaculum sp. SZ-18	1.23837	-0.17789	0.179643	-0.990243	0.322055	NA	species
s__Staphylococcus argenteus	1.69255	-0.22593	0.228262	-0.989785	0.322279	0.708097	species
s__anaerobic archaeon MK-D1	3.93373	-0.194368	0.1964	-0.989655	0.322343	0.708097	species
g__Mixta	2.43274	-0.17794	0.179802	-0.989642	0.322349	0.842717	genus
g__Laceyella	1.56142	-0.179471	0.181371	-0.989528	0.322405	0.842717	genus
g__Myxococcus	12.0298	-0.0990435	0.10015	-0.988948	0.322689	0.842717	genus
s__Sulfitobacter sp. AM1-D1	1.26709	-0.175724	0.17776	-0.988546	0.322885	NA	species
s__Pelagibaca abyssi	1.16124	0.169519	0.171513	0.988375	0.322969	NA	species
s__Planctomycetes bacterium V144	1.16121	0.169525	0.171558	0.98815	0.323079	NA	species
c__Thermotogae	14.8359	-0.0520712	0.0527016	-0.988039	0.323134	0.998522	class
s__Streptococcus troglodytae	1.15279	-0.185029	0.187432	-0.987183	0.323553	NA	species
s__Legionella israelensis	3.2974	-0.172296	0.174686	-0.986317	0.323978	0.710718	species
g__Pelagibaca	1.16717	0.169116	0.171487	0.986175	0.324047	NA	genus
g__unclassified-s__Planctomycetes bacterium V144	1.16696	0.169151	0.171532	0.986117	0.324076	NA	genus
f__unclassified-s__Planctomycetes bacterium V144	1.18028	0.169203	0.171597	0.986048	0.324109	NA	family
s__Laceyella sacchari	1.55638	-0.17912	0.181828	-0.985109	0.32457	0.711048	species
s__Bacillus simplex	1.31024	-0.172662	0.175329	-0.984789	0.324728	NA	species
s__Clostridium scatologenes	1.25287	0.163024	0.16557	0.984623	0.32481	NA	species
s__Bartonella birtlesii	0.949019	-0.201496	0.20465	-0.98459	0.324826	NA	species
f__Vibrionaceae	82.119	-0.0754757	0.0766715	-0.984404	0.324917	0.82024	family
f__Rhodocyclaceae	1.61367	-0.161136	0.163728	-0.984168	0.325033	0.82024	family
s__Sphingomonas sp. Cra20	1.88095	0.149124	0.151589	0.983742	0.325242	0.711551	species
s__Sphingobacterium sp. G1-14	1.68586	-0.171776	0.174961	-0.981791	0.326203	0.712682	species
o__Parvularculales	1.19372	-0.187707	0.191249	-0.981479	0.326357	0.999754	order
g__Parvularcula	1.18923	-0.187106	0.190874	-0.980259	0.326958	NA	genus
o__unclassified-s__Planctomycetes bacterium V144	1.17263	0.168495	0.171924	0.980054	0.327059	0.999754	order
s__Verrucosispora maris	1.66026	0.169936	0.173431	0.979849	0.327161	0.713	species
s__Parvularcula bermudensis	1.18399	-0.186823	0.190679	-0.979781	0.327194	NA	species
s__Sphingomonas indica	1.23885	-0.1779	0.1816	-0.979626	0.327271	NA	species
s__Barnesiella viscericola	100.738	0.0764151	0.0780104	0.97955	0.327308	0.713	species
f__Parvularculaceae	1.20164	-0.18698	0.19095	-0.979212	0.327475	NA	family
s__Vibrio scophthalmi	1.20138	0.165337	0.168904	0.978884	0.327637	NA	species
g__Hathewaya	2.63225	0.152641	0.155941	0.978835	0.327661	0.845747	genus
s__Acinetobacter sp. WCHA55	2.3727	0.332471	0.34	0.977857	0.328145	0.713	species
s__Bacillus cereus	68.3911	-0.151325	0.154819	-0.977431	0.328356	0.713	species
s__Isoptericola dokdonensis	14.8398	0.157515	0.161222	0.977008	0.328565	0.713	species
f__Pasteurellaceae	211.019	-0.164686	0.168567	-0.976981	0.328578	0.821152	family
g__Tessaracoccus	6.46592	0.113187	0.115925	0.976376	0.328878	0.845747	genus
g__Ethanoligenens	1.1991	-0.177439	0.181766	-0.976198	0.328966	NA	genus
g__Barnesiella	101.149	0.0756796	0.077538	0.976032	0.329049	0.845747	genus
g__Blastomonas	1.35661	-0.16642	0.170528	-0.975909	0.329109	0.845747	genus
s__Hathewaya histolytica	2.62019	0.152734	0.156522	0.975804	0.329161	0.713331	species
f__Barnesiellaceae	102.112	0.0749851	0.0768515	0.975714	0.329206	0.821152	family
g__Verrucosispora	1.66913	0.169022	0.173338	0.9751	0.329511	0.845747	genus
s__Stenotrophomonas sp. DAIF1	1.13555	-0.181847	0.186498	-0.975063	0.329529	NA	species
g__Limnohabitans	2.58927	-0.121112	0.124218	-0.974996	0.329562	0.845747	genus
s__Corynebacterium crudilactis	1.23303	0.174355	0.17886	0.974816	0.329652	NA	species
g__Chlamydia	57.6921	0.0853668	0.0875989	0.974519	0.329799	0.845747	genus
s__Human betaherpesvirus 6B	1.13548	-0.181845	0.186652	-0.974246	0.329934	NA	species
s__Ethanoligenens harbinense	1.19289	-0.177057	0.181801	-0.973909	0.330102	NA	species
s__Cyanobium gracile	1.27863	-0.170693	0.175424	-0.973032	0.330537	NA	species
o__Methanomicrobiales	8.24043	-0.067674	0.0696063	-0.972239	0.330932	0.999754	order
s__Erythrobacter atlanticus	1.15005	-0.180615	0.185815	-0.972011	0.331045	NA	species
o__Thermoplasmatales	7.35705	-0.0857158	0.0882632	-0.971139	0.331479	0.999754	order
g__Mobiluncus	1.14084	-0.18222	0.187763	-0.97048	0.331807	NA	genus
s__Clostridium taeniosporum	1.37933	-0.164298	0.169315	-0.970368	0.331863	0.716513	species
s__Yersinia hibernica	1.84609	-0.152404	0.157059	-0.970358	0.331868	0.716513	species
s__Gordonibacter urolithinfaciens	1.12398	0.169215	0.174411	0.970207	0.331943	NA	species
s__Pseudomonas sp. PONIH3	1.67836	0.179001	0.184507	0.97016	0.331967	0.716513	species
o__Nitrosomonadales	70.1932	-0.0539696	0.0556455	-0.969882	0.332105	0.999754	order
o__unclassified-s__Planctomycetes bacterium SRT547	25.3275	-0.0928208	0.0958338	-0.96856	0.332765	0.999754	order
s__Corynebacterium frankenforstense	1.5482	0.15443	0.159531	0.968026	0.333031	0.717847	species
s__Prauserella marina	1.21567	0.162535	0.168081	0.967004	0.333542	NA	species
c__Magnoliopsida	77262.6	0.0654732	0.067802	0.965652	0.334218	0.998522	class
g__Prauserella	1.22153	0.162158	0.168014	0.965141	0.334474	0.847657	genus
f__unclassified-s__Planctomycetes bacterium SRT547	25.4987	-0.0925643	0.0959669	-0.964544	0.334773	0.821152	family
c__Aquificae	37.9628	-0.102187	0.10595	-0.96448	0.334805	0.998522	class
g__Steroidobacter	1.52749	-0.189065	0.19606	-0.964322	0.334885	0.847657	genus
s__Kushneria sp. YCWA18	1.18981	0.163689	0.169856	0.963692	0.3352	NA	species
p__Aquificae	37.5519	-0.102142	0.105995	-0.963644	0.335224	0.994518	phlyum
s__Porphyromonas asaccharolytica	1.77673	-0.216334	0.224656	-0.962954	0.335571	0.721698	species
g__Streptosporangium	6.33253	-0.1701	0.176648	-0.96293	0.335583	0.847657	genus
g__Isoptericola	15.9009	0.14453	0.150128	0.96271	0.335693	0.847657	genus
s__Steroidobacter denitrificans	1.51969	-0.188729	0.196048	-0.962666	0.335715	0.721698	species
k__unclassified-p__Aquificae	37.5515	-0.10211	0.106098	-0.962411	0.335843	0.992931	kingdom
k__unclassified-p__Lentisphaerae	1.68366	-0.150004	0.155887	-0.962255	0.335921	0.992931	kingdom
s__Leptospirillum ferrooxidans	1.18992	0.163703	0.170237	0.961617	0.336242	NA	species
f__Chlamydiaceae	58.3178	0.0840513	0.0874783	0.960825	0.33664	0.821152	family
p__Lentisphaerae	1.68404	-0.149625	0.155753	-0.960654	0.336726	0.994518	phlyum
o__Victivallales	1.70968	-0.15012	0.156387	-0.959926	0.337092	0.999754	order
g__Leptospirillum	1.19573	0.163313	0.170209	0.959488	0.337313	NA	genus
s__Synechococcus sp. PCC 7003	1.1642	-0.179402	0.187048	-0.959125	0.337496	NA	species
f__Hafniaceae	10.8459	0.114409	0.119319	0.958846	0.337636	0.821152	family
g__Auraticoccus	1.36624	-0.1778	0.185449	-0.95875	0.337685	0.847657	genus
s__Human gammaherpesvirus 4	2.57729	-0.270984	0.282692	-0.958587	0.337767	0.72424	species
s__Cupriavidus gilardii	26.9292	-0.187039	0.195133	-0.958524	0.337799	0.72424	species
f__unclassified-s__Victivallales bacterium CCUG 44730	1.72096	-0.149429	0.155942	-0.958235	0.337944	0.821152	family
f__Aurantimonadaceae	4.25675	-0.0933202	0.0974488	-0.957633	0.338248	0.821152	family
s__Auraticoccus monumenti	1.35933	-0.177389	0.185331	-0.957146	0.338493	NA	species
g__unclassified-s__Victivallales bacterium CCUG 44730	1.70289	-0.149537	0.156245	-0.957062	0.338536	0.847657	genus
g__Archaeoglobus	2.63938	-0.116339	0.121654	-0.95631	0.338916	0.847657	genus
c__Lentisphaeria	1.70315	-0.148609	0.155509	-0.955627	0.339261	0.998522	class
o__unclassified-s__Planctomycetes bacterium Pan44	1.23012	-0.171751	0.179871	-0.954856	0.339651	0.999754	order
s__Xanthomonadaceae bacterium AQ6-296	156.407	0.0925002	0.096874	0.95485	0.339653	0.727247	species
s__Nitrosococcus watsonii	1.23862	-0.17791	0.18639	-0.954502	0.33983	NA	species
f__Bromeliaceae	306.477	-0.0714842	0.074892	-0.954496	0.339832	0.821152	family
o__Chlamydiales	57.9019	0.0832233	0.0872256	0.954116	0.340025	0.999754	order
g__unclassified-s__Planctomycetes bacterium Pan44	1.22477	-0.171042	0.179462	-0.953084	0.340548	0.847657	genus
g__Ramlibacter	5.96454	-0.167138	0.175377	-0.953024	0.340578	0.847657	genus
f__unclassified-s__Planctomycetes bacterium Pan44	1.23817	-0.171026	0.179511	-0.95273	0.340727	0.821152	family
g__unclassified-s__Xanthomonadaceae bacterium AQ6-296	157.112	0.0920529	0.0966448	0.952487	0.34085	0.847657	genus
g__Ananas	303.126	-0.0712426	0.0749039	-0.95112	0.341543	0.847657	genus
s__Victivallales bacterium CCUG 44730	1.69455	-0.149168	0.156892	-0.95077	0.341721	0.730474	species
s__Planctomycetes bacterium Pan44	1.21859	-0.17065	0.179525	-0.950561	0.341827	NA	species
s__Serratia fonticola	1.17839	0.162018	0.170571	0.949861	0.342183	NA	species
c__unclassified-s__Planctomycetes bacterium Pan44	1.22441	-0.170278	0.179295	-0.949707	0.342261	0.998522	class
s__Alistipes finegoldii	1.79174	-0.157587	0.166011	-0.949252	0.342492	0.730474	species
g__Hymenobacter	118.657	0.0869168	0.0915666	0.94922	0.342509	0.847657	genus
s__Pseudomonas sp. TMW 2.1634	1.22493	-0.179137	0.188783	-0.948907	0.342668	NA	species
f__Bradymonadaceae	1.44828	-0.179853	0.189569	-0.948746	0.34275	0.821918	family
g__unclassified-s__Planctomycetes bacterium SRT547	25.2707	-0.0918374	0.0968105	-0.94863	0.342809	0.847657	genus
g__Gordonibacter	1.28895	0.157312	0.165865	0.948437	0.342907	0.847657	genus
s__Muricauda ruestringensis	1.29025	-0.165769	0.174812	-0.94827	0.342992	NA	species
g__Gemmobacter	1.31069	-0.165286	0.174422	-0.947621	0.343322	0.847657	genus
s__Phoenicibacter congonensis	1.17857	0.162016	0.170972	0.947615	0.343325	NA	species
s__Ramlibacter tataouinensis	5.92797	-0.166192	0.175568	-0.946595	0.343845	0.730474	species
s__Sphingomonas panacis	1.1758	-0.173862	0.183697	-0.946463	0.343913	NA	species
s__Campylobacter pinnipediorum	2.61448	-0.138242	0.146088	-0.946296	0.343998	0.730474	species
s__Sulfurihydrogenibium azorense	4.51989	0.12726	0.134537	0.94591	0.344194	0.730474	species
c__Cytophagia	231.043	0.056472	0.0597117	0.945744	0.344279	0.998522	class
g__Phoenicibacter	1.18491	0.161653	0.170951	0.945608	0.344349	NA	genus
s__Burkholderia glumae	1.42868	-0.169163	0.178896	-0.945594	0.344356	0.730474	species
o__Myxococcales	88.6332	-0.098898	0.104633	-0.945193	0.34456	0.999754	order
s__Gemmobacter sp. HYN0069	1.30444	-0.164861	0.174589	-0.944282	0.345025	NA	species
s__Ottowia oryzae	3.43747	-0.151111	0.160032	-0.944253	0.34504	0.730474	species
s__Escherichia coli	1349.33	-0.243194	0.25757	-0.944188	0.345074	0.730474	species
s__Nostoc piscinale	1.12682	0.164446	0.174187	0.944078	0.34513	NA	species
s__Halalkalicoccus jeotgali	1.17833	0.162025	0.171632	0.944027	0.345156	NA	species
f__unclassified-g__Roseateles	12.2992	0.220134	0.233272	0.94368	0.345333	0.824013	family
s__[Pasteurella] aerogenes	1.12682	0.164453	0.174286	0.943579	0.345385	NA	species
s__Planctopirus ephydatiae	1.12672	0.164449	0.174288	0.943544	0.345403	NA	species
c__unclassified-s__TM7 phylum sp. oral taxon 488	6.1133	0.170136	0.180436	0.94292	0.345722	0.998522	class
[truncated: 5,427 more rows]
