# Supplementary material for: Comparative analysis of the tumor microbiome, molecular profiles, and immune cell abundances by HPV status in mucosal head and neck cancers and their impact on survival
Source: Cancer Biol Ther. 2024 May 9;25(1):2350249. doi: 10.1080/15384047.2024.2350249 (PMC11086009; doi:10.1080/15384047.2024.2350249)
Supplement: Table S2.xlsx [file KCBT_A_2350249_SM9687.xlsx]

## Sheet: Table S2
	term	hazard.ratio	confint.low	confint.high	p.value	padj.FDR	samples.with.microbe	samples.without.microbe	pass.prevalence.split
1	Yersinia.pseudotuberculosis	3.87831	2.02595	7.42431	4.29519e-05	0.008934	12	486	Yes
2	Phaeobacter.sp..LSS9	2.53382	1.50909	4.25436	0.000437527	0.0361676	26	472	Yes
3	Reinekea.forsetii	3.01572	1.58304	5.74502	0.000788301	0.0361676	17	481	Yes
4	Acinetobacter.sp..ACNIH1	1.83721	1.28383	2.62911	0.000880085	0.0361676	76	422	Yes
5	Desulfallas.gibsoniae	2.14192	1.34696	3.40605	0.00128858	0.0361676	32	466	Yes
6	Microvirga.sp..17.mud.1.3	2.18533	1.35641	3.52082	0.0013147	0.0361676	32	466	Yes
7	Moraxella.osloensis	1.58669	1.18919	2.11707	0.00170349	0.0361676	306	192	Yes
8	Vibrio.antiquarius	3.36418	1.56	7.25493	0.00197419	0.0361676	13	485	Yes
9	Celeribacter.marinus	3.32689	1.53827	7.19523	0.00225661	0.0361676	11	487	Yes
10	Bradyrhizobium.japonicum	0.546739	0.370855	0.80604	0.00229825	0.0361676	103	395	Yes
11	Nakamurella.panacisegetis	2.08713	1.2964	3.36016	0.00245865	0.0361676	28	470	Yes
12	Myroides.profundi	0.618555	0.452222	0.846067	0.00264739	0.0361676	152	346	Yes
13	Geobacter.daltonii	0.513077	0.331641	0.793773	0.00272378	0.0361676	83	415	Yes
14	Citrobacter.sp..NMI7904_11	2.45969	1.36409	4.43524	0.00276977	0.0361676	17	481	Yes
15	Microbulbifer.sp..GL.2	0.44772	0.264331	0.758342	0.00280066	0.0361676	63	435	Yes
16	Streptococcus.sobrinus	2.79536	1.41673	5.51554	0.00303072	0.0361676	12	486	Yes
17	Hungateiclostridium.saccincola	1.91777	1.24684	2.94975	0.00303458	0.0361676	40	458	Yes
18	Psychrobacillus.sp..PB01	1.8724	1.22563	2.86046	0.00372006	0.0407248	46	452	Yes
19	Rhodanobacter.denitrificans	2.02725	1.23838	3.31865	0.00495124	0.0475551	29	469	Yes
20	Aeromicrobium.erythreum	1.779	1.19031	2.65885	0.00495929	0.0475551	48	450	Yes
21	Armatimonadetes.bacterium.Uphvl.Ar2	2.30886	1.28116	4.16095	0.00536203	0.0475551	21	477	Yes
22	Acidipropionibacterium.acidipropionici	1.84923	1.19323	2.86588	0.00595411	0.0475551	42	456	Yes
23	Candidatus.Liberibacter.asiaticus	2.36678	1.26835	4.41652	0.00679291	0.0475551	15	483	Yes
24	Solibacillus.sp..R5.41	1.7286	1.16227	2.57089	0.0068827	0.0475551	51	447	Yes
25	Methylobacterium.nodulans	0.660966	0.488289	0.894707	0.00735932	0.0475551	180	318	Yes
26	X.Clostridium..bolteae	1.91862	1.19043	3.09225	0.00745591	0.0475551	434	64	Yes
27	Leptotrichia.hofstadii	0.553106	0.357262	0.856307	0.00791716	0.0475551	76	422	Yes
28	Enterococcus.casseliflavus	1.94664	1.18504	3.19768	0.00852789	0.0475551	30	468	Yes
29	Ruminococcus.sp..JE7A12	2.09141	1.20547	3.62848	0.00867243	0.0475551	23	475	Yes
30	Burkholderia.lata	0.587707	0.394876	0.874703	0.00879853	0.0475551	92	406	Yes
31	Brevibacterium.aurantiacum	1.50794	1.10779	2.05264	0.00903905	0.0475551	116	382	Yes
32	Crocosphaera.subtropica	2.26184	1.22549	4.1746	0.00904649	0.0475551	19	479	Yes
33	Novosphingobium.tardaugens	2.08334	1.19853	3.62137	0.00926934	0.0475551	21	477	Yes
34	Dermatophilus.congolensis	0.548802	0.348978	0.863042	0.00938711	0.0475551	79	419	Yes
35	Mesoplasma.lactucae	1.46683	1.09697	1.9614	0.0097576	0.0475551	129	369	Yes
36	Lactobacillus.amylolyticus	2.45236	1.24166	4.84357	0.0097867	0.0475551	13	485	Yes
37	Alphapapillomavirus.9	0.599482	0.405499	0.886264	0.0103093	0.0475551	100	398	Yes
38	Human.gammaherpesvirus.4	0.487586	0.281573	0.844326	0.0103474	0.0475551	55	443	Yes
39	Alicycliphilus.denitrificans	0.694854	0.525698	0.918441	0.0105372	0.0475551	226	272	Yes
40	Rhizobacter.gummiphilus	0.621087	0.430578	0.895888	0.0108296	0.0475551	111	387	Yes
41	Rhodanobacter.glycinis	0.397514	0.195422	0.808596	0.0108842	0.0475551	36	462	Yes
42	Microbulbifer.agarilyticus	1.78207	1.14128	2.78264	0.0110478	0.0475551	36	462	Yes
43	Methanosarcina.horonobensis	2.22955	1.20109	4.13865	0.0110682	0.0475551	16	482	Yes
44	Paenibacillus.riograndensis	2.53158	1.23508	5.18902	0.0111947	0.0475551	12	486	Yes
45	Sphingobacterium.sp..CZ.2	1.49054	1.09463	2.02964	0.0112769	0.0475551	124	374	Yes
46	Dickeya.sp..DW.0440	2.39105	1.21611	4.70117	0.0114986	0.0475551	12	486	Yes
47	Streptomyces.sp..SYP.A7193	0.70073	0.531668	0.92355	0.0115856	0.0475551	234	264	Yes
48	Pandoraea.vervacti	0.166299	0.0409174	0.675883	0.0121585	0.0475551	15	483	Yes
49	Mycolicibacterium.rhodesiae	1.47734	1.08599	2.00973	0.0129445	0.0475551	339	159	Yes
50	Rubrobacter.radiotolerans	2.10962	1.16666	3.81473	0.0135117	0.0475551	22	476	Yes
51	Acinetobacter.bereziniae	2.06203	1.15984	3.666	0.0136991	0.0475551	25	473	Yes
52	Thermococcus.sp..2319x1	2.59361	1.21151	5.5524	0.0141275	0.0475551	11	487	Yes
53	Bifidobacterium.thermophilum	0.286079	0.105226	0.777766	0.0141874	0.0475551	23	475	Yes
54	Owenweeksia.hongkongensis	0.412069	0.202645	0.837924	0.0143539	0.0475551	37	461	Yes
55	Pseudomonas.sp..PE08	0.553196	0.343761	0.890227	0.0147285	0.0475551	62	436	Yes
56	Lactobacillus.paralimentarius	1.42055	1.07127	1.8837	0.0147644	0.0475551	147	351	Yes
57	Corynebacterium.efficiens	1.62203	1.09881	2.3944	0.0149252	0.0475551	49	449	Yes
58	Achromobacter.xylosoxidans	1.49061	1.07965	2.05801	0.0152809	0.0475551	341	157	Yes
59	Mycobacterium.lepraemurium	2.06983	1.14844	3.73046	0.0155008	0.0475551	20	478	Yes
60	Acinetobacter.defluvii	1.79525	1.1172	2.88481	0.0156095	0.0475551	35	463	Yes
61	Chromobacterium.rhizoryzae	1.97734	1.13621	3.44114	0.0158784	0.0475551	23	475	Yes
62	Paenibacillus.stellifer	0.706838	0.532822	0.937686	0.0161209	0.0475551	226	272	Yes
63	Pseudoalteromonas.issachenkonii	1.6107	1.09235	2.37503	0.0161389	0.0475551	52	446	Yes
64	Candidatus.Xiphinematobacter.sp..Idaho.Grape	2.2046	1.15677	4.2016	0.0162812	0.0475551	17	481	Yes
65	Brevirhabdus.pacifica	0.513263	0.297579	0.885273	0.0164797	0.0475551	48	450	Yes
66	Carnobacterium.sp..17.4	2.73529	1.20117	6.22878	0.0165521	0.0475551	11	487	Yes
67	Mucilaginibacter.xinganensis	2.29218	1.16219	4.52085	0.0166795	0.0475551	14	484	Yes
68	Terribacillus.goriensis	2.27787	1.16019	4.47227	0.0167744	0.0475551	13	485	Yes
69	Sphingobium.baderi	0.605476	0.401147	0.913882	0.0169085	0.0475551	73	425	Yes
70	Bacillus.aryabhattai	1.54384	1.07971	2.2075	0.0172979	0.0475551	74	424	Yes
71	Ignavibacterium.album	5.38516	1.33508	21.7216	0.0179771	0.0475551	480	18	Yes
72	Streptomyces.sp..SCSIO.03032	1.84219	1.1096	3.05844	0.0181744	0.0475551	31	467	Yes
73	Geodermatophilus.obscurus	0.720388	0.548728	0.945749	0.0181956	0.0475551	273	225	Yes
74	Pelobacter.acetylenicus	1.56137	1.07779	2.26191	0.0184686	0.0475551	66	432	Yes
75	Corynebacterium.sp..2183	2.03352	1.12516	3.67519	0.0187483	0.0475551	21	477	Yes
76	Streptococcus.parauberis	1.87801	1.10771	3.184	0.0192975	0.0475551	21	477	Yes
77	Thauera.humireducens	0.604856	0.396737	0.92215	0.0194581	0.0475551	73	425	Yes
78	Gramella.salexigens	2.24375	1.13849	4.42199	0.0195606	0.0475551	18	480	Yes
79	Lysobacter.gummosus	0.256352	0.0816381	0.804972	0.0197234	0.0475551	24	474	Yes
80	Borrelia.turcica	1.54337	1.07132	2.22341	0.0198156	0.0475551	68	430	Yes
81	Pseudobacter.ginsenosidimutans	1.87308	1.10277	3.18147	0.0202379	0.0475551	31	467	Yes
82	X.Clostridium..scindens	1.43658	1.05803	1.95058	0.0202645	0.0475551	115	383	Yes
83	X.Eubacterium..eligens	1.73486	1.08925	2.76312	0.0203426	0.0475551	43	455	Yes
84	Flavobacterium.columnare	1.55468	1.07064	2.25756	0.0204163	0.0475551	408	90	Yes
85	Sphingomonas.taxi	0.625565	0.420363	0.93094	0.0207349	0.0475551	84	414	Yes
86	Streptococcus.halotolerans	0.581535	0.365716	0.924714	0.0219797	0.0475551	69	429	Yes
87	Paucibacter.sp..KCTC.42545	0.695772	0.509832	0.949525	0.0222286	0.0475551	149	349	Yes
88	Spiroplasma.turonicum	1.93311	1.0966	3.40773	0.0226802	0.0475551	24	474	Yes
89	Herbaspirillum.robiniae	0.589745	0.374434	0.928866	0.0227066	0.0475551	75	423	Yes
90	Deinococcus.irradiatisoli	1.9345	1.09549	3.41608	0.0229467	0.0475551	25	473	Yes
91	Sphingomonas.sp..XS.10	0.541232	0.318698	0.919153	0.0230894	0.0475551	52	446	Yes
92	Roseivivax.sp..THAF30	1.98656	1.09779	3.59487	0.0233113	0.0475551	25	473	Yes
93	Methylocella.tundrae	0.41325	0.192324	0.88796	0.0235459	0.0475551	26	472	Yes
94	Mycobacteroides.abscessus	1.36786	1.04232	1.79508	0.0238917	0.0475551	194	304	Yes
95	Sphingobacterium.sp..B29	1.84877	1.084	3.15307	0.0240644	0.0475551	24	474	Yes
96	Cyanobium.sp..NIES.981	0.72478	0.547849	0.95885	0.0241811	0.0475551	210	288	Yes
97	Acidaminococcus.fermentans	1.87196	1.08195	3.23882	0.02499	0.0475551	26	472	Yes
98	Pseudarthrobacter.sp..NIBRBAC000502771	0.394443	0.174825	0.889949	0.0250389	0.0475551	26	472	Yes
99	Lactobacillus.crustorum	1.91593	1.08461	3.38443	0.0251066	0.0475551	26	472	Yes
100	Pseudomonas.sp..HLS.6	0.69524	0.505468	0.956258	0.0254192	0.0475551	146	352	Yes
101	Borrelia.crocidurae	0.462237	0.234856	0.909765	0.0255024	0.0475551	29	469	Yes
102	Leucania.separata.nucleopolyhedrovirus	2.29217	1.10592	4.75084	0.025701	0.0475551	16	482	Yes
103	Pseudomonas.psychrotolerans	0.729645	0.55308	0.962576	0.0257613	0.0475551	228	270	Yes
104	Echinicola.rosea	0.736013	0.561735	0.964361	0.0262035	0.0475551	260	238	Yes
105	Pelosinus.fermentans	1.79945	1.07187	3.02089	0.026246	0.0475551	29	469	Yes
106	Campylobacter.curvus	2.37538	1.10729	5.09575	0.0263059	0.0475551	13	485	Yes
107	Syntrophus.aciditrophicus	1.71444	1.06522	2.75933	0.0264065	0.0475551	36	462	Yes
108	Enterobacter.bugandensis	2.23744	1.09814	4.55873	0.0265696	0.0475551	14	484	Yes
109	Streptomyces.sp..M56	3.63741	1.15969	11.4088	0.0268298	0.0475551	476	22	Yes
110	Streptomyces.sp..WAC00288	2.15895	1.09227	4.26729	0.0268388	0.0475551	15	483	Yes
111	Neisseria.chenwenguii	0.274739	0.0872087	0.865528	0.0273402	0.0475551	16	482	Yes
112	Muriicola.sp..MMS17.SY002	1.71408	1.06185	2.76695	0.0274139	0.0475551	33	465	Yes
113	Proteus.cibarius	2.2376	1.09319	4.58004	0.0275414	0.0475551	16	482	Yes
114	Pandoraea.oxalativorans	2.00892	1.07979	3.73754	0.0276424	0.0475551	18	480	Yes
115	Deinococcus.soli.Cha.et.al..2016	2.01012	1.07977	3.74208	0.0276643	0.0475551	15	483	Yes
116	Halanaerobium.hydrogeniformans	0.696575	0.504328	0.962106	0.0282059	0.0479445	126	372	Yes
117	Salegentibacter.salegens	1.6246	1.05279	2.50699	0.0283518	0.0479445	44	454	Yes
118	Mesorhizobium.huakuii	1.98109	1.07307	3.65746	0.0288588	0.0484083	20	478	Yes
119	Chondrocystis.sp..NIES.4102	0.715549	0.529747	0.966517	0.0291112	0.048441	167	331	Yes
120	Thioalkalivibrio.sp..K90mix	0.282747	0.0900963	0.88734	0.0304028	0.0496431	19	479	Yes
121	Gordonia.sp..YC.JH1	1.76513	1.05423	2.95539	0.0307106	0.0496431	27	471	Yes
122	Acetohalobium.arabaticum	2.09355	1.06825	4.10295	0.0313759	0.0496431	15	483	Yes
123	Roseomonas.mucosa	2.10279	1.06842	4.13857	0.0314341	0.0496431	16	482	Yes
124	Simkania.negevensis	1.50276	1.03651	2.17873	0.0316192	0.0496431	75	423	Yes
125	Leptotrichia.trevisanii	0.713667	0.524565	0.970939	0.0317356	0.0496431	166	332	Yes
126	Methanosarcina.sp..MTP4	1.59997	1.04192	2.45689	0.0317429	0.0496431	42	456	Yes
127	Spiroplasma.corruscae	0.46122	0.227221	0.9362	0.0321549	0.0498775	34	464	Yes
128	Roseburia.intestinalis	1.75178	1.04769	2.92906	0.0325491	0.0498775	32	466	Yes
129	Deinococcus.gobiensis	1.58441	1.03824	2.41791	0.0328453	0.0498775	48	450	Yes
130	Paenibacillus.physcomitrellae	2.1667	1.06289	4.41683	0.0333529	0.0498775	12	486	Yes
131	Campylobacter.hyointestinalis	1.84656	1.04764	3.25472	0.0339307	0.0498775	27	471	Yes
132	Staphylococcus.lugdunensis	1.50628	1.02976	2.20332	0.0347656	0.0498775	60	438	Yes
133	Kazachstania.africana	1.39253	1.02361	1.89442	0.0349806	0.0498775	120	378	Yes
134	Streptomyces.platensis	1.39953	1.02354	1.91365	0.0352313	0.0498775	102	396	Yes
135	Desulfovibrio.fairfieldensis	0.512448	0.274831	0.955508	0.0354539	0.0498775	40	458	Yes
136	Gemmobacter.sp..HYN0069	0.591988	0.362967	0.965515	0.0356786	0.0498775	52	446	Yes
137	Planctomycetes.bacterium.Pan189	1.33705	1.01941	1.75367	0.0358279	0.0498775	215	283	Yes
138	Elusimicrobium.minutum	0.53604	0.29897	0.961099	0.0363351	0.0498775	45	453	Yes
139	Planctopirus.ephydatiae	0.346815	0.128596	0.935337	0.0364363	0.0498775	22	476	Yes
140	Petrotoga.mobilis	0.57433	0.341472	0.965979	0.036578	0.0498775	45	453	Yes
141	Peptoniphilus.sp..ING2.D1G	0.444086	0.207255	0.951544	0.0368241	0.0498775	26	472	Yes
142	Bosea.sp..PAMC.26642	1.64042	1.03067	2.61091	0.0368548	0.0498775	37	461	Yes
143	Phreatobacter.sp..NMCR1094	0.535003	0.296394	0.965702	0.0379138	0.0498775	44	454	Yes
144	Lutibacter.profundi	1.48558	1.02217	2.15909	0.0379947	0.0498775	72	426	Yes
145	Sphingobium.sp..MI1205	0.467182	0.227459	0.959553	0.0382286	0.0498775	26	472	Yes
146	Pseudomonas.migulae	0.41594	0.180867	0.956537	0.0389662	0.0498775	22	476	Yes
147	Pandoraea.thiooxydans	1.77883	1.02796	3.07815	0.0395399	0.0498775	31	467	Yes
148	Amycolatopsis.sp..YIM.10	0.614046	0.385934	0.976987	0.0395689	0.0498775	57	441	Yes
149	Phyllobacterium.zundukense	1.81951	1.0271	3.22326	0.0402085	0.0498775	24	474	Yes
150	Planctomycetes.bacterium.Pan44	0.452904	0.212483	0.96536	0.0402415	0.0498775	29	469	Yes
151	Weissella.soli	1.89279	1.02534	3.49412	0.0413539	0.0498775	19	479	Yes
152	Borreliella.spielmanii	2.10725	1.02947	4.3134	0.0414077	0.0498775	12	486	Yes
153	Pontibacter.korlensis	0.691421	0.484946	0.985806	0.0414548	0.0498775	111	387	Yes
154	Synechococcus.sp..JA.2.3B.a.2.13.	0.395616	0.162224	0.964788	0.0414724	0.0498775	29	469	Yes
155	Fusobacterium.sp..oral.taxon.203	1.5074	1.01564	2.23728	0.041653	0.0498775	63	435	Yes
156	Flavobacterium.sp..140616W15	1.5775	1.01722	2.44638	0.0417263	0.0498775	50	448	Yes
157	Azoarcus.communis	0.75462	0.57548	0.989525	0.0417383	0.0498775	272	226	Yes
158	Solibacillus.silvestris	1.33825	1.01085	1.77169	0.0418163	0.0498775	179	319	Yes
159	Chryseobacterium.gallinarum	0.235031	0.0582801	0.947833	0.0418239	0.0498775	16	482	Yes
160	Streptomyces.alboflavus	1.39369	1.01225	1.91886	0.041891	0.0498775	99	399	Yes
161	Ectothiorhodospira.haloalkaliphila	1.73404	1.01913	2.95046	0.0423728	0.0498775	25	473	Yes
162	Porphyrobacter.sp..CACIAM.03H1	0.448986	0.206911	0.974276	0.0427755	0.0498775	25	473	Yes
163	Ruegeria.sp..TM1040	2.02206	1.02298	3.99688	0.0428341	0.0498775	14	484	Yes
164	Paludisphaera.borealis	1.64161	1.01603	2.65237	0.0428743	0.0498775	33	465	Yes
165	Ralstonia.pickettii	2.18047	1.02496	4.63865	0.0429722	0.0498775	464	34	Yes
166	Flavobacterium.faecale	0.757422	0.578483	0.99171	0.0433309	0.0498775	282	216	Yes
167	Frateuria.aurantia	0.307237	0.0977757	0.965419	0.0433618	0.0498775	17	481	Yes
168	Bradyrhizobium.oligotrophicum	1.46253	1.01135	2.11497	0.0433903	0.0498775	78	420	Yes
169	Planococcus.donghaensis	0.533808	0.290131	0.982143	0.043603	0.0498775	47	451	Yes
170	Halomonas.aestuarii	0.398791	0.163283	0.97398	0.0436088	0.0498775	24	474	Yes
171	Sphingomonas.sp..HKS19	0.754847	0.574342	0.992081	0.0436972	0.0498775	254	244	Yes
172	Saccharophagus.degradans	1.37336	1.00866	1.86992	0.0439358	0.0498775	112	386	Yes
173	Schizosaccharomyces.pombe	1.51061	1.01083	2.25751	0.0441673	0.0498775	416	82	Yes
174	Amycolatopsis.keratiniphila	0.548106	0.305097	0.984671	0.0442574	0.0498775	39	459	Yes
175	Agrobacterium.tumefaciens	0.517447	0.272236	0.983527	0.0443621	0.0498775	484	14	Yes
176	Catenulispora.acidiphila	1.46785	1.00916	2.13503	0.0446792	0.0498775	62	436	Yes
177	Frankia.inefficax	2.50019	1.02194	6.11676	0.0446961	0.0498775	479	19	Yes
178	Grimontia.hollisae	0.310395	0.0988183	0.974973	0.045138	0.0498775	17	481	Yes
179	Capnocytophaga.sputigena	0.68098	0.467245	0.992484	0.0455848	0.0498775	84	414	Yes
180	Paenibacillus.sabinae	1.34245	1.00565	1.79206	0.0456957	0.0498775	186	312	Yes
181	Geitlerinema.sp..PCC.7407	0.311273	0.0989948	0.978748	0.0458562	0.0498775	18	480	Yes
182	Minicystis.rosea	1.99118	1.01136	3.92029	0.0463011	0.0498775	467	31	Yes
183	Azospirillum.sp..TSA2s	0.506222	0.259131	0.988926	0.0463099	0.0498775	37	461	Yes
184	Acidithiobacillus.ferrivorans	0.135514	0.0189408	0.969551	0.0465069	0.0498775	16	482	Yes
185	Lactobacillus.brevis	0.623095	0.390786	0.993504	0.0468844	0.0498775	62	436	Yes
186	Paenibacillus.sp..FSL.R7.0273	1.77763	1.007	3.138	0.0472516	0.0498775	20	478	Yes
187	Clostridium.sp..MF28	1.92507	1.00771	3.67752	0.0473413	0.0498775	16	482	Yes
188	Cryptosporidium.parvum	1.68765	1.00608	2.83096	0.0473763	0.0498775	444	54	Yes
189	Desulfovibrio.salexigens	0.243158	0.059983	0.98571	0.0476901	0.0498775	14	484	Yes
190	Chryseobacterium.sp..StRB126	0.631781	0.400677	0.996182	0.0481064	0.0498775	70	428	Yes
191	Mycoplasma.dispar	0.756958	0.574141	0.997986	0.0483523	0.0498775	303	195	Yes
192	Alcanivorax.dieselolei	1.81942	1.00357	3.2985	0.0486442	0.0498775	21	477	Yes
193	Gordonia.polyisoprenivorans	0.756616	0.573364	0.998436	0.0487213	0.0498775	301	197	Yes
194	Peptoniphilus.harei	0.684871	0.469585	0.998856	0.0493092	0.0498775	93	405	Yes
195	Terasakiella.sp..SH.1	1.31532	1.00083	1.72864	0.0493121	0.0498775	258	240	Yes
196	Acinetobacter.haemolyticus	0.704612	0.496942	0.999066	0.04939	0.0498775	110	388	Yes
197	Streptomyces.sp..11.1.2	1.48493	1.00079	2.20327	0.049542	0.0498775	49	449	Yes
198	Trueperella.pyogenes	0.247745	0.0614898	0.998173	0.0497002	0.0498775	17	481	Yes
199	Pseudomonas.viridiflava	0.0473875	0.00626869	0.35822	0.00312988	0.0361676	496	2	No
200	Leptospira.borgpetersenii	2.7892	1.30384	5.96672	0.00819855	0.0475551	10	488	No
201	Leptolyngbya.sp..PCC.7376	2.77725	1.28204	6.01627	0.00959964	0.0475551	10	488	No
202	Snyder.Theilen.feline.sarcoma.virus	0.321751	0.129498	0.799423	0.0146034	0.0475551	491	7	No
203	Psychrobacter.sp..P11G3	2.43309	1.13714	5.20599	0.0219569	0.0475551	10	488	No
204	Lawsonia.intracellularis	2.51054	1.10794	5.68877	0.0274152	0.0475551	10	488	No
205	Pandoravirus.quercus	2.45477	1.08292	5.56448	0.0314955	0.0496431	10	488	No
206	Methanosarcina.mazei	0.451841	0.21745	0.938885	0.0332573	0.0498775	488	10	No
207	Gordonia.sp..HY186	2.32029	1.01738	5.29179	0.0454011	0.0498775	10	488	No
208	Dechloromonas.aromatica	0.245046	0.0600929	0.999248	0.0498775	0.0498775	496	2	No
