# Supplementary material for: Comparative analysis of the tumor microbiome, molecular profiles, and immune cell abundances by HPV status in mucosal head and neck cancers and their impact on survival
Source: Cancer Biol Ther. 2024 May 9;25(1):2350249. doi: 10.1080/15384047.2024.2350249 (PMC11086009; doi:10.1080/15384047.2024.2350249)
Supplement: Table S5.xlsx [file KCBT_A_2350249_SM9686.xlsx]

## Sheet: Table S5
category	NCBI Entrez ID	genes	pathname	pval	padj	desc	log2err	size	ES	NES
H	1031	CDKN2C	HALLMARK_E2F_TARGETS	5.17727e-48	2.58863e-46	Genes encoding cell cycle related targets of E2F transcription factors.	1.80883	155	0.675661	5.08787
H	4171	MCM2	HALLMARK_E2F_TARGETS	5.17727e-48	2.58863e-46	Genes encoding cell cycle related targets of E2F transcription factors.	1.80883	155	0.675661	5.08787
H	3978	LIG1	HALLMARK_E2F_TARGETS	5.17727e-48	2.58863e-46	Genes encoding cell cycle related targets of E2F transcription factors.	1.80883	155	0.675661	5.08787
H	6118	RPA2	HALLMARK_E2F_TARGETS	5.17727e-48	2.58863e-46	Genes encoding cell cycle related targets of E2F transcription factors.	1.80883	155	0.675661	5.08787
H	55723	ASF1B	HALLMARK_E2F_TARGETS	5.17727e-48	2.58863e-46	Genes encoding cell cycle related targets of E2F transcription factors.	1.80883	155	0.675661	5.08787
H	8914	TIMELESS	HALLMARK_E2F_TARGETS	5.17727e-48	2.58863e-46	Genes encoding cell cycle related targets of E2F transcription factors.	1.80883	155	0.675661	5.08787
H	4001	LMNB1	HALLMARK_E2F_TARGETS	5.17727e-48	2.58863e-46	Genes encoding cell cycle related targets of E2F transcription factors.	1.80883	155	0.675661	5.08787
H	4175	MCM6	HALLMARK_E2F_TARGETS	5.17727e-48	2.58863e-46	Genes encoding cell cycle related targets of E2F transcription factors.	1.80883	155	0.675661	5.08787
H	7112	TMPO	HALLMARK_E2F_TARGETS	5.17727e-48	2.58863e-46	Genes encoding cell cycle related targets of E2F transcription factors.	1.80883	155	0.675661	5.08787
H	4174	MCM5	HALLMARK_E2F_TARGETS	5.17727e-48	2.58863e-46	Genes encoding cell cycle related targets of E2F transcription factors.	1.80883	155	0.675661	5.08787
H	6941	TCF19	HALLMARK_E2F_TARGETS	5.17727e-48	2.58863e-46	Genes encoding cell cycle related targets of E2F transcription factors.	1.80883	155	0.675661	5.08787
H	79733	E2F8	HALLMARK_E2F_TARGETS	5.17727e-48	2.58863e-46	Genes encoding cell cycle related targets of E2F transcription factors.	1.80883	155	0.675661	5.08787
H	7398	USP1	HALLMARK_E2F_TARGETS	5.17727e-48	2.58863e-46	Genes encoding cell cycle related targets of E2F transcription factors.	1.80883	155	0.675661	5.08787
H	29980	DONSON	HALLMARK_E2F_TARGETS	5.17727e-48	2.58863e-46	Genes encoding cell cycle related targets of E2F transcription factors.	1.80883	155	0.675661	5.08787
H	3148	HMGB2	HALLMARK_E2F_TARGETS	5.17727e-48	2.58863e-46	Genes encoding cell cycle related targets of E2F transcription factors.	1.80883	155	0.675661	5.08787
H	23468	CBX5	HALLMARK_E2F_TARGETS	5.17727e-48	2.58863e-46	Genes encoding cell cycle related targets of E2F transcription factors.	1.80883	155	0.675661	5.08787
H	3070	HELLS	HALLMARK_E2F_TARGETS	5.17727e-48	2.58863e-46	Genes encoding cell cycle related targets of E2F transcription factors.	1.80883	155	0.675661	5.08787
H	580	BARD1	HALLMARK_E2F_TARGETS	5.17727e-48	2.58863e-46	Genes encoding cell cycle related targets of E2F transcription factors.	1.80883	155	0.675661	5.08787
H	4172	MCM3	HALLMARK_E2F_TARGETS	5.17727e-48	2.58863e-46	Genes encoding cell cycle related targets of E2F transcription factors.	1.80883	155	0.675661	5.08787
H	5111	PCNA	HALLMARK_E2F_TARGETS	5.17727e-48	2.58863e-46	Genes encoding cell cycle related targets of E2F transcription factors.	1.80883	155	0.675661	5.08787
H	3925	STMN1	HALLMARK_E2F_TARGETS	5.17727e-48	2.58863e-46	Genes encoding cell cycle related targets of E2F transcription factors.	1.80883	155	0.675661	5.08787
H	11113	CIT	HALLMARK_E2F_TARGETS	5.17727e-48	2.58863e-46	Genes encoding cell cycle related targets of E2F transcription factors.	1.80883	155	0.675661	5.08787
H	11168	PSIP1	HALLMARK_E2F_TARGETS	5.17727e-48	2.58863e-46	Genes encoding cell cycle related targets of E2F transcription factors.	1.80883	155	0.675661	5.08787
H	5426	POLE	HALLMARK_E2F_TARGETS	5.17727e-48	2.58863e-46	Genes encoding cell cycle related targets of E2F transcription factors.	1.80883	155	0.675661	5.08787
H	7374	UNG	HALLMARK_E2F_TARGETS	5.17727e-48	2.58863e-46	Genes encoding cell cycle related targets of E2F transcription factors.	1.80883	155	0.675661	5.08787
H	83463	MXD3	HALLMARK_E2F_TARGETS	5.17727e-48	2.58863e-46	Genes encoding cell cycle related targets of E2F transcription factors.	1.80883	155	0.675661	5.08787
H	5424	POLD1	HALLMARK_E2F_TARGETS	5.17727e-48	2.58863e-46	Genes encoding cell cycle related targets of E2F transcription factors.	1.80883	155	0.675661	5.08787
H	29893	PSMC3IP	HALLMARK_E2F_TARGETS	5.17727e-48	2.58863e-46	Genes encoding cell cycle related targets of E2F transcription factors.	1.80883	155	0.675661	5.08787
H	29028	ATAD2	HALLMARK_E2F_TARGETS	5.17727e-48	2.58863e-46	Genes encoding cell cycle related targets of E2F transcription factors.	1.80883	155	0.675661	5.08787
H	10733	PLK4	HALLMARK_E2F_TARGETS	5.17727e-48	2.58863e-46	Genes encoding cell cycle related targets of E2F transcription factors.	1.80883	155	0.675661	5.08787
H	5931	RBBP7	HALLMARK_E2F_TARGETS	5.17727e-48	2.58863e-46	Genes encoding cell cycle related targets of E2F transcription factors.	1.80883	155	0.675661	5.08787
H	84296	GINS4	HALLMARK_E2F_TARGETS	5.17727e-48	2.58863e-46	Genes encoding cell cycle related targets of E2F transcription factors.	1.80883	155	0.675661	5.08787
H	6241	RRM2	HALLMARK_E2F_TARGETS	5.17727e-48	2.58863e-46	Genes encoding cell cycle related targets of E2F transcription factors.	1.80883	155	0.675661	5.08787
H	672	BRCA1	HALLMARK_E2F_TARGETS	5.17727e-48	2.58863e-46	Genes encoding cell cycle related targets of E2F transcription factors.	1.80883	155	0.675661	5.08787
H	1786	DNMT1	HALLMARK_E2F_TARGETS	5.17727e-48	2.58863e-46	Genes encoding cell cycle related targets of E2F transcription factors.	1.80883	155	0.675661	5.08787
H	9837	GINS1	HALLMARK_E2F_TARGETS	5.17727e-48	2.58863e-46	Genes encoding cell cycle related targets of E2F transcription factors.	1.80883	155	0.675661	5.08787
H	6839	SUV39H1	HALLMARK_E2F_TARGETS	5.17727e-48	2.58863e-46	Genes encoding cell cycle related targets of E2F transcription factors.	1.80883	155	0.675661	5.08787
H	10535	RNASEH2A	HALLMARK_E2F_TARGETS	5.17727e-48	2.58863e-46	Genes encoding cell cycle related targets of E2F transcription factors.	1.80883	155	0.675661	5.08787
H	64785	GINS3	HALLMARK_E2F_TARGETS	5.17727e-48	2.58863e-46	Genes encoding cell cycle related targets of E2F transcription factors.	1.80883	155	0.675661	5.08787
H	8493	PPM1D	HALLMARK_E2F_TARGETS	5.17727e-48	2.58863e-46	Genes encoding cell cycle related targets of E2F transcription factors.	1.80883	155	0.675661	5.08787
H	2146	EZH2	HALLMARK_E2F_TARGETS	5.17727e-48	2.58863e-46	Genes encoding cell cycle related targets of E2F transcription factors.	1.80883	155	0.675661	5.08787
H	10051	SMC4	HALLMARK_E2F_TARGETS	5.17727e-48	2.58863e-46	Genes encoding cell cycle related targets of E2F transcription factors.	1.80883	155	0.675661	5.08787
H	675	BRCA2	HALLMARK_E2F_TARGETS	5.17727e-48	2.58863e-46	Genes encoding cell cycle related targets of E2F transcription factors.	1.80883	155	0.675661	5.08787
H	79019	CENPM	HALLMARK_E2F_TARGETS	5.17727e-48	2.58863e-46	Genes encoding cell cycle related targets of E2F transcription factors.	1.80883	155	0.675661	5.08787
H	983	CDK1	HALLMARK_E2F_TARGETS	5.17727e-48	2.58863e-46	Genes encoding cell cycle related targets of E2F transcription factors.	1.80883	155	0.675661	5.08787
H	29127	RACGAP1	HALLMARK_E2F_TARGETS	5.17727e-48	2.58863e-46	Genes encoding cell cycle related targets of E2F transcription factors.	1.80883	155	0.675661	5.08787
H	3015	H2AZ1	HALLMARK_E2F_TARGETS	5.17727e-48	2.58863e-46	Genes encoding cell cycle related targets of E2F transcription factors.	1.80883	155	0.675661	5.08787
H	4173	MCM4	HALLMARK_E2F_TARGETS	5.17727e-48	2.58863e-46	Genes encoding cell cycle related targets of E2F transcription factors.	1.80883	155	0.675661	5.08787
H	1029	CDKN2A	HALLMARK_E2F_TARGETS	5.17727e-48	2.58863e-46	Genes encoding cell cycle related targets of E2F transcription factors.	1.80883	155	0.675661	5.08787
H	7913	DEK	HALLMARK_E2F_TARGETS	5.17727e-48	2.58863e-46	Genes encoding cell cycle related targets of E2F transcription factors.	1.80883	155	0.675661	5.08787
H	4678	NASP	HALLMARK_E2F_TARGETS	5.17727e-48	2.58863e-46	Genes encoding cell cycle related targets of E2F transcription factors.	1.80883	155	0.675661	5.08787
H	5983	RFC3	HALLMARK_E2F_TARGETS	5.17727e-48	2.58863e-46	Genes encoding cell cycle related targets of E2F transcription factors.	1.80883	155	0.675661	5.08787
H	993	CDC25A	HALLMARK_E2F_TARGETS	5.17727e-48	2.58863e-46	Genes encoding cell cycle related targets of E2F transcription factors.	1.80883	155	0.675661	5.08787
H	7157	TP53	HALLMARK_E2F_TARGETS	5.17727e-48	2.58863e-46	Genes encoding cell cycle related targets of E2F transcription factors.	1.80883	155	0.675661	5.08787
H	11004	KIF2C	HALLMARK_E2F_TARGETS	5.17727e-48	2.58863e-46	Genes encoding cell cycle related targets of E2F transcription factors.	1.80883	155	0.675661	5.08787
H	5889	RAD51C	HALLMARK_E2F_TARGETS	5.17727e-48	2.58863e-46	Genes encoding cell cycle related targets of E2F transcription factors.	1.80883	155	0.675661	5.08787
H	9700	ESPL1	HALLMARK_E2F_TARGETS	5.17727e-48	2.58863e-46	Genes encoding cell cycle related targets of E2F transcription factors.	1.80883	155	0.675661	5.08787
H	4292	MLH1	HALLMARK_E2F_TARGETS	5.17727e-48	2.58863e-46	Genes encoding cell cycle related targets of E2F transcription factors.	1.80883	155	0.675661	5.08787
H	54556	ING3	HALLMARK_E2F_TARGETS	5.17727e-48	2.58863e-46	Genes encoding cell cycle related targets of E2F transcription factors.	1.80883	155	0.675661	5.08787
H	701	BUB1B	HALLMARK_E2F_TARGETS	5.17727e-48	2.58863e-46	Genes encoding cell cycle related targets of E2F transcription factors.	1.80883	155	0.675661	5.08787
H	6434	TRA2B	HALLMARK_E2F_TARGETS	5.17727e-48	2.58863e-46	Genes encoding cell cycle related targets of E2F transcription factors.	1.80883	155	0.675661	5.08787
H	10615	SPAG5	HALLMARK_E2F_TARGETS	5.17727e-48	2.58863e-46	Genes encoding cell cycle related targets of E2F transcription factors.	1.80883	155	0.675661	5.08787
H	7884	SLBP	HALLMARK_E2F_TARGETS	5.17727e-48	2.58863e-46	Genes encoding cell cycle related targets of E2F transcription factors.	1.80883	155	0.675661	5.08787
H	4436	MSH2	HALLMARK_E2F_TARGETS	5.17727e-48	2.58863e-46	Genes encoding cell cycle related targets of E2F transcription factors.	1.80883	155	0.675661	5.08787
H	64858	DCLRE1B	HALLMARK_E2F_TARGETS	5.17727e-48	2.58863e-46	Genes encoding cell cycle related targets of E2F transcription factors.	1.80883	155	0.675661	5.08787
H	7153	TOP2A	HALLMARK_E2F_TARGETS	5.17727e-48	2.58863e-46	Genes encoding cell cycle related targets of E2F transcription factors.	1.80883	155	0.675661	5.08787
H	24137	KIF4A	HALLMARK_E2F_TARGETS	5.17727e-48	2.58863e-46	Genes encoding cell cycle related targets of E2F transcription factors.	1.80883	155	0.675661	5.08787
H	197335	WDR90	HALLMARK_E2F_TARGETS	5.17727e-48	2.58863e-46	Genes encoding cell cycle related targets of E2F transcription factors.	1.80883	155	0.675661	5.08787
H	253714	MMS22L	HALLMARK_E2F_TARGETS	5.17727e-48	2.58863e-46	Genes encoding cell cycle related targets of E2F transcription factors.	1.80883	155	0.675661	5.08787
H	55148	UBR7	HALLMARK_E2F_TARGETS	5.17727e-48	2.58863e-46	Genes encoding cell cycle related targets of E2F transcription factors.	1.80883	155	0.675661	5.08787
H	8243	SMC1A	HALLMARK_E2F_TARGETS	5.17727e-48	2.58863e-46	Genes encoding cell cycle related targets of E2F transcription factors.	1.80883	155	0.675661	5.08787
H	7465	WEE1	HALLMARK_E2F_TARGETS	5.17727e-48	2.58863e-46	Genes encoding cell cycle related targets of E2F transcription factors.	1.80883	155	0.675661	5.08787
H	1854	DUT	HALLMARK_E2F_TARGETS	5.17727e-48	2.58863e-46	Genes encoding cell cycle related targets of E2F transcription factors.	1.80883	155	0.675661	5.08787
H	54962	TIPIN	HALLMARK_E2F_TARGETS	5.17727e-48	2.58863e-46	Genes encoding cell cycle related targets of E2F transcription factors.	1.80883	155	0.675661	5.08787
H	6117	RPA1	HALLMARK_E2F_TARGETS	5.17727e-48	2.58863e-46	Genes encoding cell cycle related targets of E2F transcription factors.	1.80883	155	0.675661	5.08787
H	9924	PAN2	HALLMARK_E2F_TARGETS	5.17727e-48	2.58863e-46	Genes encoding cell cycle related targets of E2F transcription factors.	1.80883	155	0.675661	5.08787
H	9738	CCP110	HALLMARK_E2F_TARGETS	5.17727e-48	2.58863e-46	Genes encoding cell cycle related targets of E2F transcription factors.	1.80883	155	0.675661	5.08787
H	55143	CDCA8	HALLMARK_E2F_TARGETS	5.17727e-48	2.58863e-46	Genes encoding cell cycle related targets of E2F transcription factors.	1.80883	155	0.675661	5.08787
H	23047	PDS5B	HALLMARK_E2F_TARGETS	5.17727e-48	2.58863e-46	Genes encoding cell cycle related targets of E2F transcription factors.	1.80883	155	0.675661	5.08787
H	5558	PRIM2	HALLMARK_E2F_TARGETS	5.17727e-48	2.58863e-46	Genes encoding cell cycle related targets of E2F transcription factors.	1.80883	155	0.675661	5.08787
H	55635	DEPDC1	HALLMARK_E2F_TARGETS	5.17727e-48	2.58863e-46	Genes encoding cell cycle related targets of E2F transcription factors.	1.80883	155	0.675661	5.08787
H	6470	SHMT1	HALLMARK_E2F_TARGETS	5.17727e-48	2.58863e-46	Genes encoding cell cycle related targets of E2F transcription factors.	1.80883	155	0.675661	5.08787
H	10460	TACC3	HALLMARK_E2F_TARGETS	5.17727e-48	2.58863e-46	Genes encoding cell cycle related targets of E2F transcription factors.	1.80883	155	0.675661	5.08787
H	10274	STAG1	HALLMARK_E2F_TARGETS	5.17727e-48	2.58863e-46	Genes encoding cell cycle related targets of E2F transcription factors.	1.80883	155	0.675661	5.08787
H	4605	MYBL2	HALLMARK_E2F_TARGETS	5.17727e-48	2.58863e-46	Genes encoding cell cycle related targets of E2F transcription factors.	1.80883	155	0.675661	5.08787
H	9133	CCNB2	HALLMARK_E2F_TARGETS	5.17727e-48	2.58863e-46	Genes encoding cell cycle related targets of E2F transcription factors.	1.80883	155	0.675661	5.08787
H	29089	UBE2T	HALLMARK_E2F_TARGETS	5.17727e-48	2.58863e-46	Genes encoding cell cycle related targets of E2F transcription factors.	1.80883	155	0.675661	5.08787
H	7083	TK1	HALLMARK_E2F_TARGETS	5.17727e-48	2.58863e-46	Genes encoding cell cycle related targets of E2F transcription factors.	1.80883	155	0.675661	5.08787
H	146909	KIF18B	HALLMARK_E2F_TARGETS	5.17727e-48	2.58863e-46	Genes encoding cell cycle related targets of E2F transcription factors.	1.80883	155	0.675661	5.08787
H	10714	POLD3	HALLMARK_E2F_TARGETS	5.17727e-48	2.58863e-46	Genes encoding cell cycle related targets of E2F transcription factors.	1.80883	155	0.675661	5.08787
H	4288	MKI67	HALLMARK_E2F_TARGETS	5.17727e-48	2.58863e-46	Genes encoding cell cycle related targets of E2F transcription factors.	1.80883	155	0.675661	5.08787
H	5981	RFC1	HALLMARK_E2F_TARGETS	5.17727e-48	2.58863e-46	Genes encoding cell cycle related targets of E2F transcription factors.	1.80883	155	0.675661	5.08787
H	10635	RAD51AP1	HALLMARK_E2F_TARGETS	5.17727e-48	2.58863e-46	Genes encoding cell cycle related targets of E2F transcription factors.	1.80883	155	0.675661	5.08787
H	4176	MCM7	HALLMARK_E2F_TARGETS	5.17727e-48	2.58863e-46	Genes encoding cell cycle related targets of E2F transcription factors.	1.80883	155	0.675661	5.08787
H	23649	POLA2	HALLMARK_E2F_TARGETS	5.17727e-48	2.58863e-46	Genes encoding cell cycle related targets of E2F transcription factors.	1.80883	155	0.675661	5.08787
H	9232	PTTG1	HALLMARK_E2F_TARGETS	5.17727e-48	2.58863e-46	Genes encoding cell cycle related targets of E2F transcription factors.	1.80883	155	0.675661	5.08787
H	9126	SMC3	HALLMARK_E2F_TARGETS	5.17727e-48	2.58863e-46	Genes encoding cell cycle related targets of E2F transcription factors.	1.80883	155	0.675661	5.08787
H	1027	CDKN1B	HALLMARK_E2F_TARGETS	5.17727e-48	2.58863e-46	Genes encoding cell cycle related targets of E2F transcription factors.	1.80883	155	0.675661	5.08787
H	5511	PPP1R8	HALLMARK_E2F_TARGETS	5.17727e-48	2.58863e-46	Genes encoding cell cycle related targets of E2F transcription factors.	1.80883	155	0.675661	5.08787
H	57405	SPC25	HALLMARK_E2F_TARGETS	5.17727e-48	2.58863e-46	Genes encoding cell cycle related targets of E2F transcription factors.	1.80883	155	0.675661	5.08787
H	1633	DCK	HALLMARK_E2F_TARGETS	5.17727e-48	2.58863e-46	Genes encoding cell cycle related targets of E2F transcription factors.	1.80883	155	0.675661	5.08787
H	3609	ILF3	HALLMARK_E2F_TARGETS	5.17727e-48	2.58863e-46	Genes encoding cell cycle related targets of E2F transcription factors.	1.80883	155	0.675661	5.08787
H	1031	CDKN2C	HALLMARK_G2M_CHECKPOINT	4.3167e-28	1.07918e-26	Genes involved in the G2/M checkpoint, as in progression through the cell division cycle.	1.37274	149	0.575635	4.30671
H	4171	MCM2	HALLMARK_G2M_CHECKPOINT	4.3167e-28	1.07918e-26	Genes involved in the G2/M checkpoint, as in progression through the cell division cycle.	1.37274	149	0.575635	4.30671
H	6118	RPA2	HALLMARK_G2M_CHECKPOINT	4.3167e-28	1.07918e-26	Genes involved in the G2/M checkpoint, as in progression through the cell division cycle.	1.37274	149	0.575635	4.30671
H	4001	LMNB1	HALLMARK_G2M_CHECKPOINT	4.3167e-28	1.07918e-26	Genes involved in the G2/M checkpoint, as in progression through the cell division cycle.	1.37274	149	0.575635	4.30671
H	4175	MCM6	HALLMARK_G2M_CHECKPOINT	4.3167e-28	1.07918e-26	Genes involved in the G2/M checkpoint, as in progression through the cell division cycle.	1.37274	149	0.575635	4.30671
H	7112	TMPO	HALLMARK_G2M_CHECKPOINT	4.3167e-28	1.07918e-26	Genes involved in the G2/M checkpoint, as in progression through the cell division cycle.	1.37274	149	0.575635	4.30671
H	51203	NUSAP1	HALLMARK_G2M_CHECKPOINT	4.3167e-28	1.07918e-26	Genes involved in the G2/M checkpoint, as in progression through the cell division cycle.	1.37274	149	0.575635	4.30671
H	1869	E2F1	HALLMARK_G2M_CHECKPOINT	4.3167e-28	1.07918e-26	Genes involved in the G2/M checkpoint, as in progression through the cell division cycle.	1.37274	149	0.575635	4.30671
H	4174	MCM5	HALLMARK_G2M_CHECKPOINT	4.3167e-28	1.07918e-26	Genes involved in the G2/M checkpoint, as in progression through the cell division cycle.	1.37274	149	0.575635	4.30671
H	8317	CDC7	HALLMARK_G2M_CHECKPOINT	4.3167e-28	1.07918e-26	Genes involved in the G2/M checkpoint, as in progression through the cell division cycle.	1.37274	149	0.575635	4.30671
H	22809	ATF5	HALLMARK_G2M_CHECKPOINT	4.3167e-28	1.07918e-26	Genes involved in the G2/M checkpoint, as in progression through the cell division cycle.	1.37274	149	0.575635	4.30671
H	10036	CHAF1A	HALLMARK_G2M_CHECKPOINT	4.3167e-28	1.07918e-26	Genes involved in the G2/M checkpoint, as in progression through the cell division cycle.	1.37274	149	0.575635	4.30671
H	580	BARD1	HALLMARK_G2M_CHECKPOINT	4.3167e-28	1.07918e-26	Genes involved in the G2/M checkpoint, as in progression through the cell division cycle.	1.37274	149	0.575635	4.30671
H	4172	MCM3	HALLMARK_G2M_CHECKPOINT	4.3167e-28	1.07918e-26	Genes involved in the G2/M checkpoint, as in progression through the cell division cycle.	1.37274	149	0.575635	4.30671
H	4211	MEIS1	HALLMARK_G2M_CHECKPOINT	4.3167e-28	1.07918e-26	Genes involved in the G2/M checkpoint, as in progression through the cell division cycle.	1.37274	149	0.575635	4.30671
H	56992	KIF15	HALLMARK_G2M_CHECKPOINT	4.3167e-28	1.07918e-26	Genes involved in the G2/M checkpoint, as in progression through the cell division cycle.	1.37274	149	0.575635	4.30671
H	2176	FANCC	HALLMARK_G2M_CHECKPOINT	4.3167e-28	1.07918e-26	Genes involved in the G2/M checkpoint, as in progression through the cell division cycle.	1.37274	149	0.575635	4.30671
H	3925	STMN1	HALLMARK_G2M_CHECKPOINT	4.3167e-28	1.07918e-26	Genes involved in the G2/M checkpoint, as in progression through the cell division cycle.	1.37274	149	0.575635	4.30671
H	3151	HMGN2	HALLMARK_G2M_CHECKPOINT	4.3167e-28	1.07918e-26	Genes involved in the G2/M checkpoint, as in progression through the cell division cycle.	1.37274	149	0.575635	4.30671
H	1870	E2F2	HALLMARK_G2M_CHECKPOINT	4.3167e-28	1.07918e-26	Genes involved in the G2/M checkpoint, as in progression through the cell division cycle.	1.37274	149	0.575635	4.30671
H	5426	POLE	HALLMARK_G2M_CHECKPOINT	4.3167e-28	1.07918e-26	Genes involved in the G2/M checkpoint, as in progression through the cell division cycle.	1.37274	149	0.575635	4.30671
H	10721	POLQ	HALLMARK_G2M_CHECKPOINT	4.3167e-28	1.07918e-26	Genes involved in the G2/M checkpoint, as in progression through the cell division cycle.	1.37274	149	0.575635	4.30671
H	6491	STIL	HALLMARK_G2M_CHECKPOINT	4.3167e-28	1.07918e-26	Genes involved in the G2/M checkpoint, as in progression through the cell division cycle.	1.37274	149	0.575635	4.30671
H	10592	SMC2	HALLMARK_G2M_CHECKPOINT	4.3167e-28	1.07918e-26	Genes involved in the G2/M checkpoint, as in progression through the cell division cycle.	1.37274	149	0.575635	4.30671
H	10733	PLK4	HALLMARK_G2M_CHECKPOINT	4.3167e-28	1.07918e-26	Genes involved in the G2/M checkpoint, as in progression through the cell division cycle.	1.37274	149	0.575635	4.30671
H	899	CCNF	HALLMARK_G2M_CHECKPOINT	4.3167e-28	1.07918e-26	Genes involved in the G2/M checkpoint, as in progression through the cell division cycle.	1.37274	149	0.575635	4.30671
H	7468	NSD2	HALLMARK_G2M_CHECKPOINT	4.3167e-28	1.07918e-26	Genes involved in the G2/M checkpoint, as in progression through the cell division cycle.	1.37274	149	0.575635	4.30671
H	9055	PRC1	HALLMARK_G2M_CHECKPOINT	4.3167e-28	1.07918e-26	Genes involved in the G2/M checkpoint, as in progression through the cell division cycle.	1.37274	149	0.575635	4.30671
H	26271	FBXO5	HALLMARK_G2M_CHECKPOINT	4.3167e-28	1.07918e-26	Genes involved in the G2/M checkpoint, as in progression through the cell division cycle.	1.37274	149	0.575635	4.30671
H	6839	SUV39H1	HALLMARK_G2M_CHECKPOINT	4.3167e-28	1.07918e-26	Genes involved in the G2/M checkpoint, as in progression through the cell division cycle.	1.37274	149	0.575635	4.30671
H	2146	EZH2	HALLMARK_G2M_CHECKPOINT	4.3167e-28	1.07918e-26	Genes involved in the G2/M checkpoint, as in progression through the cell division cycle.	1.37274	149	0.575635	4.30671
H	8438	RAD54L	HALLMARK_G2M_CHECKPOINT	4.3167e-28	1.07918e-26	Genes involved in the G2/M checkpoint, as in progression through the cell division cycle.	1.37274	149	0.575635	4.30671
H	10051	SMC4	HALLMARK_G2M_CHECKPOINT	4.3167e-28	1.07918e-26	Genes involved in the G2/M checkpoint, as in progression through the cell division cycle.	1.37274	149	0.575635	4.30671
H	675	BRCA2	HALLMARK_G2M_CHECKPOINT	4.3167e-28	1.07918e-26	Genes involved in the G2/M checkpoint, as in progression through the cell division cycle.	1.37274	149	0.575635	4.30671
H	983	CDK1	HALLMARK_G2M_CHECKPOINT	4.3167e-28	1.07918e-26	Genes involved in the G2/M checkpoint, as in progression through the cell division cycle.	1.37274	149	0.575635	4.30671
H	29127	RACGAP1	HALLMARK_G2M_CHECKPOINT	4.3167e-28	1.07918e-26	Genes involved in the G2/M checkpoint, as in progression through the cell division cycle.	1.37274	149	0.575635	4.30671
H	3832	KIF11	HALLMARK_G2M_CHECKPOINT	4.3167e-28	1.07918e-26	Genes involved in the G2/M checkpoint, as in progression through the cell division cycle.	1.37274	149	0.575635	4.30671
H	3015	H2AZ1	HALLMARK_G2M_CHECKPOINT	4.3167e-28	1.07918e-26	Genes involved in the G2/M checkpoint, as in progression through the cell division cycle.	1.37274	149	0.575635	4.30671
H	10293	TRAIP	HALLMARK_G2M_CHECKPOINT	4.3167e-28	1.07918e-26	Genes involved in the G2/M checkpoint, as in progression through the cell division cycle.	1.37274	149	0.575635	4.30671
H	57082	KNL1	HALLMARK_G2M_CHECKPOINT	4.3167e-28	1.07918e-26	Genes involved in the G2/M checkpoint, as in progression through the cell division cycle.	1.37274	149	0.575635	4.30671
H	4678	NASP	HALLMARK_G2M_CHECKPOINT	4.3167e-28	1.07918e-26	Genes involved in the G2/M checkpoint, as in progression through the cell division cycle.	1.37274	149	0.575635	4.30671
H	5933	RBL1	HALLMARK_G2M_CHECKPOINT	4.3167e-28	1.07918e-26	Genes involved in the G2/M checkpoint, as in progression through the cell division cycle.	1.37274	149	0.575635	4.30671
H	993	CDC25A	HALLMARK_G2M_CHECKPOINT	4.3167e-28	1.07918e-26	Genes involved in the G2/M checkpoint, as in progression through the cell division cycle.	1.37274	149	0.575635	4.30671
H	22974	TPX2	HALLMARK_G2M_CHECKPOINT	4.3167e-28	1.07918e-26	Genes involved in the G2/M checkpoint, as in progression through the cell division cycle.	1.37274	149	0.575635	4.30671
H	55872	PBK	HALLMARK_G2M_CHECKPOINT	4.3167e-28	1.07918e-26	Genes involved in the G2/M checkpoint, as in progression through the cell division cycle.	1.37274	149	0.575635	4.30671
H	11004	KIF2C	HALLMARK_G2M_CHECKPOINT	4.3167e-28	1.07918e-26	Genes involved in the G2/M checkpoint, as in progression through the cell division cycle.	1.37274	149	0.575635	4.30671
H	9700	ESPL1	HALLMARK_G2M_CHECKPOINT	4.3167e-28	1.07918e-26	Genes involved in the G2/M checkpoint, as in progression through the cell division cycle.	1.37274	149	0.575635	4.30671
H	10772	SRSF10	HALLMARK_G2M_CHECKPOINT	4.3167e-28	1.07918e-26	Genes involved in the G2/M checkpoint, as in progression through the cell division cycle.	1.37274	149	0.575635	4.30671
H	4751	NEK2	HALLMARK_G2M_CHECKPOINT	4.3167e-28	1.07918e-26	Genes involved in the G2/M checkpoint, as in progression through the cell division cycle.	1.37274	149	0.575635	4.30671
H	10432	RBM14	HALLMARK_G2M_CHECKPOINT	4.3167e-28	1.07918e-26	Genes involved in the G2/M checkpoint, as in progression through the cell division cycle.	1.37274	149	0.575635	4.30671
H	6434	TRA2B	HALLMARK_G2M_CHECKPOINT	4.3167e-28	1.07918e-26	Genes involved in the G2/M checkpoint, as in progression through the cell division cycle.	1.37274	149	0.575635	4.30671
H	7153	TOP2A	HALLMARK_G2M_CHECKPOINT	4.3167e-28	1.07918e-26	Genes involved in the G2/M checkpoint, as in progression through the cell division cycle.	1.37274	149	0.575635	4.30671
H	8819	SAP30	HALLMARK_G2M_CHECKPOINT	4.3167e-28	1.07918e-26	Genes involved in the G2/M checkpoint, as in progression through the cell division cycle.	1.37274	149	0.575635	4.30671
H	24137	KIF4A	HALLMARK_G2M_CHECKPOINT	4.3167e-28	1.07918e-26	Genes involved in the G2/M checkpoint, as in progression through the cell division cycle.	1.37274	149	0.575635	4.30671
H	51659	GINS2	HALLMARK_G2M_CHECKPOINT	4.3167e-28	1.07918e-26	Genes involved in the G2/M checkpoint, as in progression through the cell division cycle.	1.37274	149	0.575635	4.30671
H	8243	SMC1A	HALLMARK_G2M_CHECKPOINT	4.3167e-28	1.07918e-26	Genes involved in the G2/M checkpoint, as in progression through the cell division cycle.	1.37274	149	0.575635	4.30671
H	9156	EXO1	HALLMARK_G2M_CHECKPOINT	4.3167e-28	1.07918e-26	Genes involved in the G2/M checkpoint, as in progression through the cell division cycle.	1.37274	149	0.575635	4.30671
H	23047	PDS5B	HALLMARK_G2M_CHECKPOINT	4.3167e-28	1.07918e-26	Genes involved in the G2/M checkpoint, as in progression through the cell division cycle.	1.37274	149	0.575635	4.30671
H	5558	PRIM2	HALLMARK_G2M_CHECKPOINT	4.3167e-28	1.07918e-26	Genes involved in the G2/M checkpoint, as in progression through the cell division cycle.	1.37274	149	0.575635	4.30671
H	1063	CENPF	HALLMARK_G2M_CHECKPOINT	4.3167e-28	1.07918e-26	Genes involved in the G2/M checkpoint, as in progression through the cell division cycle.	1.37274	149	0.575635	4.30671
H	10460	TACC3	HALLMARK_G2M_CHECKPOINT	4.3167e-28	1.07918e-26	Genes involved in the G2/M checkpoint, as in progression through the cell division cycle.	1.37274	149	0.575635	4.30671
H	10274	STAG1	HALLMARK_G2M_CHECKPOINT	4.3167e-28	1.07918e-26	Genes involved in the G2/M checkpoint, as in progression through the cell division cycle.	1.37274	149	0.575635	4.30671
H	94239	H2AZ2	HALLMARK_G2M_CHECKPOINT	4.3167e-28	1.07918e-26	Genes involved in the G2/M checkpoint, as in progression through the cell division cycle.	1.37274	149	0.575635	4.30671
H	4605	MYBL2	HALLMARK_G2M_CHECKPOINT	4.3167e-28	1.07918e-26	Genes involved in the G2/M checkpoint, as in progression through the cell division cycle.	1.37274	149	0.575635	4.30671
H	9133	CCNB2	HALLMARK_G2M_CHECKPOINT	4.3167e-28	1.07918e-26	Genes involved in the G2/M checkpoint, as in progression through the cell division cycle.	1.37274	149	0.575635	4.30671
H	10024	TROAP	HALLMARK_G2M_CHECKPOINT	4.3167e-28	1.07918e-26	Genes involved in the G2/M checkpoint, as in progression through the cell division cycle.	1.37274	149	0.575635	4.30671
H	7272	TTK	HALLMARK_G2M_CHECKPOINT	4.3167e-28	1.07918e-26	Genes involved in the G2/M checkpoint, as in progression through the cell division cycle.	1.37274	149	0.575635	4.30671
H	4288	MKI67	HALLMARK_G2M_CHECKPOINT	4.3167e-28	1.07918e-26	Genes involved in the G2/M checkpoint, as in progression through the cell division cycle.	1.37274	149	0.575635	4.30671
H	9994	CASP8AP2	HALLMARK_G2M_CHECKPOINT	4.3167e-28	1.07918e-26	Genes involved in the G2/M checkpoint, as in progression through the cell division cycle.	1.37274	149	0.575635	4.30671
H	9493	KIF23	HALLMARK_G2M_CHECKPOINT	4.3167e-28	1.07918e-26	Genes involved in the G2/M checkpoint, as in progression through the cell division cycle.	1.37274	149	0.575635	4.30671
H	890	CCNA2	HALLMARK_G2M_CHECKPOINT	4.3167e-28	1.07918e-26	Genes involved in the G2/M checkpoint, as in progression through the cell division cycle.	1.37274	149	0.575635	4.30671
H	6599	SMARCC1	HALLMARK_G2M_CHECKPOINT	4.3167e-28	1.07918e-26	Genes involved in the G2/M checkpoint, as in progression through the cell division cycle.	1.37274	149	0.575635	4.30671
H	22823	MTF2	HALLMARK_G2M_CHECKPOINT	4.3167e-28	1.07918e-26	Genes involved in the G2/M checkpoint, as in progression through the cell division cycle.	1.37274	149	0.575635	4.30671
H	23649	POLA2	HALLMARK_G2M_CHECKPOINT	4.3167e-28	1.07918e-26	Genes involved in the G2/M checkpoint, as in progression through the cell division cycle.	1.37274	149	0.575635	4.30671
H	9232	PTTG1	HALLMARK_G2M_CHECKPOINT	4.3167e-28	1.07918e-26	Genes involved in the G2/M checkpoint, as in progression through the cell division cycle.	1.37274	149	0.575635	4.30671
H	4001	LMNB1	HALLMARK_MITOTIC_SPINDLE	7.53514e-07	1.25586e-05	Genes important for mitotic spindle assembly.	0.659444	111	0.381091	2.72483
H	51203	NUSAP1	HALLMARK_MITOTIC_SPINDLE	7.53514e-07	1.25586e-05	Genes important for mitotic spindle assembly.	0.659444	111	0.381091	2.72483
H	393	ARHGAP4	HALLMARK_MITOTIC_SPINDLE	7.53514e-07	1.25586e-05	Genes important for mitotic spindle assembly.	0.659444	111	0.381091	2.72483
H	9735	KNTC1	HALLMARK_MITOTIC_SPINDLE	7.53514e-07	1.25586e-05	Genes important for mitotic spindle assembly.	0.659444	111	0.381091	2.72483
H	56992	KIF15	HALLMARK_MITOTIC_SPINDLE	7.53514e-07	1.25586e-05	Genes important for mitotic spindle assembly.	0.659444	111	0.381091	2.72483
H	55835	CENPJ	HALLMARK_MITOTIC_SPINDLE	7.53514e-07	1.25586e-05	Genes important for mitotic spindle assembly.	0.659444	111	0.381091	2.72483
H	23580	CDC42EP4	HALLMARK_MITOTIC_SPINDLE	7.53514e-07	1.25586e-05	Genes important for mitotic spindle assembly.	0.659444	111	0.381091	2.72483
H	5108	PCM1	HALLMARK_MITOTIC_SPINDLE	7.53514e-07	1.25586e-05	Genes important for mitotic spindle assembly.	0.659444	111	0.381091	2.72483
H	9055	PRC1	HALLMARK_MITOTIC_SPINDLE	7.53514e-07	1.25586e-05	Genes important for mitotic spindle assembly.	0.659444	111	0.381091	2.72483
H	26271	FBXO5	HALLMARK_MITOTIC_SPINDLE	7.53514e-07	1.25586e-05	Genes important for mitotic spindle assembly.	0.659444	111	0.381091	2.72483
H	163786	SASS6	HALLMARK_MITOTIC_SPINDLE	7.53514e-07	1.25586e-05	Genes important for mitotic spindle assembly.	0.659444	111	0.381091	2.72483
H	10051	SMC4	HALLMARK_MITOTIC_SPINDLE	7.53514e-07	1.25586e-05	Genes important for mitotic spindle assembly.	0.659444	111	0.381091	2.72483
H	675	BRCA2	HALLMARK_MITOTIC_SPINDLE	7.53514e-07	1.25586e-05	Genes important for mitotic spindle assembly.	0.659444	111	0.381091	2.72483
H	983	CDK1	HALLMARK_MITOTIC_SPINDLE	7.53514e-07	1.25586e-05	Genes important for mitotic spindle assembly.	0.659444	111	0.381091	2.72483
H	29127	RACGAP1	HALLMARK_MITOTIC_SPINDLE	7.53514e-07	1.25586e-05	Genes important for mitotic spindle assembly.	0.659444	111	0.381091	2.72483
H	6904	TBCD	HALLMARK_MITOTIC_SPINDLE	7.53514e-07	1.25586e-05	Genes important for mitotic spindle assembly.	0.659444	111	0.381091	2.72483
H	3832	KIF11	HALLMARK_MITOTIC_SPINDLE	7.53514e-07	1.25586e-05	Genes important for mitotic spindle assembly.	0.659444	111	0.381091	2.72483
H	10013	HDAC6	HALLMARK_MITOTIC_SPINDLE	7.53514e-07	1.25586e-05	Genes important for mitotic spindle assembly.	0.659444	111	0.381091	2.72483
H	22974	TPX2	HALLMARK_MITOTIC_SPINDLE	7.53514e-07	1.25586e-05	Genes important for mitotic spindle assembly.	0.659444	111	0.381091	2.72483
H	11004	KIF2C	HALLMARK_MITOTIC_SPINDLE	7.53514e-07	1.25586e-05	Genes important for mitotic spindle assembly.	0.659444	111	0.381091	2.72483
H	9700	ESPL1	HALLMARK_MITOTIC_SPINDLE	7.53514e-07	1.25586e-05	Genes important for mitotic spindle assembly.	0.659444	111	0.381091	2.72483
H	4751	NEK2	HALLMARK_MITOTIC_SPINDLE	7.53514e-07	1.25586e-05	Genes important for mitotic spindle assembly.	0.659444	111	0.381091	2.72483
H	1894	ECT2	HALLMARK_MITOTIC_SPINDLE	7.53514e-07	1.25586e-05	Genes important for mitotic spindle assembly.	0.659444	111	0.381091	2.72483
H	7153	TOP2A	HALLMARK_MITOTIC_SPINDLE	7.53514e-07	1.25586e-05	Genes important for mitotic spindle assembly.	0.659444	111	0.381091	2.72483
H	24137	KIF4A	HALLMARK_MITOTIC_SPINDLE	7.53514e-07	1.25586e-05	Genes important for mitotic spindle assembly.	0.659444	111	0.381091	2.72483
H	8243	SMC1A	HALLMARK_MITOTIC_SPINDLE	7.53514e-07	1.25586e-05	Genes important for mitotic spindle assembly.	0.659444	111	0.381091	2.72483
H	4690	NCK1	HALLMARK_MITOTIC_SPINDLE	7.53514e-07	1.25586e-05	Genes important for mitotic spindle assembly.	0.659444	111	0.381091	2.72483
H	11064	CNTRL	HALLMARK_MITOTIC_SPINDLE	7.53514e-07	1.25586e-05	Genes important for mitotic spindle assembly.	0.659444	111	0.381091	2.72483
H	1063	CENPF	HALLMARK_MITOTIC_SPINDLE	7.53514e-07	1.25586e-05	Genes important for mitotic spindle assembly.	0.659444	111	0.381091	2.72483
H	10018	BCL2L11	HALLMARK_MITOTIC_SPINDLE	7.53514e-07	1.25586e-05	Genes important for mitotic spindle assembly.	0.659444	111	0.381091	2.72483
H	9133	CCNB2	HALLMARK_MITOTIC_SPINDLE	7.53514e-07	1.25586e-05	Genes important for mitotic spindle assembly.	0.659444	111	0.381091	2.72483
H	7272	TTK	HALLMARK_MITOTIC_SPINDLE	7.53514e-07	1.25586e-05	Genes important for mitotic spindle assembly.	0.659444	111	0.381091	2.72483
H	5981	RFC1	HALLMARK_MITOTIC_SPINDLE	7.53514e-07	1.25586e-05	Genes important for mitotic spindle assembly.	0.659444	111	0.381091	2.72483
H	9493	KIF23	HALLMARK_MITOTIC_SPINDLE	7.53514e-07	1.25586e-05	Genes important for mitotic spindle assembly.	0.659444	111	0.381091	2.72483
H	80119	PIF1	HALLMARK_MITOTIC_SPINDLE	7.53514e-07	1.25586e-05	Genes important for mitotic spindle assembly.	0.659444	111	0.381091	2.72483
H	11190	CEP250	HALLMARK_MITOTIC_SPINDLE	7.53514e-07	1.25586e-05	Genes important for mitotic spindle assembly.	0.659444	111	0.381091	2.72483
H	5116	PCNT	HALLMARK_MITOTIC_SPINDLE	7.53514e-07	1.25586e-05	Genes important for mitotic spindle assembly.	0.659444	111	0.381091	2.72483
H	9126	SMC3	HALLMARK_MITOTIC_SPINDLE	7.53514e-07	1.25586e-05	Genes important for mitotic spindle assembly.	0.659444	111	0.381091	2.72483
H	4744	NEFH	HALLMARK_SPERMATOGENESIS	3.95689e-05	0.000494612	Genes up-regulated during production of male gametes (sperm), as in spermatogenesis.	0.557332	66	0.400227	2.70031
H	29118	DDX25	HALLMARK_SPERMATOGENESIS	3.95689e-05	0.000494612	Genes up-regulated during production of male gametes (sperm), as in spermatogenesis.	0.557332	66	0.400227	2.70031
H	1047	CLGN	HALLMARK_SPERMATOGENESIS	3.95689e-05	0.000494612	Genes up-regulated during production of male gametes (sperm), as in spermatogenesis.	0.557332	66	0.400227	2.70031
H	6954	TCP11	HALLMARK_SPERMATOGENESIS	3.95689e-05	0.000494612	Genes up-regulated during production of male gametes (sperm), as in spermatogenesis.	0.557332	66	0.400227	2.70031
H	51087	YBX2	HALLMARK_SPERMATOGENESIS	3.95689e-05	0.000494612	Genes up-regulated during production of male gametes (sperm), as in spermatogenesis.	0.557332	66	0.400227	2.70031
H	11073	TOPBP1	HALLMARK_SPERMATOGENESIS	3.95689e-05	0.000494612	Genes up-regulated during production of male gametes (sperm), as in spermatogenesis.	0.557332	66	0.400227	2.70031
H	126669	SHE	HALLMARK_SPERMATOGENESIS	3.95689e-05	0.000494612	Genes up-regulated during production of male gametes (sperm), as in spermatogenesis.	0.557332	66	0.400227	2.70031
H	2146	EZH2	HALLMARK_SPERMATOGENESIS	3.95689e-05	0.000494612	Genes up-regulated during production of male gametes (sperm), as in spermatogenesis.	0.557332	66	0.400227	2.70031
H	5984	RFC4	HALLMARK_SPERMATOGENESIS	3.95689e-05	0.000494612	Genes up-regulated during production of male gametes (sperm), as in spermatogenesis.	0.557332	66	0.400227	2.70031
H	3948	LDHC	HALLMARK_SPERMATOGENESIS	3.95689e-05	0.000494612	Genes up-regulated during production of male gametes (sperm), as in spermatogenesis.	0.557332	66	0.400227	2.70031
H	983	CDK1	HALLMARK_SPERMATOGENESIS	3.95689e-05	0.000494612	Genes up-regulated during production of male gametes (sperm), as in spermatogenesis.	0.557332	66	0.400227	2.70031
H	11144	DMC1	HALLMARK_SPERMATOGENESIS	3.95689e-05	0.000494612	Genes up-regulated during production of male gametes (sperm), as in spermatogenesis.	0.557332	66	0.400227	2.70031
H	9063	PIAS2	HALLMARK_SPERMATOGENESIS	3.95689e-05	0.000494612	Genes up-regulated during production of male gametes (sperm), as in spermatogenesis.	0.557332	66	0.400227	2.70031
H	11004	KIF2C	HALLMARK_SPERMATOGENESIS	3.95689e-05	0.000494612	Genes up-regulated during production of male gametes (sperm), as in spermatogenesis.	0.557332	66	0.400227	2.70031
H	4751	NEK2	HALLMARK_SPERMATOGENESIS	3.95689e-05	0.000494612	Genes up-regulated during production of male gametes (sperm), as in spermatogenesis.	0.557332	66	0.400227	2.70031
H	9133	CCNB2	HALLMARK_SPERMATOGENESIS	3.95689e-05	0.000494612	Genes up-regulated during production of male gametes (sperm), as in spermatogenesis.	0.557332	66	0.400227	2.70031
H	7272	TTK	HALLMARK_SPERMATOGENESIS	3.95689e-05	0.000494612	Genes up-regulated during production of male gametes (sperm), as in spermatogenesis.	0.557332	66	0.400227	2.70031
H	8161	COIL	HALLMARK_SPERMATOGENESIS	3.95689e-05	0.000494612	Genes up-regulated during production of male gametes (sperm), as in spermatogenesis.	0.557332	66	0.400227	2.70031
H	254263	CNIH2	HALLMARK_SPERMATOGENESIS	3.95689e-05	0.000494612	Genes up-regulated during production of male gametes (sperm), as in spermatogenesis.	0.557332	66	0.400227	2.70031
H	27285	TEKT2	HALLMARK_SPERMATOGENESIS	3.95689e-05	0.000494612	Genes up-regulated during production of male gametes (sperm), as in spermatogenesis.	0.557332	66	0.400227	2.70031
H	6847	SYCP1	HALLMARK_SPERMATOGENESIS	3.95689e-05	0.000494612	Genes up-regulated during production of male gametes (sperm), as in spermatogenesis.	0.557332	66	0.400227	2.70031
H	2918	GRM8	HALLMARK_SPERMATOGENESIS	3.95689e-05	0.000494612	Genes up-regulated during production of male gametes (sperm), as in spermatogenesis.	0.557332	66	0.400227	2.70031
H	5884	RAD17	HALLMARK_SPERMATOGENESIS	3.95689e-05	0.000494612	Genes up-regulated during production of male gametes (sperm), as in spermatogenesis.	0.557332	66	0.400227	2.70031
H	3978	LIG1	HALLMARK_DNA_REPAIR	0.000348605	0.00348605	Genes involved in DNA repair.	0.498493	81	0.341692	2.32768
H	6118	RPA2	HALLMARK_DNA_REPAIR	0.000348605	0.00348605	Genes involved in DNA repair.	0.498493	81	0.341692	2.32768
H	5557	PRIM1	HALLMARK_DNA_REPAIR	0.000348605	0.00348605	Genes involved in DNA repair.	0.498493	81	0.341692	2.32768
H	5985	RFC5	HALLMARK_DNA_REPAIR	0.000348605	0.00348605	Genes involved in DNA repair.	0.498493	81	0.341692	2.32768
H	5111	PCNA	HALLMARK_DNA_REPAIR	0.000348605	0.00348605	Genes involved in DNA repair.	0.498493	81	0.341692	2.32768
H	5422	POLA1	HALLMARK_DNA_REPAIR	0.000348605	0.00348605	Genes involved in DNA repair.	0.498493	81	0.341692	2.32768
H	11130	ZWINT	HALLMARK_DNA_REPAIR	0.000348605	0.00348605	Genes involved in DNA repair.	0.498493	81	0.341692	2.32768
H	5424	POLD1	HALLMARK_DNA_REPAIR	0.000348605	0.00348605	Genes involved in DNA repair.	0.498493	81	0.341692	2.32768
H	5429	POLH	HALLMARK_DNA_REPAIR	0.000348605	0.00348605	Genes involved in DNA repair.	0.498493	81	0.341692	2.32768
H	112	ADCY6	HALLMARK_DNA_REPAIR	0.000348605	0.00348605	Genes involved in DNA repair.	0.498493	81	0.341692	2.32768
H	7298	TYMS	HALLMARK_DNA_REPAIR	0.000348605	0.00348605	Genes involved in DNA repair.	0.498493	81	0.341692	2.32768
H	5984	RFC4	HALLMARK_DNA_REPAIR	0.000348605	0.00348605	Genes involved in DNA repair.	0.498493	81	0.341692	2.32768
H	5983	RFC3	HALLMARK_DNA_REPAIR	0.000348605	0.00348605	Genes involved in DNA repair.	0.498493	81	0.341692	2.32768
H	7157	TP53	HALLMARK_DNA_REPAIR	0.000348605	0.00348605	Genes involved in DNA repair.	0.498493	81	0.341692	2.32768
H	1643	DDB2	HALLMARK_DNA_REPAIR	0.000348605	0.00348605	Genes involved in DNA repair.	0.498493	81	0.341692	2.32768
H	2237	FEN1	HALLMARK_DNA_REPAIR	0.000348605	0.00348605	Genes involved in DNA repair.	0.498493	81	0.341692	2.32768
H	1854	DUT	HALLMARK_DNA_REPAIR	0.000348605	0.00348605	Genes involved in DNA repair.	0.498493	81	0.341692	2.32768
H	54487	DGCR8	HALLMARK_DNA_REPAIR	0.000348605	0.00348605	Genes involved in DNA repair.	0.498493	81	0.341692	2.32768
H	7508	XPC	HALLMARK_DNA_REPAIR	0.000348605	0.00348605	Genes involved in DNA repair.	0.498493	81	0.341692	2.32768
H	65109	UPF3B	HALLMARK_DNA_REPAIR	0.000348605	0.00348605	Genes involved in DNA repair.	0.498493	81	0.341692	2.32768
H	10714	POLD3	HALLMARK_DNA_REPAIR	0.000348605	0.00348605	Genes involved in DNA repair.	0.498493	81	0.341692	2.32768
H	23649	POLA2	HALLMARK_DNA_REPAIR	0.000348605	0.00348605	Genes involved in DNA repair.	0.498493	81	0.341692	2.32768
H	23204	ARL6IP1	HALLMARK_DNA_REPAIR	0.000348605	0.00348605	Genes involved in DNA repair.	0.498493	81	0.341692	2.32768
H	5888	RAD51	HALLMARK_DNA_REPAIR	0.000348605	0.00348605	Genes involved in DNA repair.	0.498493	81	0.341692	2.32768
H	3642	INSM1	HALLMARK_PANCREAS_BETA_CELLS	0.00164753	0.0137294	Genes specifically up-regulated in pancreatic beta cells.	0.45506	17	0.525875	2.70443
H	2645	GCK	HALLMARK_PANCREAS_BETA_CELLS	0.00164753	0.0137294	Genes specifically up-regulated in pancreatic beta cells.	0.45506	17	0.525875	2.70443
H	3670	ISL1	HALLMARK_PANCREAS_BETA_CELLS	0.00164753	0.0137294	Genes specifically up-regulated in pancreatic beta cells.	0.45506	17	0.525875	2.70443
H	5063	PAK3	HALLMARK_PANCREAS_BETA_CELLS	0.00164753	0.0137294	Genes specifically up-regulated in pancreatic beta cells.	0.45506	17	0.525875	2.70443
H	5080	PAX6	HALLMARK_PANCREAS_BETA_CELLS	0.00164753	0.0137294	Genes specifically up-regulated in pancreatic beta cells.	0.45506	17	0.525875	2.70443
H	4843	NOS2	HALLMARK_ALLOGRAFT_REJECTION	0.048951	0.34965	Genes up-regulated during transplant rejection.	0.202072	115	0.223597	1.60537
H	7186	TRAF2	HALLMARK_ALLOGRAFT_REJECTION	0.048951	0.34965	Genes up-regulated during transplant rejection.	0.202072	115	0.223597	1.60537
H	672	BRCA1	HALLMARK_ALLOGRAFT_REJECTION	0.048951	0.34965	Genes up-regulated during transplant rejection.	0.202072	115	0.223597	1.60537
H	3561	IL2RG	HALLMARK_ALLOGRAFT_REJECTION	0.048951	0.34965	Genes up-regulated during transplant rejection.	0.202072	115	0.223597	1.60537
H	1029	CDKN2A	HALLMARK_ALLOGRAFT_REJECTION	0.048951	0.34965	Genes up-regulated during transplant rejection.	0.202072	115	0.223597	1.60537
H	3592	IL12A	HALLMARK_ALLOGRAFT_REJECTION	0.048951	0.34965	Genes up-regulated during transplant rejection.	0.202072	115	0.223597	1.60537
H	4690	NCK1	HALLMARK_ALLOGRAFT_REJECTION	0.048951	0.34965	Genes up-regulated during transplant rejection.	0.202072	115	0.223597	1.60537
H	9466	IL27RA	HALLMARK_ALLOGRAFT_REJECTION	0.048951	0.34965	Genes up-regulated during transplant rejection.	0.202072	115	0.223597	1.60537
H	4065	LY75	HALLMARK_ALLOGRAFT_REJECTION	0.048951	0.34965	Genes up-regulated during transplant rejection.	0.202072	115	0.223597	1.60537
H	9437	NCR1	HALLMARK_ALLOGRAFT_REJECTION	0.048951	0.34965	Genes up-regulated during transplant rejection.	0.202072	115	0.223597	1.60537
H	355	FAS	HALLMARK_ALLOGRAFT_REJECTION	0.048951	0.34965	Genes up-regulated during transplant rejection.	0.202072	115	0.223597	1.60537
H	7096	TLR1	HALLMARK_ALLOGRAFT_REJECTION	0.048951	0.34965	Genes up-regulated during transplant rejection.	0.202072	115	0.223597	1.60537
H	3600	IL15	HALLMARK_ALLOGRAFT_REJECTION	0.048951	0.34965	Genes up-regulated during transplant rejection.	0.202072	115	0.223597	1.60537
H	959	CD40LG	HALLMARK_ALLOGRAFT_REJECTION	0.048951	0.34965	Genes up-regulated during transplant rejection.	0.202072	115	0.223597	1.60537
H	56253	CRTAM	HALLMARK_ALLOGRAFT_REJECTION	0.048951	0.34965	Genes up-regulated during transplant rejection.	0.202072	115	0.223597	1.60537
H	11184	MAP4K1	HALLMARK_ALLOGRAFT_REJECTION	0.048951	0.34965	Genes up-regulated during transplant rejection.	0.202072	115	0.223597	1.60537
H	7163	TPD52	HALLMARK_ALLOGRAFT_REJECTION	0.048951	0.34965	Genes up-regulated during transplant rejection.	0.202072	115	0.223597	1.60537
H	7535	ZAP70	HALLMARK_ALLOGRAFT_REJECTION	0.048951	0.34965	Genes up-regulated during transplant rejection.	0.202072	115	0.223597	1.60537
H	3558	IL2	HALLMARK_ALLOGRAFT_REJECTION	0.048951	0.34965	Genes up-regulated during transplant rejection.	0.202072	115	0.223597	1.60537
H	3932	LCK	HALLMARK_ALLOGRAFT_REJECTION	0.048951	0.34965	Genes up-regulated during transplant rejection.	0.202072	115	0.223597	1.60537
H	92	ACVR2A	HALLMARK_ALLOGRAFT_REJECTION	0.048951	0.34965	Genes up-regulated during transplant rejection.	0.202072	115	0.223597	1.60537
H	10225	CD96	HALLMARK_ALLOGRAFT_REJECTION	0.048951	0.34965	Genes up-regulated during transplant rejection.	0.202072	115	0.223597	1.60537
H	6363	CCL19	HALLMARK_ALLOGRAFT_REJECTION	0.048951	0.34965	Genes up-regulated during transplant rejection.	0.202072	115	0.223597	1.60537
H	916	CD3E	HALLMARK_ALLOGRAFT_REJECTION	0.048951	0.34965	Genes up-regulated during transplant rejection.	0.202072	115	0.223597	1.60537
H	917	CD3G	HALLMARK_ALLOGRAFT_REJECTION	0.048951	0.34965	Genes up-regulated during transplant rejection.	0.202072	115	0.223597	1.60537
H	973	CD79A	HALLMARK_ALLOGRAFT_REJECTION	0.048951	0.34965	Genes up-regulated during transplant rejection.	0.202072	115	0.223597	1.60537
H	926	CD8B	HALLMARK_ALLOGRAFT_REJECTION	0.048951	0.34965	Genes up-regulated during transplant rejection.	0.202072	115	0.223597	1.60537
H	3560	IL2RB	HALLMARK_ALLOGRAFT_REJECTION	0.048951	0.34965	Genes up-regulated during transplant rejection.	0.202072	115	0.223597	1.60537
H	3662	IRF4	HALLMARK_ALLOGRAFT_REJECTION	0.048951	0.34965	Genes up-regulated during transplant rejection.	0.202072	115	0.223597	1.60537
H	914	CD2	HALLMARK_ALLOGRAFT_REJECTION	0.048951	0.34965	Genes up-regulated during transplant rejection.	0.202072	115	0.223597	1.60537
H	919	CD247	HALLMARK_ALLOGRAFT_REJECTION	0.048951	0.34965	Genes up-regulated during transplant rejection.	0.202072	115	0.223597	1.60537
H	3683	ITGAL	HALLMARK_ALLOGRAFT_REJECTION	0.048951	0.34965	Genes up-regulated during transplant rejection.	0.202072	115	0.223597	1.60537
H	2833	CXCR3	HALLMARK_ALLOGRAFT_REJECTION	0.048951	0.34965	Genes up-regulated during transplant rejection.	0.202072	115	0.223597	1.60537
H	925	CD8A	HALLMARK_ALLOGRAFT_REJECTION	0.048951	0.34965	Genes up-regulated during transplant rejection.	0.202072	115	0.223597	1.60537
H	27240	SIT1	HALLMARK_ALLOGRAFT_REJECTION	0.048951	0.34965	Genes up-regulated during transplant rejection.	0.202072	115	0.223597	1.60537
H	356	FASLG	HALLMARK_ALLOGRAFT_REJECTION	0.048951	0.34965	Genes up-regulated during transplant rejection.	0.202072	115	0.223597	1.60537
H	4050	LTB	HALLMARK_ALLOGRAFT_REJECTION	0.048951	0.34965	Genes up-regulated during transplant rejection.	0.202072	115	0.223597	1.60537
H	50852	TRAT1	HALLMARK_ALLOGRAFT_REJECTION	0.048951	0.34965	Genes up-regulated during transplant rejection.	0.202072	115	0.223597	1.60537
H	915	CD3D	HALLMARK_ALLOGRAFT_REJECTION	0.048951	0.34965	Genes up-regulated during transplant rejection.	0.202072	115	0.223597	1.60537
H	3702	ITK	HALLMARK_ALLOGRAFT_REJECTION	0.048951	0.34965	Genes up-regulated during transplant rejection.	0.202072	115	0.223597	1.60537
H	3603	IL16	HALLMARK_ALLOGRAFT_REJECTION	0.048951	0.34965	Genes up-regulated during transplant rejection.	0.202072	115	0.223597	1.60537
H	1445	CSK	HALLMARK_ALLOGRAFT_REJECTION	0.048951	0.34965	Genes up-regulated during transplant rejection.	0.202072	115	0.223597	1.60537
H	1234	CCR5	HALLMARK_ALLOGRAFT_REJECTION	0.048951	0.34965	Genes up-regulated during transplant rejection.	0.202072	115	0.223597	1.60537
H	940	CD28	HALLMARK_ALLOGRAFT_REJECTION	0.048951	0.34965	Genes up-regulated during transplant rejection.	0.202072	115	0.223597	1.60537
H	8651	SOCS1	HALLMARK_ALLOGRAFT_REJECTION	0.048951	0.34965	Genes up-regulated during transplant rejection.	0.202072	115	0.223597	1.60537
H	924	CD7	HALLMARK_ALLOGRAFT_REJECTION	0.048951	0.34965	Genes up-regulated during transplant rejection.	0.202072	115	0.223597	1.60537
H	3574	IL7	HALLMARK_ALLOGRAFT_REJECTION	0.048951	0.34965	Genes up-regulated during transplant rejection.	0.202072	115	0.223597	1.60537
H	23308	ICOSLG	HALLMARK_ALLOGRAFT_REJECTION	0.048951	0.34965	Genes up-regulated during transplant rejection.	0.202072	115	0.223597	1.60537
H	4171	MCM2	HALLMARK_MYC_TARGETS_V1	0.0589411	0.368382	A subgroup of genes regulated by MYC - version 1 (v1).	0.183024	105	0.22294	1.58164
H	4175	MCM6	HALLMARK_MYC_TARGETS_V1	0.0589411	0.368382	A subgroup of genes regulated by MYC - version 1 (v1).	0.183024	105	0.22294	1.58164
H	4174	MCM5	HALLMARK_MYC_TARGETS_V1	0.0589411	0.368382	A subgroup of genes regulated by MYC - version 1 (v1).	0.183024	105	0.22294	1.58164
H	7398	USP1	HALLMARK_MYC_TARGETS_V1	0.0589411	0.368382	A subgroup of genes regulated by MYC - version 1 (v1).	0.183024	105	0.22294	1.58164
H	1017	CDK2	HALLMARK_MYC_TARGETS_V1	0.0589411	0.368382	A subgroup of genes regulated by MYC - version 1 (v1).	0.183024	105	0.22294	1.58164
H	5111	PCNA	HALLMARK_MYC_TARGETS_V1	0.0589411	0.368382	A subgroup of genes regulated by MYC - version 1 (v1).	0.183024	105	0.22294	1.58164
H	5634	PRPS2	HALLMARK_MYC_TARGETS_V1	0.0589411	0.368382	A subgroup of genes regulated by MYC - version 1 (v1).	0.183024	105	0.22294	1.58164
H	7298	TYMS	HALLMARK_MYC_TARGETS_V1	0.0589411	0.368382	A subgroup of genes regulated by MYC - version 1 (v1).	0.183024	105	0.22294	1.58164
H	5984	RFC4	HALLMARK_MYC_TARGETS_V1	0.0589411	0.368382	A subgroup of genes regulated by MYC - version 1 (v1).	0.183024	105	0.22294	1.58164
H	3015	H2AZ1	HALLMARK_MYC_TARGETS_V1	0.0589411	0.368382	A subgroup of genes regulated by MYC - version 1 (v1).	0.183024	105	0.22294	1.58164
H	4173	MCM4	HALLMARK_MYC_TARGETS_V1	0.0589411	0.368382	A subgroup of genes regulated by MYC - version 1 (v1).	0.183024	105	0.22294	1.58164
H	7913	DEK	HALLMARK_MYC_TARGETS_V1	0.0589411	0.368382	A subgroup of genes regulated by MYC - version 1 (v1).	0.183024	105	0.22294	1.58164
H	6434	TRA2B	HALLMARK_MYC_TARGETS_V1	0.0589411	0.368382	A subgroup of genes regulated by MYC - version 1 (v1).	0.183024	105	0.22294	1.58164
H	6240	RRM1	HALLMARK_MYC_TARGETS_V1	0.0589411	0.368382	A subgroup of genes regulated by MYC - version 1 (v1).	0.183024	105	0.22294	1.58164
H	1854	DUT	HALLMARK_MYC_TARGETS_V1	0.0589411	0.368382	A subgroup of genes regulated by MYC - version 1 (v1).	0.183024	105	0.22294	1.58164
H	21	ABCA3	HALLMARK_BILE_ACID_METABOLISM	0.0819181	0.4551	Genes involve in metabolism of bile acids and salts.	0.153159	64	0.243979	1.63792
H	3991	LIPE	HALLMARK_BILE_ACID_METABOLISM	0.0819181	0.4551	Genes involve in metabolism of bile acids and salts.	0.153159	64	0.243979	1.63792
H	51015	ISOC1	HALLMARK_BILE_ACID_METABOLISM	0.0819181	0.4551	Genes involve in metabolism of bile acids and salts.	0.153159	64	0.243979	1.63792
H	2053	EPHX2	HALLMARK_BILE_ACID_METABOLISM	0.0819181	0.4551	Genes involve in metabolism of bile acids and salts.	0.153159	64	0.243979	1.63792
H	4306	NR3C2	HALLMARK_BILE_ACID_METABOLISM	0.0819181	0.4551	Genes involve in metabolism of bile acids and salts.	0.153159	64	0.243979	1.63792
H	367	AR	HALLMARK_BILE_ACID_METABOLISM	0.0819181	0.4551	Genes involve in metabolism of bile acids and salts.	0.153159	64	0.243979	1.63792
H	1593	CYP27A1	HALLMARK_BILE_ACID_METABOLISM	0.0819181	0.4551	Genes involve in metabolism of bile acids and salts.	0.153159	64	0.243979	1.63792
H	26061	HACL1	HALLMARK_BILE_ACID_METABOLISM	0.0819181	0.4551	Genes involve in metabolism of bile acids and salts.	0.153159	64	0.243979	1.63792
H	20	ABCA2	HALLMARK_BILE_ACID_METABOLISM	0.0819181	0.4551	Genes involve in metabolism of bile acids and salts.	0.153159	64	0.243979	1.63792
H	10661	KLF1	HALLMARK_BILE_ACID_METABOLISM	0.0819181	0.4551	Genes involve in metabolism of bile acids and salts.	0.153159	64	0.243979	1.63792
H	9415	FADS2	HALLMARK_BILE_ACID_METABOLISM	0.0819181	0.4551	Genes involve in metabolism of bile acids and salts.	0.153159	64	0.243979	1.63792
H	5827	PXMP2	HALLMARK_BILE_ACID_METABOLISM	0.0819181	0.4551	Genes involve in metabolism of bile acids and salts.	0.153159	64	0.243979	1.63792
H	3295	HSD17B4	HALLMARK_BILE_ACID_METABOLISM	0.0819181	0.4551	Genes involve in metabolism of bile acids and salts.	0.153159	64	0.243979	1.63792
H	225	ABCD2	HALLMARK_BILE_ACID_METABOLISM	0.0819181	0.4551	Genes involve in metabolism of bile acids and salts.	0.153159	64	0.243979	1.63792
H	3932	LCK	HALLMARK_BILE_ACID_METABOLISM	0.0819181	0.4551	Genes involve in metabolism of bile acids and salts.	0.153159	64	0.243979	1.63792
H	27232	GNMT	HALLMARK_BILE_ACID_METABOLISM	0.0819181	0.4551	Genes involve in metabolism of bile acids and salts.	0.153159	64	0.243979	1.63792
H	1869	E2F1	HALLMARK_PI3K_AKT_MTOR_SIGNALING	0.163836	0.819181	Genes up-regulated by activation of the PI3K/AKT/mTOR pathway.	0.103197	64	0.215082	1.44392
H	8503	PIK3R3	HALLMARK_PI3K_AKT_MTOR_SIGNALING	0.163836	0.819181	Genes up-regulated by activation of the PI3K/AKT/mTOR pathway.	0.103197	64	0.215082	1.44392
H	1017	CDK2	HALLMARK_PI3K_AKT_MTOR_SIGNALING	0.163836	0.819181	Genes up-regulated by activation of the PI3K/AKT/mTOR pathway.	0.103197	64	0.215082	1.44392
H	7186	TRAF2	HALLMARK_PI3K_AKT_MTOR_SIGNALING	0.163836	0.819181	Genes up-regulated by activation of the PI3K/AKT/mTOR pathway.	0.103197	64	0.215082	1.44392
H	3561	IL2RG	HALLMARK_PI3K_AKT_MTOR_SIGNALING	0.163836	0.819181	Genes up-regulated by activation of the PI3K/AKT/mTOR pathway.	0.103197	64	0.215082	1.44392
H	983	CDK1	HALLMARK_PI3K_AKT_MTOR_SIGNALING	0.163836	0.819181	Genes up-regulated by activation of the PI3K/AKT/mTOR pathway.	0.103197	64	0.215082	1.44392
H	5894	RAF1	HALLMARK_PI3K_AKT_MTOR_SIGNALING	0.163836	0.819181	Genes up-regulated by activation of the PI3K/AKT/mTOR pathway.	0.103197	64	0.215082	1.44392
H	7249	TSC2	HALLMARK_PI3K_AKT_MTOR_SIGNALING	0.163836	0.819181	Genes up-regulated by activation of the PI3K/AKT/mTOR pathway.	0.103197	64	0.215082	1.44392
H	4087	SMAD2	HALLMARK_PI3K_AKT_MTOR_SIGNALING	0.163836	0.819181	Genes up-regulated by activation of the PI3K/AKT/mTOR pathway.	0.103197	64	0.215082	1.44392
H	10734	STAG3	HALLMARK_KRAS_SIGNALING_DN	0.278721	1	Genes down-regulated by KRAS activation.	0.0734381	115	0.169047	1.21371
H	26150	RIBC2	HALLMARK_KRAS_SIGNALING_DN	0.278721	1	Genes down-regulated by KRAS activation.	0.0734381	115	0.169047	1.21371
H	29799	YPEL1	HALLMARK_KRAS_SIGNALING_DN	0.278721	1	Genes down-regulated by KRAS activation.	0.0734381	115	0.169047	1.21371
H	5158	PDE6B	HALLMARK_KRAS_SIGNALING_DN	0.278721	1	Genes down-regulated by KRAS activation.	0.0734381	115	0.169047	1.21371
H	51087	YBX2	HALLMARK_KRAS_SIGNALING_DN	0.278721	1	Genes down-regulated by KRAS activation.	0.0734381	115	0.169047	1.21371
H	580	BARD1	HALLMARK_KRAS_SIGNALING_DN	0.278721	1	Genes down-regulated by KRAS activation.	0.0734381	115	0.169047	1.21371
H	2811	GP1BA	HALLMARK_KRAS_SIGNALING_DN	0.278721	1	Genes down-regulated by KRAS activation.	0.0734381	115	0.169047	1.21371
H	4868	NPHS1	HALLMARK_KRAS_SIGNALING_DN	0.278721	1	Genes down-regulated by KRAS activation.	0.0734381	115	0.169047	1.21371
H	79085	SLC25A23	HALLMARK_KRAS_SIGNALING_DN	0.278721	1	Genes down-regulated by KRAS activation.	0.0734381	115	0.169047	1.21371
H	727	C5	HALLMARK_KRAS_SIGNALING_DN	0.278721	1	Genes down-regulated by KRAS activation.	0.0734381	115	0.169047	1.21371
H	56154	TEX15	HALLMARK_KRAS_SIGNALING_DN	0.278721	1	Genes down-regulated by KRAS activation.	0.0734381	115	0.169047	1.21371
H	5625	PRODH	HALLMARK_KRAS_SIGNALING_DN	0.278721	1	Genes down-regulated by KRAS activation.	0.0734381	115	0.169047	1.21371
H	3866	KRT15	HALLMARK_KRAS_SIGNALING_DN	0.278721	1	Genes down-regulated by KRAS activation.	0.0734381	115	0.169047	1.21371
H	54901	CDKAL1	HALLMARK_KRAS_SIGNALING_DN	0.278721	1	Genes down-regulated by KRAS activation.	0.0734381	115	0.169047	1.21371
H	959	CD40LG	HALLMARK_KRAS_SIGNALING_DN	0.278721	1	Genes down-regulated by KRAS activation.	0.0734381	115	0.169047	1.21371
H	9992	KCNE2	HALLMARK_KRAS_SIGNALING_DN	0.278721	1	Genes down-regulated by KRAS activation.	0.0734381	115	0.169047	1.21371
H	778	CACNA1F	HALLMARK_KRAS_SIGNALING_DN	0.278721	1	Genes down-regulated by KRAS activation.	0.0734381	115	0.169047	1.21371
H	3750	KCND1	HALLMARK_KRAS_SIGNALING_DN	0.278721	1	Genes down-regulated by KRAS activation.	0.0734381	115	0.169047	1.21371
H	7038	TG	HALLMARK_KRAS_SIGNALING_DN	0.278721	1	Genes down-regulated by KRAS activation.	0.0734381	115	0.169047	1.21371
H	56848	SPHK2	HALLMARK_KRAS_SIGNALING_DN	0.278721	1	Genes down-regulated by KRAS activation.	0.0734381	115	0.169047	1.21371
H	55540	IL17RB	HALLMARK_ESTROGEN_RESPONSE_LATE	0.334665	1	Genes defining late response to estrogen.	0.0643583	118	0.16116	1.16396
H	21	ABCA3	HALLMARK_ESTROGEN_RESPONSE_LATE	0.334665	1	Genes defining late response to estrogen.	0.0643583	118	0.16116	1.16396
H	596	BCL2	HALLMARK_ESTROGEN_RESPONSE_LATE	0.334665	1	Genes defining late response to estrogen.	0.0643583	118	0.16116	1.16396
H	10874	NMU	HALLMARK_ESTROGEN_RESPONSE_LATE	0.334665	1	Genes defining late response to estrogen.	0.0643583	118	0.16116	1.16396
H	6491	STIL	HALLMARK_ESTROGEN_RESPONSE_LATE	0.334665	1	Genes defining late response to estrogen.	0.0643583	118	0.16116	1.16396
H	10733	PLK4	HALLMARK_ESTROGEN_RESPONSE_LATE	0.334665	1	Genes defining late response to estrogen.	0.0643583	118	0.16116	1.16396
H	64699	TMPRSS3	HALLMARK_ESTROGEN_RESPONSE_LATE	0.334665	1	Genes defining late response to estrogen.	0.0643583	118	0.16116	1.16396
H	10535	RNASEH2A	HALLMARK_ESTROGEN_RESPONSE_LATE	0.334665	1	Genes defining late response to estrogen.	0.0643583	118	0.16116	1.16396
H	27134	TJP3	HALLMARK_ESTROGEN_RESPONSE_LATE	0.334665	1	Genes defining late response to estrogen.	0.0643583	118	0.16116	1.16396
H	10112	KIF20A	HALLMARK_ESTROGEN_RESPONSE_LATE	0.334665	1	Genes defining late response to estrogen.	0.0643583	118	0.16116	1.16396
H	56994	CHPT1	HALLMARK_ESTROGEN_RESPONSE_LATE	0.334665	1	Genes defining late response to estrogen.	0.0643583	118	0.16116	1.16396
H	10439	OLFM1	HALLMARK_ESTROGEN_RESPONSE_LATE	0.334665	1	Genes defining late response to estrogen.	0.0643583	118	0.16116	1.16396
H	4602	MYB	HALLMARK_ESTROGEN_RESPONSE_LATE	0.334665	1	Genes defining late response to estrogen.	0.0643583	118	0.16116	1.16396
H	7153	TOP2A	HALLMARK_ESTROGEN_RESPONSE_LATE	0.334665	1	Genes defining late response to estrogen.	0.0643583	118	0.16116	1.16396
H	51659	GINS2	HALLMARK_ESTROGEN_RESPONSE_LATE	0.334665	1	Genes defining late response to estrogen.	0.0643583	118	0.16116	1.16396
H	3398	ID2	HALLMARK_ESTROGEN_RESPONSE_LATE	0.334665	1	Genes defining late response to estrogen.	0.0643583	118	0.16116	1.16396
H	3880	KRT19	HALLMARK_ESTROGEN_RESPONSE_LATE	0.334665	1	Genes defining late response to estrogen.	0.0643583	118	0.16116	1.16396
H	4192	MDK	HALLMARK_ESTROGEN_RESPONSE_LATE	0.334665	1	Genes defining late response to estrogen.	0.0643583	118	0.16116	1.16396
H	2013	EMP2	HALLMARK_ESTROGEN_RESPONSE_LATE	0.334665	1	Genes defining late response to estrogen.	0.0643583	118	0.16116	1.16396
H	990	CDC6	HALLMARK_ESTROGEN_RESPONSE_LATE	0.334665	1	Genes defining late response to estrogen.	0.0643583	118	0.16116	1.16396
H	1363	CPE	HALLMARK_ESTROGEN_RESPONSE_LATE	0.334665	1	Genes defining late response to estrogen.	0.0643583	118	0.16116	1.16396
H	5364	PLXNB1	HALLMARK_ESTROGEN_RESPONSE_LATE	0.334665	1	Genes defining late response to estrogen.	0.0643583	118	0.16116	1.16396
H	4744	NEFH	HALLMARK_APOPTOSIS	0.378621	1	Genes mediating programmed cell death (apoptosis) by activation of caspases.	0.0584693	89	0.159436	1.10601
H	3148	HMGB2	HALLMARK_APOPTOSIS	0.378621	1	Genes mediating programmed cell death (apoptosis) by activation of caspases.	0.0584693	89	0.159436	1.10601
H	1017	CDK2	HALLMARK_APOPTOSIS	0.378621	1	Genes mediating programmed cell death (apoptosis) by activation of caspases.	0.0584693	89	0.159436	1.10601
H	835	CASP2	HALLMARK_APOPTOSIS	0.378621	1	Genes mediating programmed cell death (apoptosis) by activation of caspases.	0.0584693	89	0.159436	1.10601
H	672	BRCA1	HALLMARK_APOPTOSIS	0.378621	1	Genes mediating programmed cell death (apoptosis) by activation of caspases.	0.0584693	89	0.159436	1.10601
H	842	CASP9	HALLMARK_APOPTOSIS	0.378621	1	Genes mediating programmed cell death (apoptosis) by activation of caspases.	0.0584693	89	0.159436	1.10601
H	2643	GCH1	HALLMARK_APOPTOSIS	0.378621	1	Genes mediating programmed cell death (apoptosis) by activation of caspases.	0.0584693	89	0.159436	1.10601
H	330	BIRC3	HALLMARK_APOPTOSIS	0.378621	1	Genes mediating programmed cell death (apoptosis) by activation of caspases.	0.0584693	89	0.159436	1.10601
H	7153	TOP2A	HALLMARK_APOPTOSIS	0.378621	1	Genes mediating programmed cell death (apoptosis) by activation of caspases.	0.0584693	89	0.159436	1.10601
H	7465	WEE1	HALLMARK_APOPTOSIS	0.378621	1	Genes mediating programmed cell death (apoptosis) by activation of caspases.	0.0584693	89	0.159436	1.10601
H	10018	BCL2L11	HALLMARK_APOPTOSIS	0.378621	1	Genes mediating programmed cell death (apoptosis) by activation of caspases.	0.0584693	89	0.159436	1.10601
H	355	FAS	HALLMARK_APOPTOSIS	0.378621	1	Genes mediating programmed cell death (apoptosis) by activation of caspases.	0.0584693	89	0.159436	1.10601
H	839	CASP6	HALLMARK_APOPTOSIS	0.378621	1	Genes mediating programmed cell death (apoptosis) by activation of caspases.	0.0584693	89	0.159436	1.10601
H	5366	PMAIP1	HALLMARK_APOPTOSIS	0.378621	1	Genes mediating programmed cell death (apoptosis) by activation of caspases.	0.0584693	89	0.159436	1.10601
H	1027	CDKN1B	HALLMARK_APOPTOSIS	0.378621	1	Genes mediating programmed cell death (apoptosis) by activation of caspases.	0.0584693	89	0.159436	1.10601
H	10950	BTG3	HALLMARK_APOPTOSIS	0.378621	1	Genes mediating programmed cell death (apoptosis) by activation of caspases.	0.0584693	89	0.159436	1.10601
H	836	CASP3	HALLMARK_APOPTOSIS	0.378621	1	Genes mediating programmed cell death (apoptosis) by activation of caspases.	0.0584693	89	0.159436	1.10601
H	6304	SATB1	HALLMARK_APOPTOSIS	0.378621	1	Genes mediating programmed cell death (apoptosis) by activation of caspases.	0.0584693	89	0.159436	1.10601
H	914	CD2	HALLMARK_APOPTOSIS	0.378621	1	Genes mediating programmed cell death (apoptosis) by activation of caspases.	0.0584693	89	0.159436	1.10601
H	90427	BMF	HALLMARK_APOPTOSIS	0.378621	1	Genes mediating programmed cell death (apoptosis) by activation of caspases.	0.0584693	89	0.159436	1.10601
H	356	FASLG	HALLMARK_APOPTOSIS	0.378621	1	Genes mediating programmed cell death (apoptosis) by activation of caspases.	0.0584693	89	0.159436	1.10601
H	2065	ERBB3	HALLMARK_APOPTOSIS	0.378621	1	Genes mediating programmed cell death (apoptosis) by activation of caspases.	0.0584693	89	0.159436	1.10601
H	794	CALB2	HALLMARK_ESTROGEN_RESPONSE_EARLY	0.415584	1	Genes defining early response to estrogen.	0.0541201	113	0.148883	1.06715
H	7033	TFF3	HALLMARK_ESTROGEN_RESPONSE_EARLY	0.415584	1	Genes defining early response to estrogen.	0.0541201	113	0.148883	1.06715
H	595	CCND1	HALLMARK_ESTROGEN_RESPONSE_EARLY	0.415584	1	Genes defining early response to estrogen.	0.0541201	113	0.148883	1.06715
H	23052	ENDOD1	HALLMARK_ESTROGEN_RESPONSE_EARLY	0.415584	1	Genes defining early response to estrogen.	0.0541201	113	0.148883	1.06715
H	960	CD44	HALLMARK_ESTROGEN_RESPONSE_EARLY	0.415584	1	Genes defining early response to estrogen.	0.0541201	113	0.148883	1.06715
H	29984	RHOD	HALLMARK_ESTROGEN_RESPONSE_EARLY	0.415584	1	Genes defining early response to estrogen.	0.0541201	113	0.148883	1.06715
H	2697	GJA1	HALLMARK_ESTROGEN_RESPONSE_EARLY	0.415584	1	Genes defining early response to estrogen.	0.0541201	113	0.148883	1.06715
H	10105	PPIF	HALLMARK_ESTROGEN_RESPONSE_EARLY	0.415584	1	Genes defining early response to estrogen.	0.0541201	113	0.148883	1.06715
H	5914	RARA	HALLMARK_ESTROGEN_RESPONSE_EARLY	0.415584	1	Genes defining early response to estrogen.	0.0541201	113	0.148883	1.06715
H	8140	SLC7A5	HALLMARK_ESTROGEN_RESPONSE_EARLY	0.415584	1	Genes defining early response to estrogen.	0.0541201	113	0.148883	1.06715
H	5174	PDZK1	HALLMARK_ESTROGEN_RESPONSE_EARLY	0.415584	1	Genes defining early response to estrogen.	0.0541201	113	0.148883	1.06715
H	2810	SFN	HALLMARK_ESTROGEN_RESPONSE_EARLY	0.415584	1	Genes defining early response to estrogen.	0.0541201	113	0.148883	1.06715
H	11145	PLAAT3	HALLMARK_ESTROGEN_RESPONSE_EARLY	0.415584	1	Genes defining early response to estrogen.	0.0541201	113	0.148883	1.06715
H	23541	SEC14L2	HALLMARK_ESTROGEN_RESPONSE_EARLY	0.415584	1	Genes defining early response to estrogen.	0.0541201	113	0.148883	1.06715
H	23223	RRP12	HALLMARK_ESTROGEN_RESPONSE_EARLY	0.415584	1	Genes defining early response to estrogen.	0.0541201	113	0.148883	1.06715
H	55191	NADSYN1	HALLMARK_ESTROGEN_RESPONSE_EARLY	0.415584	1	Genes defining early response to estrogen.	0.0541201	113	0.148883	1.06715
H	56944	OLFML3	HALLMARK_ESTROGEN_RESPONSE_EARLY	0.415584	1	Genes defining early response to estrogen.	0.0541201	113	0.148883	1.06715
H	7162	TPBG	HALLMARK_ESTROGEN_RESPONSE_EARLY	0.415584	1	Genes defining early response to estrogen.	0.0541201	113	0.148883	1.06715
H	4137	MAPT	HALLMARK_ESTROGEN_RESPONSE_EARLY	0.415584	1	Genes defining early response to estrogen.	0.0541201	113	0.148883	1.06715
H	7164	TPD52L1	HALLMARK_ESTROGEN_RESPONSE_EARLY	0.415584	1	Genes defining early response to estrogen.	0.0541201	113	0.148883	1.06715
H	91683	SYT12	HALLMARK_ESTROGEN_RESPONSE_EARLY	0.415584	1	Genes defining early response to estrogen.	0.0541201	113	0.148883	1.06715
H	3625	INHBB	HALLMARK_ESTROGEN_RESPONSE_EARLY	0.415584	1	Genes defining early response to estrogen.	0.0541201	113	0.148883	1.06715
H	1717	DHCR7	HALLMARK_ESTROGEN_RESPONSE_EARLY	0.415584	1	Genes defining early response to estrogen.	0.0541201	113	0.148883	1.06715
H	7071	KLF10	HALLMARK_ESTROGEN_RESPONSE_EARLY	0.415584	1	Genes defining early response to estrogen.	0.0541201	113	0.148883	1.06715
H	267	AMFR	HALLMARK_ESTROGEN_RESPONSE_EARLY	0.415584	1	Genes defining early response to estrogen.	0.0541201	113	0.148883	1.06715
H	11098	PRSS23	HALLMARK_ESTROGEN_RESPONSE_EARLY	0.415584	1	Genes defining early response to estrogen.	0.0541201	113	0.148883	1.06715
H	25987	TSKU	HALLMARK_ESTROGEN_RESPONSE_EARLY	0.415584	1	Genes defining early response to estrogen.	0.0541201	113	0.148883	1.06715
H	4681	NBL1	HALLMARK_ESTROGEN_RESPONSE_EARLY	0.415584	1	Genes defining early response to estrogen.	0.0541201	113	0.148883	1.06715
H	11031	RAB31	HALLMARK_ESTROGEN_RESPONSE_EARLY	0.415584	1	Genes defining early response to estrogen.	0.0541201	113	0.148883	1.06715
H	2274	FHL2	HALLMARK_ESTROGEN_RESPONSE_EARLY	0.415584	1	Genes defining early response to estrogen.	0.0541201	113	0.148883	1.06715
H	7869	SEMA3B	HALLMARK_ESTROGEN_RESPONSE_EARLY	0.415584	1	Genes defining early response to estrogen.	0.0541201	113	0.148883	1.06715
H	7466	WFS1	HALLMARK_ESTROGEN_RESPONSE_EARLY	0.415584	1	Genes defining early response to estrogen.	0.0541201	113	0.148883	1.06715
H	10514	MYBBP1A	HALLMARK_ESTROGEN_RESPONSE_EARLY	0.415584	1	Genes defining early response to estrogen.	0.0541201	113	0.148883	1.06715
H	26509	MYOF	HALLMARK_ESTROGEN_RESPONSE_EARLY	0.415584	1	Genes defining early response to estrogen.	0.0541201	113	0.148883	1.06715
H	23481	PES1	HALLMARK_MYC_TARGETS_V2	0.428571	1	A subgroup of genes regulated by MYC - version 2 (v2).	0.0526973	36	0.178582	1.08579
H	23223	RRP12	HALLMARK_MYC_TARGETS_V2	0.428571	1	A subgroup of genes regulated by MYC - version 2 (v2).	0.0526973	36	0.178582	1.08579
H	23160	WDR43	HALLMARK_MYC_TARGETS_V2	0.428571	1	A subgroup of genes regulated by MYC - version 2 (v2).	0.0526973	36	0.178582	1.08579
H	51388	NIP7	HALLMARK_MYC_TARGETS_V2	0.428571	1	A subgroup of genes regulated by MYC - version 2 (v2).	0.0526973	36	0.178582	1.08579
H	9238	TBRG4	HALLMARK_MYC_TARGETS_V2	0.428571	1	A subgroup of genes regulated by MYC - version 2 (v2).	0.0526973	36	0.178582	1.08579
H	92856	IMP4	HALLMARK_MYC_TARGETS_V2	0.428571	1	A subgroup of genes regulated by MYC - version 2 (v2).	0.0526973	36	0.178582	1.08579
H	4839	NOP2	HALLMARK_MYC_TARGETS_V2	0.428571	1	A subgroup of genes regulated by MYC - version 2 (v2).	0.0526973	36	0.178582	1.08579
H	6723	SRM	HALLMARK_MYC_TARGETS_V2	0.428571	1	A subgroup of genes regulated by MYC - version 2 (v2).	0.0526973	36	0.178582	1.08579
H	29078	NDUFAF4	HALLMARK_MYC_TARGETS_V2	0.428571	1	A subgroup of genes regulated by MYC - version 2 (v2).	0.0526973	36	0.178582	1.08579
H	10514	MYBBP1A	HALLMARK_MYC_TARGETS_V2	0.428571	1	A subgroup of genes regulated by MYC - version 2 (v2).	0.0526973	36	0.178582	1.08579
H	80324	PUS1	HALLMARK_MYC_TARGETS_V2	0.428571	1	A subgroup of genes regulated by MYC - version 2 (v2).	0.0526973	36	0.178582	1.08579
H	54663	WDR74	HALLMARK_MYC_TARGETS_V2	0.428571	1	A subgroup of genes regulated by MYC - version 2 (v2).	0.0526973	36	0.178582	1.08579
H	10244	RABEPK	HALLMARK_MYC_TARGETS_V2	0.428571	1	A subgroup of genes regulated by MYC - version 2 (v2).	0.0526973	36	0.178582	1.08579
H	56342	PPAN	HALLMARK_MYC_TARGETS_V2	0.428571	1	A subgroup of genes regulated by MYC - version 2 (v2).	0.0526973	36	0.178582	1.08579
H	10196	PRMT3	HALLMARK_MYC_TARGETS_V2	0.428571	1	A subgroup of genes regulated by MYC - version 2 (v2).	0.0526973	36	0.178582	1.08579
H	3099	HK2	HALLMARK_MYC_TARGETS_V2	0.428571	1	A subgroup of genes regulated by MYC - version 2 (v2).	0.0526973	36	0.178582	1.08579
H	9136	RRP9	HALLMARK_MYC_TARGETS_V2	0.428571	1	A subgroup of genes regulated by MYC - version 2 (v2).	0.0526973	36	0.178582	1.08579
H	51491	NOP16	HALLMARK_MYC_TARGETS_V2	0.428571	1	A subgroup of genes regulated by MYC - version 2 (v2).	0.0526973	36	0.178582	1.08579
H	705	BYSL	HALLMARK_MYC_TARGETS_V2	0.428571	1	A subgroup of genes regulated by MYC - version 2 (v2).	0.0526973	36	0.178582	1.08579
H	7965	AIMP2	HALLMARK_MYC_TARGETS_V2	0.428571	1	A subgroup of genes regulated by MYC - version 2 (v2).	0.0526973	36	0.178582	1.08579
H	960	CD44	HALLMARK_IL6_JAK_STAT3_SIGNALING	0.444555	1	Genes up-regulated by IL6 [GeneID=3569] via STAT3 [GeneID=6774], e.g., during acute phase response.	0.0510114	45	0.16038	1.02769
H	7132	TNFRSF1A	HALLMARK_IL6_JAK_STAT3_SIGNALING	0.444555	1	Genes up-regulated by IL6 [GeneID=3569] via STAT3 [GeneID=6774], e.g., during acute phase response.	0.0510114	45	0.16038	1.02769
H	948	CD36	HALLMARK_IL6_JAK_STAT3_SIGNALING	0.444555	1	Genes up-regulated by IL6 [GeneID=3569] via STAT3 [GeneID=6774], e.g., during acute phase response.	0.0510114	45	0.16038	1.02769
H	4055	LTBR	HALLMARK_IL6_JAK_STAT3_SIGNALING	0.444555	1	Genes up-regulated by IL6 [GeneID=3569] via STAT3 [GeneID=6774], e.g., during acute phase response.	0.0510114	45	0.16038	1.02769
H	7040	TGFB1	HALLMARK_IL6_JAK_STAT3_SIGNALING	0.444555	1	Genes up-regulated by IL6 [GeneID=3569] via STAT3 [GeneID=6774], e.g., during acute phase response.	0.0510114	45	0.16038	1.02769
H	2921	CXCL3	HALLMARK_IL6_JAK_STAT3_SIGNALING	0.444555	1	Genes up-regulated by IL6 [GeneID=3569] via STAT3 [GeneID=6774], e.g., during acute phase response.	0.0510114	45	0.16038	1.02769
H	51330	TNFRSF12A	HALLMARK_IL6_JAK_STAT3_SIGNALING	0.444555	1	Genes up-regulated by IL6 [GeneID=3569] via STAT3 [GeneID=6774], e.g., during acute phase response.	0.0510114	45	0.16038	1.02769
H	5320	PLA2G2A	HALLMARK_IL6_JAK_STAT3_SIGNALING	0.444555	1	Genes up-regulated by IL6 [GeneID=3569] via STAT3 [GeneID=6774], e.g., during acute phase response.	0.0510114	45	0.16038	1.02769
H	7124	TNF	HALLMARK_IL6_JAK_STAT3_SIGNALING	0.444555	1	Genes up-regulated by IL6 [GeneID=3569] via STAT3 [GeneID=6774], e.g., during acute phase response.	0.0510114	45	0.16038	1.02769
H	83729	INHBE	HALLMARK_IL6_JAK_STAT3_SIGNALING	0.444555	1	Genes up-regulated by IL6 [GeneID=3569] via STAT3 [GeneID=6774], e.g., during acute phase response.	0.0510114	45	0.16038	1.02769
H	3553	IL1B	HALLMARK_IL6_JAK_STAT3_SIGNALING	0.444555	1	Genes up-regulated by IL6 [GeneID=3569] via STAT3 [GeneID=6774], e.g., during acute phase response.	0.0510114	45	0.16038	1.02769
H	1437	CSF2	HALLMARK_IL6_JAK_STAT3_SIGNALING	0.444555	1	Genes up-regulated by IL6 [GeneID=3569] via STAT3 [GeneID=6774], e.g., during acute phase response.	0.0510114	45	0.16038	1.02769
H	672	BRCA1	HALLMARK_APICAL_SURFACE	0.456543	1	Genes encoding proteins over-represented on the apical surface of epithelial cells, e.g., important for cell polarity (apical area).	0.0497903	26	0.183955	1.05144
H	3561	IL2RG	HALLMARK_APICAL_SURFACE	0.456543	1	Genes encoding proteins over-represented on the apical surface of epithelial cells, e.g., important for cell polarity (apical area).	0.0497903	26	0.183955	1.05144
H	51738	GHRL	HALLMARK_APICAL_SURFACE	0.456543	1	Genes encoding proteins over-represented on the apical surface of epithelial cells, e.g., important for cell polarity (apical area).	0.0497903	26	0.183955	1.05144
H	5205	ATP8B1	HALLMARK_APICAL_SURFACE	0.456543	1	Genes encoding proteins over-represented on the apical surface of epithelial cells, e.g., important for cell polarity (apical area).	0.0497903	26	0.183955	1.05144
H	11126	CD160	HALLMARK_APICAL_SURFACE	0.456543	1	Genes encoding proteins over-represented on the apical surface of epithelial cells, e.g., important for cell polarity (apical area).	0.0497903	26	0.183955	1.05144
H	3560	IL2RB	HALLMARK_APICAL_SURFACE	0.456543	1	Genes encoding proteins over-represented on the apical surface of epithelial cells, e.g., important for cell polarity (apical area).	0.0497903	26	0.183955	1.05144
H	6376	CX3CL1	HALLMARK_APICAL_SURFACE	0.456543	1	Genes encoding proteins over-represented on the apical surface of epithelial cells, e.g., important for cell polarity (apical area).	0.0497903	26	0.183955	1.05144
H	9696	CROCC	HALLMARK_APICAL_SURFACE	0.456543	1	Genes encoding proteins over-represented on the apical surface of epithelial cells, e.g., important for cell polarity (apical area).	0.0497903	26	0.183955	1.05144
H	2319	FLOT2	HALLMARK_APICAL_SURFACE	0.456543	1	Genes encoding proteins over-represented on the apical surface of epithelial cells, e.g., important for cell polarity (apical area).	0.0497903	26	0.183955	1.05144
H	23054	NCOA6	HALLMARK_APICAL_SURFACE	0.456543	1	Genes encoding proteins over-represented on the apical surface of epithelial cells, e.g., important for cell polarity (apical area).	0.0497903	26	0.183955	1.05144
H	80274	SCUBE1	HALLMARK_APICAL_SURFACE	0.456543	1	Genes encoding proteins over-represented on the apical surface of epithelial cells, e.g., important for cell polarity (apical area).	0.0497903	26	0.183955	1.05144
H	4067	LYN	HALLMARK_APICAL_SURFACE	0.456543	1	Genes encoding proteins over-represented on the apical surface of epithelial cells, e.g., important for cell polarity (apical area).	0.0497903	26	0.183955	1.05144
H	6520	SLC3A2	HALLMARK_P53_PATHWAY	0.483516	1	Genes involved in p53 pathways and networks.	0.0471642	116	0.140425	1.00958
H	9538	EI24	HALLMARK_P53_PATHWAY	0.483516	1	Genes involved in p53 pathways and networks.	0.0471642	116	0.140425	1.00958
H	55766	H2AJ	HALLMARK_P53_PATHWAY	0.483516	1	Genes involved in p53 pathways and networks.	0.0471642	116	0.140425	1.00958
H	8870	IER3	HALLMARK_P53_PATHWAY	0.483516	1	Genes involved in p53 pathways and networks.	0.0471642	116	0.140425	1.00958
H	7378	UPP1	HALLMARK_P53_PATHWAY	0.483516	1	Genes involved in p53 pathways and networks.	0.0471642	116	0.140425	1.00958
H	7135	TNNI1	HALLMARK_P53_PATHWAY	0.483516	1	Genes involved in p53 pathways and networks.	0.0471642	116	0.140425	1.00958
H	22891	ZNF365	HALLMARK_P53_PATHWAY	0.483516	1	Genes involved in p53 pathways and networks.	0.0471642	116	0.140425	1.00958
H	5820	PVT1	HALLMARK_P53_PATHWAY	0.483516	1	Genes involved in p53 pathways and networks.	0.0471642	116	0.140425	1.00958
H	29948	OSGIN1	HALLMARK_P53_PATHWAY	0.483516	1	Genes involved in p53 pathways and networks.	0.0471642	116	0.140425	1.00958
H	1263	PLK3	HALLMARK_P53_PATHWAY	0.483516	1	Genes involved in p53 pathways and networks.	0.0471642	116	0.140425	1.00958
H	2810	SFN	HALLMARK_P53_PATHWAY	0.483516	1	Genes involved in p53 pathways and networks.	0.0471642	116	0.140425	1.00958
H	975	CD81	HALLMARK_P53_PATHWAY	0.483516	1	Genes involved in p53 pathways and networks.	0.0471642	116	0.140425	1.00958
H	7040	TGFB1	HALLMARK_P53_PATHWAY	0.483516	1	Genes involved in p53 pathways and networks.	0.0471642	116	0.140425	1.00958
H	5154	PDGFA	HALLMARK_P53_PATHWAY	0.483516	1	Genes involved in p53 pathways and networks.	0.0471642	116	0.140425	1.00958
H	3976	LIF	HALLMARK_P53_PATHWAY	0.483516	1	Genes involved in p53 pathways and networks.	0.0471642	116	0.140425	1.00958
H	7062	TCHH	HALLMARK_P53_PATHWAY	0.483516	1	Genes involved in p53 pathways and networks.	0.0471642	116	0.140425	1.00958
H	6236	RRAD	HALLMARK_P53_PATHWAY	0.483516	1	Genes involved in p53 pathways and networks.	0.0471642	116	0.140425	1.00958
H	5791	PTPRE	HALLMARK_P53_PATHWAY	0.483516	1	Genes involved in p53 pathways and networks.	0.0471642	116	0.140425	1.00958
H	3872	KRT17	HALLMARK_P53_PATHWAY	0.483516	1	Genes involved in p53 pathways and networks.	0.0471642	116	0.140425	1.00958
H	1839	HBEGF	HALLMARK_P53_PATHWAY	0.483516	1	Genes involved in p53 pathways and networks.	0.0471642	116	0.140425	1.00958
H	7164	TPD52L1	HALLMARK_P53_PATHWAY	0.483516	1	Genes involved in p53 pathways and networks.	0.0471642	116	0.140425	1.00958
H	3552	IL1A	HALLMARK_P53_PATHWAY	0.483516	1	Genes involved in p53 pathways and networks.	0.0471642	116	0.140425	1.00958
H	2877	GPX2	HALLMARK_P53_PATHWAY	0.483516	1	Genes involved in p53 pathways and networks.	0.0471642	116	0.140425	1.00958
H	3625	INHBB	HALLMARK_P53_PATHWAY	0.483516	1	Genes involved in p53 pathways and networks.	0.0471642	116	0.140425	1.00958
H	10544	PROCR	HALLMARK_P53_PATHWAY	0.483516	1	Genes involved in p53 pathways and networks.	0.0471642	116	0.140425	1.00958
H	2149	F2R	HALLMARK_P53_PATHWAY	0.483516	1	Genes involved in p53 pathways and networks.	0.0471642	116	0.140425	1.00958
H	11202	KLK8	HALLMARK_P53_PATHWAY	0.483516	1	Genes involved in p53 pathways and networks.	0.0471642	116	0.140425	1.00958
H	23657	SLC7A11	HALLMARK_P53_PATHWAY	0.483516	1	Genes involved in p53 pathways and networks.	0.0471642	116	0.140425	1.00958
H	8877	SPHK1	HALLMARK_P53_PATHWAY	0.483516	1	Genes involved in p53 pathways and networks.	0.0471642	116	0.140425	1.00958
H	57761	TRIB3	HALLMARK_P53_PATHWAY	0.483516	1	Genes involved in p53 pathways and networks.	0.0471642	116	0.140425	1.00958
H	1012	CDH13	HALLMARK_P53_PATHWAY	0.483516	1	Genes involved in p53 pathways and networks.	0.0471642	116	0.140425	1.00958
H	3265	HRAS	HALLMARK_P53_PATHWAY	0.483516	1	Genes involved in p53 pathways and networks.	0.0471642	116	0.140425	1.00958
H	8744	TNFSF9	HALLMARK_P53_PATHWAY	0.483516	1	Genes involved in p53 pathways and networks.	0.0471642	116	0.140425	1.00958
H	7039	TGFA	HALLMARK_P53_PATHWAY	0.483516	1	Genes involved in p53 pathways and networks.	0.0471642	116	0.140425	1.00958
H	351	APP	HALLMARK_P53_PATHWAY	0.483516	1	Genes involved in p53 pathways and networks.	0.0471642	116	0.140425	1.00958
H	7421	VDR	HALLMARK_P53_PATHWAY	0.483516	1	Genes involved in p53 pathways and networks.	0.0471642	116	0.140425	1.00958
H	64065	PERP	HALLMARK_P53_PATHWAY	0.483516	1	Genes involved in p53 pathways and networks.	0.0471642	116	0.140425	1.00958
H	9635	CLCA2	HALLMARK_P53_PATHWAY	0.483516	1	Genes involved in p53 pathways and networks.	0.0471642	116	0.140425	1.00958
H	7867	MAPKAPK3	HALLMARK_P53_PATHWAY	0.483516	1	Genes involved in p53 pathways and networks.	0.0471642	116	0.140425	1.00958
H	578	BAK1	HALLMARK_P53_PATHWAY	0.483516	1	Genes involved in p53 pathways and networks.	0.0471642	116	0.140425	1.00958
H	10904	BLCAP	HALLMARK_P53_PATHWAY	0.483516	1	Genes involved in p53 pathways and networks.	0.0471642	116	0.140425	1.00958
H	6382	SDC1	HALLMARK_P53_PATHWAY	0.483516	1	Genes involved in p53 pathways and networks.	0.0471642	116	0.140425	1.00958
H	8851	CDK5R1	HALLMARK_P53_PATHWAY	0.483516	1	Genes involved in p53 pathways and networks.	0.0471642	116	0.140425	1.00958
H	6281	S100A10	HALLMARK_P53_PATHWAY	0.483516	1	Genes involved in p53 pathways and networks.	0.0471642	116	0.140425	1.00958
H	6206	RPS12	HALLMARK_P53_PATHWAY	0.483516	1	Genes involved in p53 pathways and networks.	0.0471642	116	0.140425	1.00958
H	10769	PLK2	HALLMARK_P53_PATHWAY	0.483516	1	Genes involved in p53 pathways and networks.	0.0471642	116	0.140425	1.00958
H	834	CASP1	HALLMARK_P53_PATHWAY	0.483516	1	Genes involved in p53 pathways and networks.	0.0471642	116	0.140425	1.00958
H	8673	VAMP8	HALLMARK_P53_PATHWAY	0.483516	1	Genes involved in p53 pathways and networks.	0.0471642	116	0.140425	1.00958
H	100	ADA	HALLMARK_P53_PATHWAY	0.483516	1	Genes involved in p53 pathways and networks.	0.0471642	116	0.140425	1.00958
H	79651	RHBDF2	HALLMARK_P53_PATHWAY	0.483516	1	Genes involved in p53 pathways and networks.	0.0471642	116	0.140425	1.00958
H	5784	PTPN14	HALLMARK_P53_PATHWAY	0.483516	1	Genes involved in p53 pathways and networks.	0.0471642	116	0.140425	1.00958
H	4071	TM4SF1	HALLMARK_P53_PATHWAY	0.483516	1	Genes involved in p53 pathways and networks.	0.0471642	116	0.140425	1.00958
H	25873	RPL36	HALLMARK_P53_PATHWAY	0.483516	1	Genes involved in p53 pathways and networks.	0.0471642	116	0.140425	1.00958
H	10560	SLC19A2	HALLMARK_P53_PATHWAY	0.483516	1	Genes involved in p53 pathways and networks.	0.0471642	116	0.140425	1.00958
H	4851	NOTCH1	HALLMARK_WNT_BETA_CATENIN_SIGNALING	0.598402	1	Genes up-regulated by activation of WNT signaling through accumulation of beta catenin CTNNB1 [GeneID=1499].	0.0373806	26	0.141639	0.809578
H	7157	TP53	HALLMARK_WNT_BETA_CATENIN_SIGNALING	0.598402	1	Genes up-regulated by activation of WNT signaling through accumulation of beta catenin CTNNB1 [GeneID=1499].	0.0373806	26	0.141639	0.809578
H	7471	WNT1	HALLMARK_WNT_BETA_CATENIN_SIGNALING	0.598402	1	Genes up-regulated by activation of WNT signaling through accumulation of beta catenin CTNNB1 [GeneID=1499].	0.0373806	26	0.141639	0.809578
H	10023	FRAT1	HALLMARK_WNT_BETA_CATENIN_SIGNALING	0.598402	1	Genes up-regulated by activation of WNT signaling through accumulation of beta catenin CTNNB1 [GeneID=1499].	0.0373806	26	0.141639	0.809578
H	8325	FZD8	HALLMARK_WNT_BETA_CATENIN_SIGNALING	0.598402	1	Genes up-regulated by activation of WNT signaling through accumulation of beta catenin CTNNB1 [GeneID=1499].	0.0373806	26	0.141639	0.809578
H	6932	TCF7	HALLMARK_WNT_BETA_CATENIN_SIGNALING	0.598402	1	Genes up-regulated by activation of WNT signaling through accumulation of beta catenin CTNNB1 [GeneID=1499].	0.0373806	26	0.141639	0.809578
H	9794	MAML1	HALLMARK_WNT_BETA_CATENIN_SIGNALING	0.598402	1	Genes up-regulated by activation of WNT signaling through accumulation of beta catenin CTNNB1 [GeneID=1499].	0.0373806	26	0.141639	0.809578
H	79885	HDAC11	HALLMARK_WNT_BETA_CATENIN_SIGNALING	0.598402	1	Genes up-regulated by activation of WNT signaling through accumulation of beta catenin CTNNB1 [GeneID=1499].	0.0373806	26	0.141639	0.809578
H	3066	HDAC2	HALLMARK_WNT_BETA_CATENIN_SIGNALING	0.598402	1	Genes up-regulated by activation of WNT signaling through accumulation of beta catenin CTNNB1 [GeneID=1499].	0.0373806	26	0.141639	0.809578
H	6502	SKP2	HALLMARK_WNT_BETA_CATENIN_SIGNALING	0.598402	1	Genes up-regulated by activation of WNT signaling through accumulation of beta catenin CTNNB1 [GeneID=1499].	0.0373806	26	0.141639	0.809578
H	28514	DLL1	HALLMARK_WNT_BETA_CATENIN_SIGNALING	0.598402	1	Genes up-regulated by activation of WNT signaling through accumulation of beta catenin CTNNB1 [GeneID=1499].	0.0373806	26	0.141639	0.809578
H	894	CCND2	HALLMARK_WNT_BETA_CATENIN_SIGNALING	0.598402	1	Genes up-regulated by activation of WNT signaling through accumulation of beta catenin CTNNB1 [GeneID=1499].	0.0373806	26	0.141639	0.809578
H	8312	AXIN1	HALLMARK_WNT_BETA_CATENIN_SIGNALING	0.598402	1	Genes up-regulated by activation of WNT signaling through accumulation of beta catenin CTNNB1 [GeneID=1499].	0.0373806	26	0.141639	0.809578
H	8313	AXIN2	HALLMARK_WNT_BETA_CATENIN_SIGNALING	0.598402	1	Genes up-regulated by activation of WNT signaling through accumulation of beta catenin CTNNB1 [GeneID=1499].	0.0373806	26	0.141639	0.809578
H	7475	WNT6	HALLMARK_WNT_BETA_CATENIN_SIGNALING	0.598402	1	Genes up-regulated by activation of WNT signaling through accumulation of beta catenin CTNNB1 [GeneID=1499].	0.0373806	26	0.141639	0.809578
H	4609	MYC	HALLMARK_WNT_BETA_CATENIN_SIGNALING	0.598402	1	Genes up-regulated by activation of WNT signaling through accumulation of beta catenin CTNNB1 [GeneID=1499].	0.0373806	26	0.141639	0.809578
H	3714	JAG2	HALLMARK_WNT_BETA_CATENIN_SIGNALING	0.598402	1	Genes up-regulated by activation of WNT signaling through accumulation of beta catenin CTNNB1 [GeneID=1499].	0.0373806	26	0.141639	0.809578
H	182	JAG1	HALLMARK_WNT_BETA_CATENIN_SIGNALING	0.598402	1	Genes up-regulated by activation of WNT signaling through accumulation of beta catenin CTNNB1 [GeneID=1499].	0.0373806	26	0.141639	0.809578
H	8454	CUL1	HALLMARK_WNT_BETA_CATENIN_SIGNALING	0.598402	1	Genes up-regulated by activation of WNT signaling through accumulation of beta catenin CTNNB1 [GeneID=1499].	0.0373806	26	0.141639	0.809578
H	22943	DKK1	HALLMARK_WNT_BETA_CATENIN_SIGNALING	0.598402	1	Genes up-regulated by activation of WNT signaling through accumulation of beta catenin CTNNB1 [GeneID=1499].	0.0373806	26	0.141639	0.809578
H	5467	PPARD	HALLMARK_WNT_BETA_CATENIN_SIGNALING	0.598402	1	Genes up-regulated by activation of WNT signaling through accumulation of beta catenin CTNNB1 [GeneID=1499].	0.0373806	26	0.141639	0.809578
H	8321	FZD1	HALLMARK_WNT_BETA_CATENIN_SIGNALING	0.598402	1	Genes up-regulated by activation of WNT signaling through accumulation of beta catenin CTNNB1 [GeneID=1499].	0.0373806	26	0.141639	0.809578
H	5664	PSEN2	HALLMARK_WNT_BETA_CATENIN_SIGNALING	0.598402	1	Genes up-regulated by activation of WNT signaling through accumulation of beta catenin CTNNB1 [GeneID=1499].	0.0373806	26	0.141639	0.809578
H	2770	GNAI1	HALLMARK_WNT_BETA_CATENIN_SIGNALING	0.598402	1	Genes up-regulated by activation of WNT signaling through accumulation of beta catenin CTNNB1 [GeneID=1499].	0.0373806	26	0.141639	0.809578
H	1454	CSNK1E	HALLMARK_WNT_BETA_CATENIN_SIGNALING	0.598402	1	Genes up-regulated by activation of WNT signaling through accumulation of beta catenin CTNNB1 [GeneID=1499].	0.0373806	26	0.141639	0.809578
H	85407	NKD1	HALLMARK_WNT_BETA_CATENIN_SIGNALING	0.598402	1	Genes up-regulated by activation of WNT signaling through accumulation of beta catenin CTNNB1 [GeneID=1499].	0.0373806	26	0.141639	0.809578
H	871	SERPINH1	HALLMARK_MTORC1_SIGNALING	0.599401	1	Genes up-regulated through activation of mTORC1 complex.	0.037303	119	0.123741	0.893349
H	7277	TUBA4A	HALLMARK_MTORC1_SIGNALING	0.599401	1	Genes up-regulated through activation of mTORC1 complex.	0.037303	119	0.123741	0.893349
H	6309	SC5D	HALLMARK_MTORC1_SIGNALING	0.599401	1	Genes up-regulated through activation of mTORC1 complex.	0.037303	119	0.123741	0.893349
H	10652	YKT6	HALLMARK_MTORC1_SIGNALING	0.599401	1	Genes up-regulated through activation of mTORC1 complex.	0.037303	119	0.123741	0.893349
H	4199	ME1	HALLMARK_MTORC1_SIGNALING	0.599401	1	Genes up-regulated through activation of mTORC1 complex.	0.037303	119	0.123741	0.893349
H	8140	SLC7A5	HALLMARK_MTORC1_SIGNALING	0.599401	1	Genes up-regulated through activation of mTORC1 complex.	0.037303	119	0.123741	0.893349
H	10135	NAMPT	HALLMARK_MTORC1_SIGNALING	0.599401	1	Genes up-regulated through activation of mTORC1 complex.	0.037303	119	0.123741	0.893349
H	3145	HMBS	HALLMARK_MTORC1_SIGNALING	0.599401	1	Genes up-regulated through activation of mTORC1 complex.	0.037303	119	0.123741	0.893349
H	5861	RAB1A	HALLMARK_MTORC1_SIGNALING	0.599401	1	Genes up-regulated through activation of mTORC1 complex.	0.037303	119	0.123741	0.893349
H	1075	CTSC	HALLMARK_MTORC1_SIGNALING	0.599401	1	Genes up-regulated through activation of mTORC1 complex.	0.037303	119	0.123741	0.893349
H	5606	MAP2K3	HALLMARK_MTORC1_SIGNALING	0.599401	1	Genes up-regulated through activation of mTORC1 complex.	0.037303	119	0.123741	0.893349
H	11333	PDAP1	HALLMARK_MTORC1_SIGNALING	0.599401	1	Genes up-regulated through activation of mTORC1 complex.	0.037303	119	0.123741	0.893349
H	5693	PSMB5	HALLMARK_MTORC1_SIGNALING	0.599401	1	Genes up-regulated through activation of mTORC1 complex.	0.037303	119	0.123741	0.893349
H	586	BCAT1	HALLMARK_MTORC1_SIGNALING	0.599401	1	Genes up-regulated through activation of mTORC1 complex.	0.037303	119	0.123741	0.893349
H	6713	SQLE	HALLMARK_MTORC1_SIGNALING	0.599401	1	Genes up-regulated through activation of mTORC1 complex.	0.037303	119	0.123741	0.893349
H	2539	G6PD	HALLMARK_MTORC1_SIGNALING	0.599401	1	Genes up-regulated through activation of mTORC1 complex.	0.037303	119	0.123741	0.893349
H	10096	ACTR3	HALLMARK_MTORC1_SIGNALING	0.599401	1	Genes up-regulated through activation of mTORC1 complex.	0.037303	119	0.123741	0.893349
H	51109	RDH11	HALLMARK_MTORC1_SIGNALING	0.599401	1	Genes up-regulated through activation of mTORC1 complex.	0.037303	119	0.123741	0.893349
H	56902	PNO1	HALLMARK_MTORC1_SIGNALING	0.599401	1	Genes up-regulated through activation of mTORC1 complex.	0.037303	119	0.123741	0.893349
H	1717	DHCR7	HALLMARK_MTORC1_SIGNALING	0.599401	1	Genes up-regulated through activation of mTORC1 complex.	0.037303	119	0.123741	0.893349
H	6781	STC1	HALLMARK_MTORC1_SIGNALING	0.599401	1	Genes up-regulated through activation of mTORC1 complex.	0.037303	119	0.123741	0.893349
H	23657	SLC7A11	HALLMARK_MTORC1_SIGNALING	0.599401	1	Genes up-regulated through activation of mTORC1 complex.	0.037303	119	0.123741	0.893349
H	5464	PPA1	HALLMARK_MTORC1_SIGNALING	0.599401	1	Genes up-regulated through activation of mTORC1 complex.	0.037303	119	0.123741	0.893349
H	7296	TXNRD1	HALLMARK_MTORC1_SIGNALING	0.599401	1	Genes up-regulated through activation of mTORC1 complex.	0.037303	119	0.123741	0.893349
H	6016	RIT1	HALLMARK_MTORC1_SIGNALING	0.599401	1	Genes up-regulated through activation of mTORC1 complex.	0.037303	119	0.123741	0.893349
H	51569	UFM1	HALLMARK_MTORC1_SIGNALING	0.599401	1	Genes up-regulated through activation of mTORC1 complex.	0.037303	119	0.123741	0.893349
H	57761	TRIB3	HALLMARK_MTORC1_SIGNALING	0.599401	1	Genes up-regulated through activation of mTORC1 complex.	0.037303	119	0.123741	0.893349
H	80777	CYB5B	HALLMARK_MTORC1_SIGNALING	0.599401	1	Genes up-regulated through activation of mTORC1 complex.	0.037303	119	0.123741	0.893349
H	2286	FKBP2	HALLMARK_MTORC1_SIGNALING	0.599401	1	Genes up-regulated through activation of mTORC1 complex.	0.037303	119	0.123741	0.893349
H	441024	MTHFD2L	HALLMARK_MTORC1_SIGNALING	0.599401	1	Genes up-regulated through activation of mTORC1 complex.	0.037303	119	0.123741	0.893349
H	908	CCT6A	HALLMARK_MTORC1_SIGNALING	0.599401	1	Genes up-regulated through activation of mTORC1 complex.	0.037303	119	0.123741	0.893349
H	23760	PITPNB	HALLMARK_MTORC1_SIGNALING	0.599401	1	Genes up-regulated through activation of mTORC1 complex.	0.037303	119	0.123741	0.893349
H	10963	STIP1	HALLMARK_MTORC1_SIGNALING	0.599401	1	Genes up-regulated through activation of mTORC1 complex.	0.037303	119	0.123741	0.893349
H	23753	SDF2L1	HALLMARK_MTORC1_SIGNALING	0.599401	1	Genes up-regulated through activation of mTORC1 complex.	0.037303	119	0.123741	0.893349
H	10962	MLLT11	HALLMARK_MTORC1_SIGNALING	0.599401	1	Genes up-regulated through activation of mTORC1 complex.	0.037303	119	0.123741	0.893349
H	3099	HK2	HALLMARK_MTORC1_SIGNALING	0.599401	1	Genes up-regulated through activation of mTORC1 complex.	0.037303	119	0.123741	0.893349
H	10097	ACTR2	HALLMARK_MTORC1_SIGNALING	0.599401	1	Genes up-regulated through activation of mTORC1 complex.	0.037303	119	0.123741	0.893349
H	9136	RRP9	HALLMARK_MTORC1_SIGNALING	0.599401	1	Genes up-regulated through activation of mTORC1 complex.	0.037303	119	0.123741	0.893349
H	3939	LDHA	HALLMARK_MTORC1_SIGNALING	0.599401	1	Genes up-regulated through activation of mTORC1 complex.	0.037303	119	0.123741	0.893349
H	10061	ABCF2	HALLMARK_MTORC1_SIGNALING	0.599401	1	Genes up-regulated through activation of mTORC1 complex.	0.037303	119	0.123741	0.893349
H	47	ACLY	HALLMARK_MTORC1_SIGNALING	0.599401	1	Genes up-regulated through activation of mTORC1 complex.	0.037303	119	0.123741	0.893349
H	3309	HSPA5	HALLMARK_MTORC1_SIGNALING	0.599401	1	Genes up-regulated through activation of mTORC1 complex.	0.037303	119	0.123741	0.893349
H	5701	PSMC2	HALLMARK_MTORC1_SIGNALING	0.599401	1	Genes up-regulated through activation of mTORC1 complex.	0.037303	119	0.123741	0.893349
H	26747	NUFIP1	HALLMARK_MTORC1_SIGNALING	0.599401	1	Genes up-regulated through activation of mTORC1 complex.	0.037303	119	0.123741	0.893349
H	26136	TES	HALLMARK_MTORC1_SIGNALING	0.599401	1	Genes up-regulated through activation of mTORC1 complex.	0.037303	119	0.123741	0.893349
H	2965	GTF2H1	HALLMARK_MTORC1_SIGNALING	0.599401	1	Genes up-regulated through activation of mTORC1 complex.	0.037303	119	0.123741	0.893349
H	563	AZGP1	HALLMARK_ANDROGEN_RESPONSE	0.634366	1	Genes defining response to androgens.	0.034641	58	0.123694	0.819165
H	595	CCND1	HALLMARK_ANDROGEN_RESPONSE	0.634366	1	Genes defining response to androgens.	0.034641	58	0.123694	0.819165
H	56937	PMEPA1	HALLMARK_ANDROGEN_RESPONSE	0.634366	1	Genes defining response to androgens.	0.034641	58	0.123694	0.819165
H	1021	CDK6	HALLMARK_ANDROGEN_RESPONSE	0.634366	1	Genes defining response to androgens.	0.034641	58	0.123694	0.819165
H	23223	RRP12	HALLMARK_ANDROGEN_RESPONSE	0.634366	1	Genes defining response to androgens.	0.034641	58	0.123694	0.819165
H	354	KLK3	HALLMARK_ANDROGEN_RESPONSE	0.634366	1	Genes defining response to androgens.	0.034641	58	0.123694	0.819165
H	25803	SPDEF	HALLMARK_ANDROGEN_RESPONSE	0.634366	1	Genes defining response to androgens.	0.034641	58	0.123694	0.819165
H	54407	SLC38A2	HALLMARK_ANDROGEN_RESPONSE	0.634366	1	Genes defining response to androgens.	0.034641	58	0.123694	0.819165
H	3817	KLK2	HALLMARK_ANDROGEN_RESPONSE	0.634366	1	Genes defining response to androgens.	0.034641	58	0.123694	0.819165
H	10627	MYL12A	HALLMARK_ANDROGEN_RESPONSE	0.634366	1	Genes defining response to androgens.	0.034641	58	0.123694	0.819165
H	87	ACTN1	HALLMARK_ANDROGEN_RESPONSE	0.634366	1	Genes defining response to androgens.	0.034641	58	0.123694	0.819165
H	207	AKT1	HALLMARK_ANDROGEN_RESPONSE	0.634366	1	Genes defining response to androgens.	0.034641	58	0.123694	0.819165
H	4094	MAF	HALLMARK_ANDROGEN_RESPONSE	0.634366	1	Genes defining response to androgens.	0.034641	58	0.123694	0.819165
H	5238	PGM3	HALLMARK_ANDROGEN_RESPONSE	0.634366	1	Genes defining response to androgens.	0.034641	58	0.123694	0.819165
H	22936	ELL2	HALLMARK_ANDROGEN_RESPONSE	0.634366	1	Genes defining response to androgens.	0.034641	58	0.123694	0.819165
H	9510	ADAMTS1	HALLMARK_ANDROGEN_RESPONSE	0.634366	1	Genes defining response to androgens.	0.034641	58	0.123694	0.819165
H	3792	KEL	HALLMARK_HEME_METABOLISM	0.667333	1	Genes involved in metabolism of heme (a cofactor consisting of iron and porphyrin) and erythroblast differentiation.	0.0322153	114	0.116929	0.83844
H	1510	CTSE	HALLMARK_HEME_METABOLISM	0.667333	1	Genes involved in metabolism of heme (a cofactor consisting of iron and porphyrin) and erythroblast differentiation.	0.0322153	114	0.116929	0.83844
H	1870	E2F2	HALLMARK_HEME_METABOLISM	0.667333	1	Genes involved in metabolism of heme (a cofactor consisting of iron and porphyrin) and erythroblast differentiation.	0.0322153	114	0.116929	0.83844
H	7029	TFDP2	HALLMARK_HEME_METABOLISM	0.667333	1	Genes involved in metabolism of heme (a cofactor consisting of iron and porphyrin) and erythroblast differentiation.	0.0322153	114	0.116929	0.83844
H	8867	SYNJ1	HALLMARK_HEME_METABOLISM	0.667333	1	Genes involved in metabolism of heme (a cofactor consisting of iron and porphyrin) and erythroblast differentiation.	0.0322153	114	0.116929	0.83844
H	4329	ALDH6A1	HALLMARK_HEME_METABOLISM	0.667333	1	Genes involved in metabolism of heme (a cofactor consisting of iron and porphyrin) and erythroblast differentiation.	0.0322153	114	0.116929	0.83844
H	2145	EZH1	HALLMARK_HEME_METABOLISM	0.667333	1	Genes involved in metabolism of heme (a cofactor consisting of iron and porphyrin) and erythroblast differentiation.	0.0322153	114	0.116929	0.83844
H	10661	KLF1	HALLMARK_HEME_METABOLISM	0.667333	1	Genes involved in metabolism of heme (a cofactor consisting of iron and porphyrin) and erythroblast differentiation.	0.0322153	114	0.116929	0.83844
H	23039	XPO7	HALLMARK_HEME_METABOLISM	0.667333	1	Genes involved in metabolism of heme (a cofactor consisting of iron and porphyrin) and erythroblast differentiation.	0.0322153	114	0.116929	0.83844
H	25901	CCDC28A	HALLMARK_HEME_METABOLISM	0.667333	1	Genes involved in metabolism of heme (a cofactor consisting of iron and porphyrin) and erythroblast differentiation.	0.0322153	114	0.116929	0.83844
H	55030	FBXO34	HALLMARK_HEME_METABOLISM	0.667333	1	Genes involved in metabolism of heme (a cofactor consisting of iron and porphyrin) and erythroblast differentiation.	0.0322153	114	0.116929	0.83844
H	10840	ALDH1L1	HALLMARK_HEME_METABOLISM	0.667333	1	Genes involved in metabolism of heme (a cofactor consisting of iron and porphyrin) and erythroblast differentiation.	0.0322153	114	0.116929	0.83844
H	7351	UCP2	HALLMARK_HEME_METABOLISM	0.667333	1	Genes involved in metabolism of heme (a cofactor consisting of iron and porphyrin) and erythroblast differentiation.	0.0322153	114	0.116929	0.83844
H	7504	XK	HALLMARK_HEME_METABOLISM	0.667333	1	Genes involved in metabolism of heme (a cofactor consisting of iron and porphyrin) and erythroblast differentiation.	0.0322153	114	0.116929	0.83844
H	8833	GMPS	HALLMARK_HEME_METABOLISM	0.667333	1	Genes involved in metabolism of heme (a cofactor consisting of iron and porphyrin) and erythroblast differentiation.	0.0322153	114	0.116929	0.83844
H	25897	RNF19A	HALLMARK_HEME_METABOLISM	0.667333	1	Genes involved in metabolism of heme (a cofactor consisting of iron and porphyrin) and erythroblast differentiation.	0.0322153	114	0.116929	0.83844
H	80344	DCAF11	HALLMARK_HEME_METABOLISM	0.667333	1	Genes involved in metabolism of heme (a cofactor consisting of iron and porphyrin) and erythroblast differentiation.	0.0322153	114	0.116929	0.83844
H	1193	CLIC2	HALLMARK_HEME_METABOLISM	0.667333	1	Genes involved in metabolism of heme (a cofactor consisting of iron and porphyrin) and erythroblast differentiation.	0.0322153	114	0.116929	0.83844
H	1066	CES1	HALLMARK_XENOBIOTIC_METABOLISM	0.668332	1	Genes encoding proteins involved in processing of drugs and other xenobiotics.	0.0321428	115	0.115869	0.831907
H	1543	CYP1A1	HALLMARK_XENOBIOTIC_METABOLISM	0.668332	1	Genes encoding proteins involved in processing of drugs and other xenobiotics.	0.0321428	115	0.115869	0.831907
H	1244	ABCC2	HALLMARK_XENOBIOTIC_METABOLISM	0.668332	1	Genes encoding proteins involved in processing of drugs and other xenobiotics.	0.0321428	115	0.115869	0.831907
H	2940	GSTA3	HALLMARK_XENOBIOTIC_METABOLISM	0.668332	1	Genes encoding proteins involved in processing of drugs and other xenobiotics.	0.0321428	115	0.115869	0.831907
H	383	ARG1	HALLMARK_XENOBIOTIC_METABOLISM	0.668332	1	Genes encoding proteins involved in processing of drugs and other xenobiotics.	0.0321428	115	0.115869	0.831907
H	54498	SMOX	HALLMARK_XENOBIOTIC_METABOLISM	0.668332	1	Genes encoding proteins involved in processing of drugs and other xenobiotics.	0.0321428	115	0.115869	0.831907
H	7132	TNFRSF1A	HALLMARK_XENOBIOTIC_METABOLISM	0.668332	1	Genes encoding proteins involved in processing of drugs and other xenobiotics.	0.0321428	115	0.115869	0.831907
H	948	CD36	HALLMARK_XENOBIOTIC_METABOLISM	0.668332	1	Genes encoding proteins involved in processing of drugs and other xenobiotics.	0.0321428	115	0.115869	0.831907
H	7378	UPP1	HALLMARK_XENOBIOTIC_METABOLISM	0.668332	1	Genes encoding proteins involved in processing of drugs and other xenobiotics.	0.0321428	115	0.115869	0.831907
H	5805	PTS	HALLMARK_XENOBIOTIC_METABOLISM	0.668332	1	Genes encoding proteins involved in processing of drugs and other xenobiotics.	0.0321428	115	0.115869	0.831907
H	5166	PDK4	HALLMARK_XENOBIOTIC_METABOLISM	0.668332	1	Genes encoding proteins involved in processing of drugs and other xenobiotics.	0.0321428	115	0.115869	0.831907
H	978	CDA	HALLMARK_XENOBIOTIC_METABOLISM	0.668332	1	Genes encoding proteins involved in processing of drugs and other xenobiotics.	0.0321428	115	0.115869	0.831907
H	8644	AKR1C3	HALLMARK_XENOBIOTIC_METABOLISM	0.668332	1	Genes encoding proteins involved in processing of drugs and other xenobiotics.	0.0321428	115	0.115869	0.831907
H	65018	PINK1	HALLMARK_XENOBIOTIC_METABOLISM	0.668332	1	Genes encoding proteins involved in processing of drugs and other xenobiotics.	0.0321428	115	0.115869	0.831907
H	5054	SERPINE1	HALLMARK_XENOBIOTIC_METABOLISM	0.668332	1	Genes encoding proteins involved in processing of drugs and other xenobiotics.	0.0321428	115	0.115869	0.831907
H	9446	GSTO1	HALLMARK_XENOBIOTIC_METABOLISM	0.668332	1	Genes encoding proteins involved in processing of drugs and other xenobiotics.	0.0321428	115	0.115869	0.831907
H	1036	CDO1	HALLMARK_XENOBIOTIC_METABOLISM	0.668332	1	Genes encoding proteins involved in processing of drugs and other xenobiotics.	0.0321428	115	0.115869	0.831907
H	586	BCAT1	HALLMARK_XENOBIOTIC_METABOLISM	0.668332	1	Genes encoding proteins involved in processing of drugs and other xenobiotics.	0.0321428	115	0.115869	0.831907
H	8714	ABCC3	HALLMARK_XENOBIOTIC_METABOLISM	0.668332	1	Genes encoding proteins involved in processing of drugs and other xenobiotics.	0.0321428	115	0.115869	0.831907
H	1728	NQO1	HALLMARK_XENOBIOTIC_METABOLISM	0.668332	1	Genes encoding proteins involved in processing of drugs and other xenobiotics.	0.0321428	115	0.115869	0.831907
H	51635	DHRS7	HALLMARK_XENOBIOTIC_METABOLISM	0.668332	1	Genes encoding proteins involved in processing of drugs and other xenobiotics.	0.0321428	115	0.115869	0.831907
H	22949	PTGR1	HALLMARK_XENOBIOTIC_METABOLISM	0.668332	1	Genes encoding proteins involved in processing of drugs and other xenobiotics.	0.0321428	115	0.115869	0.831907
H	8460	TPST1	HALLMARK_XENOBIOTIC_METABOLISM	0.668332	1	Genes encoding proteins involved in processing of drugs and other xenobiotics.	0.0321428	115	0.115869	0.831907
H	9564	BCAR1	HALLMARK_XENOBIOTIC_METABOLISM	0.668332	1	Genes encoding proteins involved in processing of drugs and other xenobiotics.	0.0321428	115	0.115869	0.831907
H	2646	GCKR	HALLMARK_XENOBIOTIC_METABOLISM	0.668332	1	Genes encoding proteins involved in processing of drugs and other xenobiotics.	0.0321428	115	0.115869	0.831907
H	5909	RAP1GAP	HALLMARK_XENOBIOTIC_METABOLISM	0.668332	1	Genes encoding proteins involved in processing of drugs and other xenobiotics.	0.0321428	115	0.115869	0.831907
H	6747	SSR3	HALLMARK_XENOBIOTIC_METABOLISM	0.668332	1	Genes encoding proteins involved in processing of drugs and other xenobiotics.	0.0321428	115	0.115869	0.831907
H	4121	MAN1A1	HALLMARK_XENOBIOTIC_METABOLISM	0.668332	1	Genes encoding proteins involved in processing of drugs and other xenobiotics.	0.0321428	115	0.115869	0.831907
H	3294	HSD17B2	HALLMARK_XENOBIOTIC_METABOLISM	0.668332	1	Genes encoding proteins involved in processing of drugs and other xenobiotics.	0.0321428	115	0.115869	0.831907
H	6560	SLC12A4	HALLMARK_XENOBIOTIC_METABOLISM	0.668332	1	Genes encoding proteins involved in processing of drugs and other xenobiotics.	0.0321428	115	0.115869	0.831907
H	6999	TDO2	HALLMARK_XENOBIOTIC_METABOLISM	0.668332	1	Genes encoding proteins involved in processing of drugs and other xenobiotics.	0.0321428	115	0.115869	0.831907
H	3735	KARS1	HALLMARK_XENOBIOTIC_METABOLISM	0.668332	1	Genes encoding proteins involved in processing of drugs and other xenobiotics.	0.0321428	115	0.115869	0.831907
H	2028	ENPEP	HALLMARK_XENOBIOTIC_METABOLISM	0.668332	1	Genes encoding proteins involved in processing of drugs and other xenobiotics.	0.0321428	115	0.115869	0.831907
H	3172	HNF4A	HALLMARK_XENOBIOTIC_METABOLISM	0.668332	1	Genes encoding proteins involved in processing of drugs and other xenobiotics.	0.0321428	115	0.115869	0.831907
H	5467	PPARD	HALLMARK_XENOBIOTIC_METABOLISM	0.668332	1	Genes encoding proteins involved in processing of drugs and other xenobiotics.	0.0321428	115	0.115869	0.831907
H	366	AQP9	HALLMARK_XENOBIOTIC_METABOLISM	0.668332	1	Genes encoding proteins involved in processing of drugs and other xenobiotics.	0.0321428	115	0.115869	0.831907
H	7498	XDH	HALLMARK_XENOBIOTIC_METABOLISM	0.668332	1	Genes encoding proteins involved in processing of drugs and other xenobiotics.	0.0321428	115	0.115869	0.831907
H	1646	AKR1C2	HALLMARK_XENOBIOTIC_METABOLISM	0.668332	1	Genes encoding proteins involved in processing of drugs and other xenobiotics.	0.0321428	115	0.115869	0.831907
H	5091	PC	HALLMARK_XENOBIOTIC_METABOLISM	0.668332	1	Genes encoding proteins involved in processing of drugs and other xenobiotics.	0.0321428	115	0.115869	0.831907
H	2184	FAH	HALLMARK_XENOBIOTIC_METABOLISM	0.668332	1	Genes encoding proteins involved in processing of drugs and other xenobiotics.	0.0321428	115	0.115869	0.831907
H	6898	TAT	HALLMARK_XENOBIOTIC_METABOLISM	0.668332	1	Genes encoding proteins involved in processing of drugs and other xenobiotics.	0.0321428	115	0.115869	0.831907
H	5447	POR	HALLMARK_XENOBIOTIC_METABOLISM	0.668332	1	Genes encoding proteins involved in processing of drugs and other xenobiotics.	0.0321428	115	0.115869	0.831907
H	51015	ISOC1	HALLMARK_PEROXISOME	0.689311	1	Genes encoding components of peroxisome.	0.0306323	55	0.11308	0.742999
H	2053	EPHX2	HALLMARK_PEROXISOME	0.689311	1	Genes encoding components of peroxisome.	0.0306323	55	0.11308	0.742999
H	4436	MSH2	HALLMARK_PEROXISOME	0.689311	1	Genes encoding components of peroxisome.	0.0306323	55	0.11308	0.742999
H	7153	TOP2A	HALLMARK_PEROXISOME	0.689311	1	Genes encoding components of peroxisome.	0.0306323	55	0.11308	0.742999
H	1962	EHHADH	HALLMARK_PEROXISOME	0.689311	1	Genes encoding components of peroxisome.	0.0306323	55	0.11308	0.742999
H	6599	SMARCC1	HALLMARK_PEROXISOME	0.689311	1	Genes encoding components of peroxisome.	0.0306323	55	0.11308	0.742999
H	3295	HSD17B4	HALLMARK_PEROXISOME	0.689311	1	Genes encoding components of peroxisome.	0.0306323	55	0.11308	0.742999
H	60386	SLC25A19	HALLMARK_PEROXISOME	0.689311	1	Genes encoding components of peroxisome.	0.0306323	55	0.11308	0.742999
H	225	ABCD2	HALLMARK_PEROXISOME	0.689311	1	Genes encoding components of peroxisome.	0.0306323	55	0.11308	0.742999
H	9249	DHRS3	HALLMARK_PEROXISOME	0.689311	1	Genes encoding components of peroxisome.	0.0306323	55	0.11308	0.742999
H	1021	CDK6	HALLMARK_HEDGEHOG_SIGNALING	0.73027	1	Genes up-regulated by activation of hedgehog signaling.	0.0277292	20	0.109694	0.593035
H	3897	L1CAM	HALLMARK_HEDGEHOG_SIGNALING	0.73027	1	Genes up-regulated by activation of hedgehog signaling.	0.0277292	20	0.109694	0.593035
H	7857	SCG2	HALLMARK_HEDGEHOG_SIGNALING	0.73027	1	Genes up-regulated by activation of hedgehog signaling.	0.0277292	20	0.109694	0.593035
H	8633	UNC5C	HALLMARK_HEDGEHOG_SIGNALING	0.73027	1	Genes up-regulated by activation of hedgehog signaling.	0.0277292	20	0.109694	0.593035
H	43	ACHE	HALLMARK_HEDGEHOG_SIGNALING	0.73027	1	Genes up-regulated by activation of hedgehog signaling.	0.0277292	20	0.109694	0.593035
H	4825	NKX6-1	HALLMARK_HEDGEHOG_SIGNALING	0.73027	1	Genes up-regulated by activation of hedgehog signaling.	0.0277292	20	0.109694	0.593035
H	9289	ADGRG1	HALLMARK_HEDGEHOG_SIGNALING	0.73027	1	Genes up-regulated by activation of hedgehog signaling.	0.0277292	20	0.109694	0.593035
H	8829	NRP1	HALLMARK_HEDGEHOG_SIGNALING	0.73027	1	Genes up-regulated by activation of hedgehog signaling.	0.0277292	20	0.109694	0.593035
H	7070	THY1	HALLMARK_HEDGEHOG_SIGNALING	0.73027	1	Genes up-regulated by activation of hedgehog signaling.	0.0277292	20	0.109694	0.593035
H	4627	MYH9	HALLMARK_HEDGEHOG_SIGNALING	0.73027	1	Genes up-regulated by activation of hedgehog signaling.	0.0277292	20	0.109694	0.593035
H	8851	CDK5R1	HALLMARK_HEDGEHOG_SIGNALING	0.73027	1	Genes up-regulated by activation of hedgehog signaling.	0.0277292	20	0.109694	0.593035
H	716	C1S	HALLMARK_INTERFERON_ALPHA_RESPONSE	0.768232	1	Genes up-regulated in response to alpha interferon proteins.	0.0250604	48	0.0969837	0.625069
H	8767	RIPK2	HALLMARK_INTERFERON_ALPHA_RESPONSE	0.768232	1	Genes up-regulated in response to alpha interferon proteins.	0.0250604	48	0.0969837	0.625069
H	10544	PROCR	HALLMARK_INTERFERON_ALPHA_RESPONSE	0.768232	1	Genes up-regulated in response to alpha interferon proteins.	0.0250604	48	0.0969837	0.625069
H	9636	ISG15	HALLMARK_INTERFERON_ALPHA_RESPONSE	0.768232	1	Genes up-regulated in response to alpha interferon proteins.	0.0250604	48	0.0969837	0.625069
H	3959	LGALS3BP	HALLMARK_INTERFERON_ALPHA_RESPONSE	0.768232	1	Genes up-regulated in response to alpha interferon proteins.	0.0250604	48	0.0969837	0.625069
H	3431	SP110	HALLMARK_INTERFERON_ALPHA_RESPONSE	0.768232	1	Genes up-regulated in response to alpha interferon proteins.	0.0250604	48	0.0969837	0.625069
H	3429	IFI27	HALLMARK_INTERFERON_ALPHA_RESPONSE	0.768232	1	Genes up-regulated in response to alpha interferon proteins.	0.0250604	48	0.0969837	0.625069
H	11054	OGFR	HALLMARK_INTERFERON_ALPHA_RESPONSE	0.768232	1	Genes up-regulated in response to alpha interferon proteins.	0.0250604	48	0.0969837	0.625069
H	10410	IFITM3	HALLMARK_INTERFERON_ALPHA_RESPONSE	0.768232	1	Genes up-regulated in response to alpha interferon proteins.	0.0250604	48	0.0969837	0.625069
H	54809	SAMD9	HALLMARK_INTERFERON_ALPHA_RESPONSE	0.768232	1	Genes up-regulated in response to alpha interferon proteins.	0.0250604	48	0.0969837	0.625069
H	64761	PARP12	HALLMARK_INTERFERON_ALPHA_RESPONSE	0.768232	1	Genes up-regulated in response to alpha interferon proteins.	0.0250604	48	0.0969837	0.625069
H	834	CASP1	HALLMARK_INTERFERON_ALPHA_RESPONSE	0.768232	1	Genes up-regulated in response to alpha interferon proteins.	0.0250604	48	0.0969837	0.625069
H	4061	LY6E	HALLMARK_INTERFERON_ALPHA_RESPONSE	0.768232	1	Genes up-regulated in response to alpha interferon proteins.	0.0250604	48	0.0969837	0.625069
H	116071	BATF2	HALLMARK_INTERFERON_ALPHA_RESPONSE	0.768232	1	Genes up-regulated in response to alpha interferon proteins.	0.0250604	48	0.0969837	0.625069
H	87178	PNPT1	HALLMARK_INTERFERON_ALPHA_RESPONSE	0.768232	1	Genes up-regulated in response to alpha interferon proteins.	0.0250604	48	0.0969837	0.625069
H	94240	EPSTI1	HALLMARK_INTERFERON_ALPHA_RESPONSE	0.768232	1	Genes up-regulated in response to alpha interferon proteins.	0.0250604	48	0.0969837	0.625069
H	3437	IFIT3	HALLMARK_INTERFERON_ALPHA_RESPONSE	0.768232	1	Genes up-regulated in response to alpha interferon proteins.	0.0250604	48	0.0969837	0.625069
H	85441	HELZ2	HALLMARK_INTERFERON_ALPHA_RESPONSE	0.768232	1	Genes up-regulated in response to alpha interferon proteins.	0.0250604	48	0.0969837	0.625069
H	85363	TRIM5	HALLMARK_INTERFERON_ALPHA_RESPONSE	0.768232	1	Genes up-regulated in response to alpha interferon proteins.	0.0250604	48	0.0969837	0.625069
H	3430	IFI35	HALLMARK_INTERFERON_ALPHA_RESPONSE	0.768232	1	Genes up-regulated in response to alpha interferon proteins.	0.0250604	48	0.0969837	0.625069
H	3433	IFIT2	HALLMARK_INTERFERON_ALPHA_RESPONSE	0.768232	1	Genes up-regulated in response to alpha interferon proteins.	0.0250604	48	0.0969837	0.625069
H	6737	TRIM21	HALLMARK_INTERFERON_ALPHA_RESPONSE	0.768232	1	Genes up-regulated in response to alpha interferon proteins.	0.0250604	48	0.0969837	0.625069
H	684	BST2	HALLMARK_INTERFERON_ALPHA_RESPONSE	0.768232	1	Genes up-regulated in response to alpha interferon proteins.	0.0250604	48	0.0969837	0.625069
H	3107	HLA-C	HALLMARK_INTERFERON_ALPHA_RESPONSE	0.768232	1	Genes up-regulated in response to alpha interferon proteins.	0.0250604	48	0.0969837	0.625069
H	91543	RSAD2	HALLMARK_INTERFERON_ALPHA_RESPONSE	0.768232	1	Genes up-regulated in response to alpha interferon proteins.	0.0250604	48	0.0969837	0.625069
H	81894	SLC25A28	HALLMARK_INTERFERON_ALPHA_RESPONSE	0.768232	1	Genes up-regulated in response to alpha interferon proteins.	0.0250604	48	0.0969837	0.625069
H	10561	IFI44	HALLMARK_INTERFERON_ALPHA_RESPONSE	0.768232	1	Genes up-regulated in response to alpha interferon proteins.	0.0250604	48	0.0969837	0.625069
H	8638	OASL	HALLMARK_INTERFERON_ALPHA_RESPONSE	0.768232	1	Genes up-regulated in response to alpha interferon proteins.	0.0250604	48	0.0969837	0.625069
H	5684	PSMA3	HALLMARK_INTERFERON_ALPHA_RESPONSE	0.768232	1	Genes up-regulated in response to alpha interferon proteins.	0.0250604	48	0.0969837	0.625069
H	9246	UBE2L6	HALLMARK_INTERFERON_ALPHA_RESPONSE	0.768232	1	Genes up-regulated in response to alpha interferon proteins.	0.0250604	48	0.0969837	0.625069
H	6373	CXCL11	HALLMARK_INTERFERON_ALPHA_RESPONSE	0.768232	1	Genes up-regulated in response to alpha interferon proteins.	0.0250604	48	0.0969837	0.625069
H	5696	PSMB8	HALLMARK_INTERFERON_ALPHA_RESPONSE	0.768232	1	Genes up-regulated in response to alpha interferon proteins.	0.0250604	48	0.0969837	0.625069
H	7453	WARS1	HALLMARK_INTERFERON_ALPHA_RESPONSE	0.768232	1	Genes up-regulated in response to alpha interferon proteins.	0.0250604	48	0.0969837	0.625069
H	93343	MVB12A	HALLMARK_INTERFERON_ALPHA_RESPONSE	0.768232	1	Genes up-regulated in response to alpha interferon proteins.	0.0250604	48	0.0969837	0.625069
H	55601	DDX60	HALLMARK_INTERFERON_ALPHA_RESPONSE	0.768232	1	Genes up-regulated in response to alpha interferon proteins.	0.0250604	48	0.0969837	0.625069
H	10161	LPAR6	HALLMARK_INTERFERON_ALPHA_RESPONSE	0.768232	1	Genes up-regulated in response to alpha interferon proteins.	0.0250604	48	0.0969837	0.625069
H	23070	CMTR1	HALLMARK_INTERFERON_ALPHA_RESPONSE	0.768232	1	Genes up-regulated in response to alpha interferon proteins.	0.0250604	48	0.0969837	0.625069
H	6773	STAT2	HALLMARK_INTERFERON_ALPHA_RESPONSE	0.768232	1	Genes up-regulated in response to alpha interferon proteins.	0.0250604	48	0.0969837	0.625069
H	3665	IRF7	HALLMARK_INTERFERON_ALPHA_RESPONSE	0.768232	1	Genes up-regulated in response to alpha interferon proteins.	0.0250604	48	0.0969837	0.625069
H	54625	PARP14	HALLMARK_INTERFERON_ALPHA_RESPONSE	0.768232	1	Genes up-regulated in response to alpha interferon proteins.	0.0250604	48	0.0969837	0.625069
H	972	CD74	HALLMARK_INTERFERON_ALPHA_RESPONSE	0.768232	1	Genes up-regulated in response to alpha interferon proteins.	0.0250604	48	0.0969837	0.625069
H	948	CD36	HALLMARK_ADIPOGENESIS	0.77023	1	Genes up-regulated during adipocyte differentiation (adipogenesis).	0.0249197	96	0.103084	0.723093
H	2167	FABP4	HALLMARK_ADIPOGENESIS	0.77023	1	Genes up-regulated during adipocyte differentiation (adipogenesis).	0.0249197	96	0.103084	0.723093
H	4199	ME1	HALLMARK_ADIPOGENESIS	0.77023	1	Genes up-regulated during adipocyte differentiation (adipogenesis).	0.0249197	96	0.103084	0.723093
H	7532	YWHAG	HALLMARK_ADIPOGENESIS	0.77023	1	Genes up-regulated during adipocyte differentiation (adipogenesis).	0.0249197	96	0.103084	0.723093
H	64859	NABP1	HALLMARK_ADIPOGENESIS	0.77023	1	Genes up-regulated during adipocyte differentiation (adipogenesis).	0.0249197	96	0.103084	0.723093
H	1149	CIDEA	HALLMARK_ADIPOGENESIS	0.77023	1	Genes up-regulated during adipocyte differentiation (adipogenesis).	0.0249197	96	0.103084	0.723093
H	23187	PHLDB1	HALLMARK_ADIPOGENESIS	0.77023	1	Genes up-regulated during adipocyte differentiation (adipogenesis).	0.0249197	96	0.103084	0.723093
H	80273	GRPEL1	HALLMARK_ADIPOGENESIS	0.77023	1	Genes up-regulated during adipocyte differentiation (adipogenesis).	0.0249197	96	0.103084	0.723093
H	977	CD151	HALLMARK_ADIPOGENESIS	0.77023	1	Genes up-regulated during adipocyte differentiation (adipogenesis).	0.0249197	96	0.103084	0.723093
H	334	APLP2	HALLMARK_ADIPOGENESIS	0.77023	1	Genes up-regulated during adipocyte differentiation (adipogenesis).	0.0249197	96	0.103084	0.723093
H	65124	SOWAHC	HALLMARK_ADIPOGENESIS	0.77023	1	Genes up-regulated during adipocyte differentiation (adipogenesis).	0.0249197	96	0.103084	0.723093
H	1717	DHCR7	HALLMARK_ADIPOGENESIS	0.77023	1	Genes up-regulated during adipocyte differentiation (adipogenesis).	0.0249197	96	0.103084	0.723093
H	130814	SLC66A3	HALLMARK_ADIPOGENESIS	0.77023	1	Genes up-regulated during adipocyte differentiation (adipogenesis).	0.0249197	96	0.103084	0.723093
H	51635	DHRS7	HALLMARK_ADIPOGENESIS	0.77023	1	Genes up-regulated during adipocyte differentiation (adipogenesis).	0.0249197	96	0.103084	0.723093
H	1737	DLAT	HALLMARK_ADIPOGENESIS	0.77023	1	Genes up-regulated during adipocyte differentiation (adipogenesis).	0.0249197	96	0.103084	0.723093
H	5004	ORM1	HALLMARK_ADIPOGENESIS	0.77023	1	Genes up-regulated during adipocyte differentiation (adipogenesis).	0.0249197	96	0.103084	0.723093
H	5733	PTGER3	HALLMARK_ADIPOGENESIS	0.77023	1	Genes up-regulated during adipocyte differentiation (adipogenesis).	0.0249197	96	0.103084	0.723093
H	29088	MRPL15	HALLMARK_ADIPOGENESIS	0.77023	1	Genes up-regulated during adipocyte differentiation (adipogenesis).	0.0249197	96	0.103084	0.723093
H	284119	CAVIN1	HALLMARK_ADIPOGENESIS	0.77023	1	Genes up-regulated during adipocyte differentiation (adipogenesis).	0.0249197	96	0.103084	0.723093
H	92840	REEP6	HALLMARK_ADIPOGENESIS	0.77023	1	Genes up-regulated during adipocyte differentiation (adipogenesis).	0.0249197	96	0.103084	0.723093
H	56729	RETN	HALLMARK_ADIPOGENESIS	0.77023	1	Genes up-regulated during adipocyte differentiation (adipogenesis).	0.0249197	96	0.103084	0.723093
H	8082	SSPN	HALLMARK_ADIPOGENESIS	0.77023	1	Genes up-regulated during adipocyte differentiation (adipogenesis).	0.0249197	96	0.103084	0.723093
H	23788	MTCH2	HALLMARK_ADIPOGENESIS	0.77023	1	Genes up-regulated during adipocyte differentiation (adipogenesis).	0.0249197	96	0.103084	0.723093
H	3910	LAMA4	HALLMARK_ADIPOGENESIS	0.77023	1	Genes up-regulated during adipocyte differentiation (adipogenesis).	0.0249197	96	0.103084	0.723093
H	23786	BCL2L13	HALLMARK_ADIPOGENESIS	0.77023	1	Genes up-regulated during adipocyte differentiation (adipogenesis).	0.0249197	96	0.103084	0.723093
H	7316	UBC	HALLMARK_ADIPOGENESIS	0.77023	1	Genes up-regulated during adipocyte differentiation (adipogenesis).	0.0249197	96	0.103084	0.723093
H	949	SCARB1	HALLMARK_ADIPOGENESIS	0.77023	1	Genes up-regulated during adipocyte differentiation (adipogenesis).	0.0249197	96	0.103084	0.723093
H	6888	TALDO1	HALLMARK_ADIPOGENESIS	0.77023	1	Genes up-regulated during adipocyte differentiation (adipogenesis).	0.0249197	96	0.103084	0.723093
H	7905	REEP5	HALLMARK_ADIPOGENESIS	0.77023	1	Genes up-regulated during adipocyte differentiation (adipogenesis).	0.0249197	96	0.103084	0.723093
H	47	ACLY	HALLMARK_ADIPOGENESIS	0.77023	1	Genes up-regulated during adipocyte differentiation (adipogenesis).	0.0249197	96	0.103084	0.723093
H	2184	FAH	HALLMARK_ADIPOGENESIS	0.77023	1	Genes up-regulated during adipocyte differentiation (adipogenesis).	0.0249197	96	0.103084	0.723093
H	5447	POR	HALLMARK_ADIPOGENESIS	0.77023	1	Genes up-regulated during adipocyte differentiation (adipogenesis).	0.0249197	96	0.103084	0.723093
H	58472	SQOR	HALLMARK_ADIPOGENESIS	0.77023	1	Genes up-regulated during adipocyte differentiation (adipogenesis).	0.0249197	96	0.103084	0.723093
H	4191	MDH2	HALLMARK_ADIPOGENESIS	0.77023	1	Genes up-regulated during adipocyte differentiation (adipogenesis).	0.0249197	96	0.103084	0.723093
H	10580	SORBS1	HALLMARK_ADIPOGENESIS	0.77023	1	Genes up-regulated during adipocyte differentiation (adipogenesis).	0.0249197	96	0.103084	0.723093
H	7263	TST	HALLMARK_ADIPOGENESIS	0.77023	1	Genes up-regulated during adipocyte differentiation (adipogenesis).	0.0249197	96	0.103084	0.723093
H	8694	DGAT1	HALLMARK_ADIPOGENESIS	0.77023	1	Genes up-regulated during adipocyte differentiation (adipogenesis).	0.0249197	96	0.103084	0.723093
H	6309	SC5D	HALLMARK_CHOLESTEROL_HOMEOSTASIS	0.805195	1	Genes involved in cholesterol homeostasis.	0.0224414	36	0.0837542	0.50923
H	493869	GPX8	HALLMARK_CHOLESTEROL_HOMEOSTASIS	0.805195	1	Genes involved in cholesterol homeostasis.	0.0224414	36	0.0837542	0.50923
H	6713	SQLE	HALLMARK_CHOLESTEROL_HOMEOSTASIS	0.805195	1	Genes involved in cholesterol homeostasis.	0.0224414	36	0.0837542	0.50923
H	4597	MVD	HALLMARK_CHOLESTEROL_HOMEOSTASIS	0.805195	1	Genes involved in cholesterol homeostasis.	0.0224414	36	0.0837542	0.50923
H	1717	DHCR7	HALLMARK_CHOLESTEROL_HOMEOSTASIS	0.805195	1	Genes involved in cholesterol homeostasis.	0.0224414	36	0.0837542	0.50923
H	51330	TNFRSF12A	HALLMARK_CHOLESTEROL_HOMEOSTASIS	0.805195	1	Genes involved in cholesterol homeostasis.	0.0224414	36	0.0837542	0.50923
H	7869	SEMA3B	HALLMARK_CHOLESTEROL_HOMEOSTASIS	0.805195	1	Genes involved in cholesterol homeostasis.	0.0224414	36	0.0837542	0.50923
H	132864	CPEB2	HALLMARK_CHOLESTEROL_HOMEOSTASIS	0.805195	1	Genes involved in cholesterol homeostasis.	0.0224414	36	0.0837542	0.50923
H	57761	TRIB3	HALLMARK_CHOLESTEROL_HOMEOSTASIS	0.805195	1	Genes involved in cholesterol homeostasis.	0.0224414	36	0.0837542	0.50923
H	2770	GNAI1	HALLMARK_CHOLESTEROL_HOMEOSTASIS	0.805195	1	Genes involved in cholesterol homeostasis.	0.0224414	36	0.0837542	0.50923
H	2946	GSTM2	HALLMARK_CHOLESTEROL_HOMEOSTASIS	0.805195	1	Genes involved in cholesterol homeostasis.	0.0224414	36	0.0837542	0.50923
H	6717	SRI	HALLMARK_UV_RESPONSE_DN	0.805195	1	Genes down-regulated in response to ultraviolet (UV) radiation.	0.0224414	86	0.0956585	0.658936
H	323	APBB2	HALLMARK_UV_RESPONSE_DN	0.805195	1	Genes down-regulated in response to ultraviolet (UV) radiation.	0.0224414	86	0.0956585	0.658936
H	2697	GJA1	HALLMARK_UV_RESPONSE_DN	0.805195	1	Genes down-regulated in response to ultraviolet (UV) radiation.	0.0224414	86	0.0956585	0.658936
H	10486	CAP2	HALLMARK_UV_RESPONSE_DN	0.805195	1	Genes down-regulated in response to ultraviolet (UV) radiation.	0.0224414	86	0.0956585	0.658936
H	5376	PMP22	HALLMARK_UV_RESPONSE_DN	0.805195	1	Genes down-regulated in response to ultraviolet (UV) radiation.	0.0224414	86	0.0956585	0.658936
H	6591	SNAI2	HALLMARK_UV_RESPONSE_DN	0.805195	1	Genes down-regulated in response to ultraviolet (UV) radiation.	0.0224414	86	0.0956585	0.658936
H	2535	FZD2	HALLMARK_UV_RESPONSE_DN	0.805195	1	Genes down-regulated in response to ultraviolet (UV) radiation.	0.0224414	86	0.0956585	0.658936
H	5054	SERPINE1	HALLMARK_UV_RESPONSE_DN	0.805195	1	Genes down-regulated in response to ultraviolet (UV) radiation.	0.0224414	86	0.0956585	0.658936
H	3667	IRS1	HALLMARK_UV_RESPONSE_DN	0.805195	1	Genes down-regulated in response to ultraviolet (UV) radiation.	0.0224414	86	0.0956585	0.658936
H	4325	MMP16	HALLMARK_UV_RESPONSE_DN	0.805195	1	Genes down-regulated in response to ultraviolet (UV) radiation.	0.0224414	86	0.0956585	0.658936
H	1277	COL1A1	HALLMARK_UV_RESPONSE_DN	0.805195	1	Genes down-regulated in response to ultraviolet (UV) radiation.	0.0224414	86	0.0956585	0.658936
H	1290	COL5A2	HALLMARK_UV_RESPONSE_DN	0.805195	1	Genes down-regulated in response to ultraviolet (UV) radiation.	0.0224414	86	0.0956585	0.658936
H	3491	CCN1	HALLMARK_UV_RESPONSE_DN	0.805195	1	Genes down-regulated in response to ultraviolet (UV) radiation.	0.0224414	86	0.0956585	0.658936
H	1278	COL1A2	HALLMARK_UV_RESPONSE_DN	0.805195	1	Genes down-regulated in response to ultraviolet (UV) radiation.	0.0224414	86	0.0956585	0.658936
H	4493	MT1E	HALLMARK_UV_RESPONSE_DN	0.805195	1	Genes down-regulated in response to ultraviolet (UV) radiation.	0.0224414	86	0.0956585	0.658936
H	857	CAV1	HALLMARK_UV_RESPONSE_DN	0.805195	1	Genes down-regulated in response to ultraviolet (UV) radiation.	0.0224414	86	0.0956585	0.658936
H	2274	FHL2	HALLMARK_UV_RESPONSE_DN	0.805195	1	Genes down-regulated in response to ultraviolet (UV) radiation.	0.0224414	86	0.0956585	0.658936
H	1281	COL3A1	HALLMARK_UV_RESPONSE_DN	0.805195	1	Genes down-regulated in response to ultraviolet (UV) radiation.	0.0224414	86	0.0956585	0.658936
H	5999	RGS4	HALLMARK_UV_RESPONSE_DN	0.805195	1	Genes down-regulated in response to ultraviolet (UV) radiation.	0.0224414	86	0.0956585	0.658936
H	3037	HAS2	HALLMARK_UV_RESPONSE_DN	0.805195	1	Genes down-regulated in response to ultraviolet (UV) radiation.	0.0224414	86	0.0956585	0.658936
H	8829	NRP1	HALLMARK_UV_RESPONSE_DN	0.805195	1	Genes down-regulated in response to ultraviolet (UV) radiation.	0.0224414	86	0.0956585	0.658936
H	773	CACNA1A	HALLMARK_UV_RESPONSE_DN	0.805195	1	Genes down-regulated in response to ultraviolet (UV) radiation.	0.0224414	86	0.0956585	0.658936
H	4363	ABCC1	HALLMARK_UV_RESPONSE_DN	0.805195	1	Genes down-regulated in response to ultraviolet (UV) radiation.	0.0224414	86	0.0956585	0.658936
H	4233	MET	HALLMARK_UV_RESPONSE_DN	0.805195	1	Genes down-regulated in response to ultraviolet (UV) radiation.	0.0224414	86	0.0956585	0.658936
H	6310	ATXN1	HALLMARK_UV_RESPONSE_DN	0.805195	1	Genes down-regulated in response to ultraviolet (UV) radiation.	0.0224414	86	0.0956585	0.658936
H	5737	PTGFR	HALLMARK_UV_RESPONSE_DN	0.805195	1	Genes down-regulated in response to ultraviolet (UV) radiation.	0.0224414	86	0.0956585	0.658936
H	5159	PDGFRB	HALLMARK_UV_RESPONSE_DN	0.805195	1	Genes down-regulated in response to ultraviolet (UV) radiation.	0.0224414	86	0.0956585	0.658936
H	10395	DLC1	HALLMARK_UV_RESPONSE_DN	0.805195	1	Genes down-regulated in response to ultraviolet (UV) radiation.	0.0224414	86	0.0956585	0.658936
H	5578	PRKCA	HALLMARK_UV_RESPONSE_DN	0.805195	1	Genes down-regulated in response to ultraviolet (UV) radiation.	0.0224414	86	0.0956585	0.658936
H	307	ANXA4	HALLMARK_UV_RESPONSE_DN	0.805195	1	Genes down-regulated in response to ultraviolet (UV) radiation.	0.0224414	86	0.0956585	0.658936
H	4052	LTBP1	HALLMARK_UV_RESPONSE_DN	0.805195	1	Genes down-regulated in response to ultraviolet (UV) radiation.	0.0224414	86	0.0956585	0.658936
H	5332	PLCB4	HALLMARK_UV_RESPONSE_DN	0.805195	1	Genes down-regulated in response to ultraviolet (UV) radiation.	0.0224414	86	0.0956585	0.658936
H	595	CCND1	HALLMARK_NOTCH_SIGNALING	0.833167	1	Genes up-regulated by activation of Notch signaling.	0.020416	22	0.0791633	0.437026
H	3955	LFNG	HALLMARK_NOTCH_SIGNALING	0.833167	1	Genes up-regulated by activation of Notch signaling.	0.020416	22	0.0791633	0.437026
H	26508	HEYL	HALLMARK_NOTCH_SIGNALING	0.833167	1	Genes up-regulated by activation of Notch signaling.	0.020416	22	0.0791633	0.437026
H	5664	PSEN2	HALLMARK_NOTCH_SIGNALING	0.833167	1	Genes up-regulated by activation of Notch signaling.	0.020416	22	0.0791633	0.437026
H	8321	FZD1	HALLMARK_NOTCH_SIGNALING	0.833167	1	Genes up-regulated by activation of Notch signaling.	0.020416	22	0.0791633	0.437026
H	5467	PPARD	HALLMARK_NOTCH_SIGNALING	0.833167	1	Genes up-regulated by activation of Notch signaling.	0.020416	22	0.0791633	0.437026
H	7474	WNT5A	HALLMARK_NOTCH_SIGNALING	0.833167	1	Genes up-regulated by activation of Notch signaling.	0.020416	22	0.0791633	0.437026
H	1840	DTX1	HALLMARK_NOTCH_SIGNALING	0.833167	1	Genes up-regulated by activation of Notch signaling.	0.020416	22	0.0791633	0.437026
H	8454	CUL1	HALLMARK_NOTCH_SIGNALING	0.833167	1	Genes up-regulated by activation of Notch signaling.	0.020416	22	0.0791633	0.437026
H	5578	PRKCA	HALLMARK_NOTCH_SIGNALING	0.833167	1	Genes up-regulated by activation of Notch signaling.	0.020416	22	0.0791633	0.437026
H	182	JAG1	HALLMARK_NOTCH_SIGNALING	0.833167	1	Genes up-regulated by activation of Notch signaling.	0.020416	22	0.0791633	0.437026
H	7472	WNT2	HALLMARK_NOTCH_SIGNALING	0.833167	1	Genes up-regulated by activation of Notch signaling.	0.020416	22	0.0791633	0.437026
H	7033	TFF3	HALLMARK_GLYCOLYSIS	0.867133	1	Genes encoding proteins involved in glycolysis and gluconeogenesis.	0.017859	119	0.0820584	0.592419
H	79586	CHPF	HALLMARK_GLYCOLYSIS	0.867133	1	Genes encoding proteins involved in glycolysis and gluconeogenesis.	0.017859	119	0.0820584	0.592419
H	960	CD44	HALLMARK_GLYCOLYSIS	0.867133	1	Genes encoding proteins involved in glycolysis and gluconeogenesis.	0.017859	119	0.0820584	0.592419
H	54480	CHPF2	HALLMARK_GLYCOLYSIS	0.867133	1	Genes encoding proteins involved in glycolysis and gluconeogenesis.	0.017859	119	0.0820584	0.592419
H	8870	IER3	HALLMARK_GLYCOLYSIS	0.867133	1	Genes encoding proteins involved in glycolysis and gluconeogenesis.	0.017859	119	0.0820584	0.592419
H	4199	ME1	HALLMARK_GLYCOLYSIS	0.867133	1	Genes encoding proteins involved in glycolysis and gluconeogenesis.	0.017859	119	0.0820584	0.592419
H	1944	EFNA3	HALLMARK_GLYCOLYSIS	0.867133	1	Genes encoding proteins involved in glycolysis and gluconeogenesis.	0.017859	119	0.0820584	0.592419
H	9048	ARTN	HALLMARK_GLYCOLYSIS	0.867133	1	Genes encoding proteins involved in glycolysis and gluconeogenesis.	0.017859	119	0.0820584	0.592419
H	2132	EXT2	HALLMARK_GLYCOLYSIS	0.867133	1	Genes encoding proteins involved in glycolysis and gluconeogenesis.	0.017859	119	0.0820584	0.592419
H	11015	KDELR3	HALLMARK_GLYCOLYSIS	0.867133	1	Genes encoding proteins involved in glycolysis and gluconeogenesis.	0.017859	119	0.0820584	0.592419
H	1289	COL5A1	HALLMARK_GLYCOLYSIS	0.867133	1	Genes encoding proteins involved in glycolysis and gluconeogenesis.	0.017859	119	0.0820584	0.592419
H	5768	QSOX1	HALLMARK_GLYCOLYSIS	0.867133	1	Genes encoding proteins involved in glycolysis and gluconeogenesis.	0.017859	119	0.0820584	0.592419
H	7162	TPBG	HALLMARK_GLYCOLYSIS	0.867133	1	Genes encoding proteins involved in glycolysis and gluconeogenesis.	0.017859	119	0.0820584	0.592419
H	8277	TKTL1	HALLMARK_GLYCOLYSIS	0.867133	1	Genes encoding proteins involved in glycolysis and gluconeogenesis.	0.017859	119	0.0820584	0.592419
H	2539	G6PD	HALLMARK_GLYCOLYSIS	0.867133	1	Genes encoding proteins involved in glycolysis and gluconeogenesis.	0.017859	119	0.0820584	0.592419
H	7045	TGFBI	HALLMARK_GLYCOLYSIS	0.867133	1	Genes encoding proteins involved in glycolysis and gluconeogenesis.	0.017859	119	0.0820584	0.592419
H	2131	EXT1	HALLMARK_GLYCOLYSIS	0.867133	1	Genes encoding proteins involved in glycolysis and gluconeogenesis.	0.017859	119	0.0820584	0.592419
H	9435	CHST2	HALLMARK_GLYCOLYSIS	0.867133	1	Genes encoding proteins involved in glycolysis and gluconeogenesis.	0.017859	119	0.0820584	0.592419
H	6781	STC1	HALLMARK_GLYCOLYSIS	0.867133	1	Genes encoding proteins involved in glycolysis and gluconeogenesis.	0.017859	119	0.0820584	0.592419
H	2584	GALK1	HALLMARK_GLYCOLYSIS	0.867133	1	Genes encoding proteins involved in glycolysis and gluconeogenesis.	0.017859	119	0.0820584	0.592419
H	8460	TPST1	HALLMARK_GLYCOLYSIS	0.867133	1	Genes encoding proteins involved in glycolysis and gluconeogenesis.	0.017859	119	0.0820584	0.592419
H	8704	B4GALT2	HALLMARK_GLYCOLYSIS	0.867133	1	Genes encoding proteins involved in glycolysis and gluconeogenesis.	0.017859	119	0.0820584	0.592419
H	29926	GMPPA	HALLMARK_GLYCOLYSIS	0.867133	1	Genes encoding proteins involved in glycolysis and gluconeogenesis.	0.017859	119	0.0820584	0.592419
H	5351	PLOD1	HALLMARK_GLYCOLYSIS	0.867133	1	Genes encoding proteins involved in glycolysis and gluconeogenesis.	0.017859	119	0.0820584	0.592419
H	26229	B3GAT3	HALLMARK_GLYCOLYSIS	0.867133	1	Genes encoding proteins involved in glycolysis and gluconeogenesis.	0.017859	119	0.0820584	0.592419
H	5834	PYGB	HALLMARK_GLYCOLYSIS	0.867133	1	Genes encoding proteins involved in glycolysis and gluconeogenesis.	0.017859	119	0.0820584	0.592419
H	1956	EGFR	HALLMARK_GLYCOLYSIS	0.867133	1	Genes encoding proteins involved in glycolysis and gluconeogenesis.	0.017859	119	0.0820584	0.592419
H	25796	PGLS	HALLMARK_GLYCOLYSIS	0.867133	1	Genes encoding proteins involved in glycolysis and gluconeogenesis.	0.017859	119	0.0820584	0.592419
H	5373	PMM2	HALLMARK_GLYCOLYSIS	0.867133	1	Genes encoding proteins involved in glycolysis and gluconeogenesis.	0.017859	119	0.0820584	0.592419
H	5836	PYGL	HALLMARK_GLYCOLYSIS	0.867133	1	Genes encoding proteins involved in glycolysis and gluconeogenesis.	0.017859	119	0.0820584	0.592419
H	7039	TGFA	HALLMARK_GLYCOLYSIS	0.867133	1	Genes encoding proteins involved in glycolysis and gluconeogenesis.	0.017859	119	0.0820584	0.592419
H	7360	UGP2	HALLMARK_GLYCOLYSIS	0.867133	1	Genes encoding proteins involved in glycolysis and gluconeogenesis.	0.017859	119	0.0820584	0.592419
H	3099	HK2	HALLMARK_GLYCOLYSIS	0.867133	1	Genes encoding proteins involved in glycolysis and gluconeogenesis.	0.017859	119	0.0820584	0.592419
H	7295	TXN	HALLMARK_GLYCOLYSIS	0.867133	1	Genes encoding proteins involved in glycolysis and gluconeogenesis.	0.017859	119	0.0820584	0.592419
H	4233	MET	HALLMARK_GLYCOLYSIS	0.867133	1	Genes encoding proteins involved in glycolysis and gluconeogenesis.	0.017859	119	0.0820584	0.592419
H	6888	TALDO1	HALLMARK_GLYCOLYSIS	0.867133	1	Genes encoding proteins involved in glycolysis and gluconeogenesis.	0.017859	119	0.0820584	0.592419
H	3939	LDHA	HALLMARK_GLYCOLYSIS	0.867133	1	Genes encoding proteins involved in glycolysis and gluconeogenesis.	0.017859	119	0.0820584	0.592419
H	8996	NOL3	HALLMARK_GLYCOLYSIS	0.867133	1	Genes encoding proteins involved in glycolysis and gluconeogenesis.	0.017859	119	0.0820584	0.592419
H	5066	PAM	HALLMARK_GLYCOLYSIS	0.867133	1	Genes encoding proteins involved in glycolysis and gluconeogenesis.	0.017859	119	0.0820584	0.592419
H	5091	PC	HALLMARK_GLYCOLYSIS	0.867133	1	Genes encoding proteins involved in glycolysis and gluconeogenesis.	0.017859	119	0.0820584	0.592419
H	10570	DPYSL4	HALLMARK_GLYCOLYSIS	0.867133	1	Genes encoding proteins involved in glycolysis and gluconeogenesis.	0.017859	119	0.0820584	0.592419
H	6382	SDC1	HALLMARK_GLYCOLYSIS	0.867133	1	Genes encoding proteins involved in glycolysis and gluconeogenesis.	0.017859	119	0.0820584	0.592419
H	3309	HSPA5	HALLMARK_GLYCOLYSIS	0.867133	1	Genes encoding proteins involved in glycolysis and gluconeogenesis.	0.017859	119	0.0820584	0.592419
H	3069	HDLBP	HALLMARK_GLYCOLYSIS	0.867133	1	Genes encoding proteins involved in glycolysis and gluconeogenesis.	0.017859	119	0.0820584	0.592419
H	4191	MDH2	HALLMARK_GLYCOLYSIS	0.867133	1	Genes encoding proteins involved in glycolysis and gluconeogenesis.	0.017859	119	0.0820584	0.592419
H	5917	RARS1	HALLMARK_GLYCOLYSIS	0.867133	1	Genes encoding proteins involved in glycolysis and gluconeogenesis.	0.017859	119	0.0820584	0.592419
H	5223	PGAM1	HALLMARK_GLYCOLYSIS	0.867133	1	Genes encoding proteins involved in glycolysis and gluconeogenesis.	0.017859	119	0.0820584	0.592419
H	2817	GPC1	HALLMARK_GLYCOLYSIS	0.867133	1	Genes encoding proteins involved in glycolysis and gluconeogenesis.	0.017859	119	0.0820584	0.592419
H	5155	PDGFB	HALLMARK_COAGULATION	0.87013	1	Genes encoding components of blood coagulation system; also up-regulated in platelets.	0.017626	79	0.0811855	0.552267
H	5654	HTRA1	HALLMARK_COAGULATION	0.87013	1	Genes encoding components of blood coagulation system; also up-regulated in platelets.	0.017626	79	0.0811855	0.552267
H	4312	MMP1	HALLMARK_COAGULATION	0.87013	1	Genes encoding components of blood coagulation system; also up-regulated in platelets.	0.017626	79	0.0811855	0.552267
H	4319	MMP10	HALLMARK_COAGULATION	0.87013	1	Genes encoding components of blood coagulation system; also up-regulated in platelets.	0.017626	79	0.0811855	0.552267
H	5624	PROC	HALLMARK_COAGULATION	0.87013	1	Genes encoding components of blood coagulation system; also up-regulated in platelets.	0.017626	79	0.0811855	0.552267
H	6271	S100A1	HALLMARK_COAGULATION	0.87013	1	Genes encoding components of blood coagulation system; also up-regulated in platelets.	0.017626	79	0.0811855	0.552267
H	3158	HMGCS2	HALLMARK_COAGULATION	0.87013	1	Genes encoding components of blood coagulation system; also up-regulated in platelets.	0.017626	79	0.0811855	0.552267
H	4313	MMP2	HALLMARK_COAGULATION	0.87013	1	Genes encoding components of blood coagulation system; also up-regulated in platelets.	0.017626	79	0.0811855	0.552267
H	11072	DUSP14	HALLMARK_COAGULATION	0.87013	1	Genes encoding components of blood coagulation system; also up-regulated in platelets.	0.017626	79	0.0811855	0.552267
H	5328	PLAU	HALLMARK_COAGULATION	0.87013	1	Genes encoding components of blood coagulation system; also up-regulated in platelets.	0.017626	79	0.0811855	0.552267
H	4314	MMP3	HALLMARK_COAGULATION	0.87013	1	Genes encoding components of blood coagulation system; also up-regulated in platelets.	0.017626	79	0.0811855	0.552267
H	2335	FN1	HALLMARK_COAGULATION	0.87013	1	Genes encoding components of blood coagulation system; also up-regulated in platelets.	0.017626	79	0.0811855	0.552267
H	5550	PREP	HALLMARK_COAGULATION	0.87013	1	Genes encoding components of blood coagulation system; also up-regulated in platelets.	0.017626	79	0.0811855	0.552267
H	3249	HPN	HALLMARK_COAGULATION	0.87013	1	Genes encoding components of blood coagulation system; also up-regulated in platelets.	0.017626	79	0.0811855	0.552267
H	7057	THBS1	HALLMARK_COAGULATION	0.87013	1	Genes encoding components of blood coagulation system; also up-regulated in platelets.	0.017626	79	0.0811855	0.552267
H	5054	SERPINE1	HALLMARK_COAGULATION	0.87013	1	Genes encoding components of blood coagulation system; also up-regulated in platelets.	0.017626	79	0.0811855	0.552267
H	4323	MMP14	HALLMARK_COAGULATION	0.87013	1	Genes encoding components of blood coagulation system; also up-regulated in platelets.	0.017626	79	0.0811855	0.552267
H	715	C1R	HALLMARK_COAGULATION	0.87013	1	Genes encoding components of blood coagulation system; also up-regulated in platelets.	0.017626	79	0.0811855	0.552267
H	716	C1S	HALLMARK_COAGULATION	0.87013	1	Genes encoding components of blood coagulation system; also up-regulated in platelets.	0.017626	79	0.0811855	0.552267
H	2783	GNB2	HALLMARK_COAGULATION	0.87013	1	Genes encoding components of blood coagulation system; also up-regulated in platelets.	0.017626	79	0.0811855	0.552267
H	4317	MMP8	HALLMARK_COAGULATION	0.87013	1	Genes encoding components of blood coagulation system; also up-regulated in platelets.	0.017626	79	0.0811855	0.552267
H	5045	FURIN	HALLMARK_COAGULATION	0.87013	1	Genes encoding components of blood coagulation system; also up-regulated in platelets.	0.017626	79	0.0811855	0.552267
H	11202	KLK8	HALLMARK_COAGULATION	0.87013	1	Genes encoding components of blood coagulation system; also up-regulated in platelets.	0.017626	79	0.0811855	0.552267
H	6678	SPARC	HALLMARK_COAGULATION	0.87013	1	Genes encoding components of blood coagulation system; also up-regulated in platelets.	0.017626	79	0.0811855	0.552267
H	11098	PRSS23	HALLMARK_COAGULATION	0.87013	1	Genes encoding components of blood coagulation system; also up-regulated in platelets.	0.017626	79	0.0811855	0.552267
H	22921	MSRB2	HALLMARK_COAGULATION	0.87013	1	Genes encoding components of blood coagulation system; also up-regulated in platelets.	0.017626	79	0.0811855	0.552267
H	2151	F2RL2	HALLMARK_COAGULATION	0.87013	1	Genes encoding components of blood coagulation system; also up-regulated in platelets.	0.017626	79	0.0811855	0.552267
H	1848	DUSP6	HALLMARK_COAGULATION	0.87013	1	Genes encoding components of blood coagulation system; also up-regulated in platelets.	0.017626	79	0.0811855	0.552267
H	10411	RAPGEF3	HALLMARK_COAGULATION	0.87013	1	Genes encoding components of blood coagulation system; also up-regulated in platelets.	0.017626	79	0.0811855	0.552267
H	8609	KLF7	HALLMARK_COAGULATION	0.87013	1	Genes encoding components of blood coagulation system; also up-regulated in platelets.	0.017626	79	0.0811855	0.552267
H	1361	CPB2	HALLMARK_COAGULATION	0.87013	1	Genes encoding components of blood coagulation system; also up-regulated in platelets.	0.017626	79	0.0811855	0.552267
H	23764	MAFF	HALLMARK_COAGULATION	0.87013	1	Genes encoding components of blood coagulation system; also up-regulated in platelets.	0.017626	79	0.0811855	0.552267
H	4318	MMP9	HALLMARK_COAGULATION	0.87013	1	Genes encoding components of blood coagulation system; also up-regulated in platelets.	0.017626	79	0.0811855	0.552267
H	3172	HNF4A	HALLMARK_COAGULATION	0.87013	1	Genes encoding components of blood coagulation system; also up-regulated in platelets.	0.017626	79	0.0811855	0.552267
H	649	BMP1	HALLMARK_COAGULATION	0.87013	1	Genes encoding components of blood coagulation system; also up-regulated in platelets.	0.017626	79	0.0811855	0.552267
H	710	SERPING1	HALLMARK_COAGULATION	0.87013	1	Genes encoding components of blood coagulation system; also up-regulated in platelets.	0.017626	79	0.0811855	0.552267
H	7980	TFPI2	HALLMARK_COAGULATION	0.87013	1	Genes encoding components of blood coagulation system; also up-regulated in platelets.	0.017626	79	0.0811855	0.552267
H	22933	SIRT2	HALLMARK_COAGULATION	0.87013	1	Genes encoding components of blood coagulation system; also up-regulated in platelets.	0.017626	79	0.0811855	0.552267
H	7076	TIMP1	HALLMARK_COAGULATION	0.87013	1	Genes encoding components of blood coagulation system; also up-regulated in platelets.	0.017626	79	0.0811855	0.552267
H	378	ARF4	HALLMARK_COAGULATION	0.87013	1	Genes encoding components of blood coagulation system; also up-regulated in platelets.	0.017626	79	0.0811855	0.552267
H	4316	MMP7	HALLMARK_COAGULATION	0.87013	1	Genes encoding components of blood coagulation system; also up-regulated in platelets.	0.017626	79	0.0811855	0.552267
H	1369	CPN1	HALLMARK_COAGULATION	0.87013	1	Genes encoding components of blood coagulation system; also up-regulated in platelets.	0.017626	79	0.0811855	0.552267
H	4973	OLR1	HALLMARK_COAGULATION	0.87013	1	Genes encoding components of blood coagulation system; also up-regulated in platelets.	0.017626	79	0.0811855	0.552267
H	7078	TIMP3	HALLMARK_COAGULATION	0.87013	1	Genes encoding components of blood coagulation system; also up-regulated in platelets.	0.017626	79	0.0811855	0.552267
H	2152	F3	HALLMARK_COAGULATION	0.87013	1	Genes encoding components of blood coagulation system; also up-regulated in platelets.	0.017626	79	0.0811855	0.552267
H	3920	LAMP2	HALLMARK_COAGULATION	0.87013	1	Genes encoding components of blood coagulation system; also up-regulated in platelets.	0.017626	79	0.0811855	0.552267
H	3273	HRG	HALLMARK_COAGULATION	0.87013	1	Genes encoding components of blood coagulation system; also up-regulated in platelets.	0.017626	79	0.0811855	0.552267
H	462	SERPINC1	HALLMARK_COAGULATION	0.87013	1	Genes encoding components of blood coagulation system; also up-regulated in platelets.	0.017626	79	0.0811855	0.552267
H	2200	FBN1	HALLMARK_COAGULATION	0.87013	1	Genes encoding components of blood coagulation system; also up-regulated in platelets.	0.017626	79	0.0811855	0.552267
H	345	APOC3	HALLMARK_COAGULATION	0.87013	1	Genes encoding components of blood coagulation system; also up-regulated in platelets.	0.017626	79	0.0811855	0.552267
H	1513	CTSK	HALLMARK_COAGULATION	0.87013	1	Genes encoding components of blood coagulation system; also up-regulated in platelets.	0.017626	79	0.0811855	0.552267
H	8309	ACOX2	HALLMARK_COAGULATION	0.87013	1	Genes encoding components of blood coagulation system; also up-regulated in platelets.	0.017626	79	0.0811855	0.552267
H	1803	DPP4	HALLMARK_COAGULATION	0.87013	1	Genes encoding components of blood coagulation system; also up-regulated in platelets.	0.017626	79	0.0811855	0.552267
H	1543	CYP1A1	HALLMARK_UV_RESPONSE_UP	0.884116	1	Genes up-regulated in response to ultraviolet (UV) radiation.	0.0165176	83	0.0793287	0.543417
H	4885	NPTX2	HALLMARK_UV_RESPONSE_UP	0.884116	1	Genes up-regulated in response to ultraviolet (UV) radiation.	0.0165176	83	0.0793287	0.543417
H	7277	TUBA4A	HALLMARK_UV_RESPONSE_UP	0.884116	1	Genes up-regulated in response to ultraviolet (UV) radiation.	0.0165176	83	0.0793287	0.543417
H	10652	YKT6	HALLMARK_UV_RESPONSE_UP	0.884116	1	Genes up-regulated in response to ultraviolet (UV) radiation.	0.0165176	83	0.0793287	0.543417
H	10105	PPIF	HALLMARK_UV_RESPONSE_UP	0.884116	1	Genes up-regulated in response to ultraviolet (UV) radiation.	0.0165176	83	0.0793287	0.543417
H	2907	GRINA	HALLMARK_UV_RESPONSE_UP	0.884116	1	Genes up-regulated in response to ultraviolet (UV) radiation.	0.0165176	83	0.0793287	0.543417
H	3363	HTR7	HALLMARK_UV_RESPONSE_UP	0.884116	1	Genes up-regulated in response to ultraviolet (UV) radiation.	0.0165176	83	0.0793287	0.543417
H	80273	GRPEL1	HALLMARK_UV_RESPONSE_UP	0.884116	1	Genes up-regulated in response to ultraviolet (UV) radiation.	0.0165176	83	0.0793287	0.543417
H	8804	CREG1	HALLMARK_UV_RESPONSE_UP	0.884116	1	Genes up-regulated in response to ultraviolet (UV) radiation.	0.0165176	83	0.0793287	0.543417
H	7062	TCHH	HALLMARK_UV_RESPONSE_UP	0.884116	1	Genes up-regulated in response to ultraviolet (UV) radiation.	0.0165176	83	0.0793287	0.543417
H	6236	RRAD	HALLMARK_UV_RESPONSE_UP	0.884116	1	Genes up-regulated in response to ultraviolet (UV) radiation.	0.0165176	83	0.0793287	0.543417
H	4487	MSX1	HALLMARK_UV_RESPONSE_UP	0.884116	1	Genes up-regulated in response to ultraviolet (UV) radiation.	0.0165176	83	0.0793287	0.543417
H	6697	SPR	HALLMARK_UV_RESPONSE_UP	0.884116	1	Genes up-regulated in response to ultraviolet (UV) radiation.	0.0165176	83	0.0793287	0.543417
H	4323	MMP14	HALLMARK_UV_RESPONSE_UP	0.884116	1	Genes up-regulated in response to ultraviolet (UV) radiation.	0.0165176	83	0.0793287	0.543417
H	11333	PDAP1	HALLMARK_UV_RESPONSE_UP	0.884116	1	Genes up-regulated in response to ultraviolet (UV) radiation.	0.0165176	83	0.0793287	0.543417
H	2744	GLS	HALLMARK_UV_RESPONSE_UP	0.884116	1	Genes up-regulated in response to ultraviolet (UV) radiation.	0.0165176	83	0.0793287	0.543417
H	1036	CDO1	HALLMARK_UV_RESPONSE_UP	0.884116	1	Genes up-regulated in response to ultraviolet (UV) radiation.	0.0165176	83	0.0793287	0.543417
H	5045	FURIN	HALLMARK_UV_RESPONSE_UP	0.884116	1	Genes up-regulated in response to ultraviolet (UV) radiation.	0.0165176	83	0.0793287	0.543417
H	1212	CLTB	HALLMARK_UV_RESPONSE_UP	0.884116	1	Genes up-regulated in response to ultraviolet (UV) radiation.	0.0165176	83	0.0793287	0.543417
H	10948	STARD3	HALLMARK_UV_RESPONSE_UP	0.884116	1	Genes up-regulated in response to ultraviolet (UV) radiation.	0.0165176	83	0.0793287	0.543417
H	997	CDC34	HALLMARK_UV_RESPONSE_UP	0.884116	1	Genes up-regulated in response to ultraviolet (UV) radiation.	0.0165176	83	0.0793287	0.543417
H	10494	STK25	HALLMARK_UV_RESPONSE_UP	0.884116	1	Genes up-regulated in response to ultraviolet (UV) radiation.	0.0165176	83	0.0793287	0.543417
H	51083	GAL	HALLMARK_UV_RESPONSE_UP	0.884116	1	Genes up-regulated in response to ultraviolet (UV) radiation.	0.0165176	83	0.0793287	0.543417
H	80777	CYB5B	HALLMARK_UV_RESPONSE_UP	0.884116	1	Genes up-regulated in response to ultraviolet (UV) radiation.	0.0165176	83	0.0793287	0.543417
H	5789	PTPRD	HALLMARK_UV_RESPONSE_UP	0.884116	1	Genes up-regulated in response to ultraviolet (UV) radiation.	0.0165176	83	0.0793287	0.543417
H	388	RHOB	HALLMARK_UV_RESPONSE_UP	0.884116	1	Genes up-regulated in response to ultraviolet (UV) radiation.	0.0165176	83	0.0793287	0.543417
H	3569	IL6	HALLMARK_UV_RESPONSE_UP	0.884116	1	Genes up-regulated in response to ultraviolet (UV) radiation.	0.0165176	83	0.0793287	0.543417
H	5837	PYGM	HALLMARK_HYPOXIA	0.908092	1	Genes up-regulated in response to low oxygen levels (hypoxia).	0.0145143	120	0.072461	0.523933
H	5155	PDGFB	HALLMARK_HYPOXIA	0.908092	1	Genes up-regulated in response to low oxygen levels (hypoxia).	0.0145143	120	0.072461	0.523933
H	8406	SRPX	HALLMARK_HYPOXIA	0.908092	1	Genes up-regulated in response to low oxygen levels (hypoxia).	0.0145143	120	0.072461	0.523933
H	8870	IER3	HALLMARK_HYPOXIA	0.908092	1	Genes up-regulated in response to low oxygen levels (hypoxia).	0.0145143	120	0.072461	0.523933
H	5260	PHKG1	HALLMARK_HYPOXIA	0.908092	1	Genes up-regulated in response to low oxygen levels (hypoxia).	0.0145143	120	0.072461	0.523933
H	2027	ENO3	HALLMARK_HYPOXIA	0.908092	1	Genes up-regulated in response to low oxygen levels (hypoxia).	0.0145143	120	0.072461	0.523933
H	1944	EFNA3	HALLMARK_HYPOXIA	0.908092	1	Genes up-regulated in response to low oxygen levels (hypoxia).	0.0145143	120	0.072461	0.523933
H	11015	KDELR3	HALLMARK_HYPOXIA	0.908092	1	Genes up-regulated in response to low oxygen levels (hypoxia).	0.0145143	120	0.072461	0.523933
H	1490	CCN2	HALLMARK_HYPOXIA	0.908092	1	Genes up-regulated in response to low oxygen levels (hypoxia).	0.0145143	120	0.072461	0.523933
H	1289	COL5A1	HALLMARK_HYPOXIA	0.908092	1	Genes up-regulated in response to low oxygen levels (hypoxia).	0.0145143	120	0.072461	0.523933
H	7162	TPBG	HALLMARK_HYPOXIA	0.908092	1	Genes up-regulated in response to low oxygen levels (hypoxia).	0.0145143	120	0.072461	0.523933
H	5054	SERPINE1	HALLMARK_HYPOXIA	0.908092	1	Genes up-regulated in response to low oxygen levels (hypoxia).	0.0145143	120	0.072461	0.523933
H	8459	TPST2	HALLMARK_HYPOXIA	0.908092	1	Genes up-regulated in response to low oxygen levels (hypoxia).	0.0145143	120	0.072461	0.523933
H	8277	TKTL1	HALLMARK_HYPOXIA	0.908092	1	Genes up-regulated in response to low oxygen levels (hypoxia).	0.0145143	120	0.072461	0.523933
H	633	BGN	HALLMARK_HYPOXIA	0.908092	1	Genes up-regulated in response to low oxygen levels (hypoxia).	0.0145143	120	0.072461	0.523933
H	3423	IDS	HALLMARK_HYPOXIA	0.908092	1	Genes up-regulated in response to low oxygen levels (hypoxia).	0.0145143	120	0.072461	0.523933
H	3491	CCN1	HALLMARK_HYPOXIA	0.908092	1	Genes up-regulated in response to low oxygen levels (hypoxia).	0.0145143	120	0.072461	0.523933
H	7045	TGFBI	HALLMARK_HYPOXIA	0.908092	1	Genes up-regulated in response to low oxygen levels (hypoxia).	0.0145143	120	0.072461	0.523933
H	1837	DTNA	HALLMARK_HYPOXIA	0.908092	1	Genes up-regulated in response to low oxygen levels (hypoxia).	0.0145143	120	0.072461	0.523933
H	112464	CAVIN3	HALLMARK_HYPOXIA	0.908092	1	Genes up-regulated in response to low oxygen levels (hypoxia).	0.0145143	120	0.072461	0.523933
H	2131	EXT1	HALLMARK_HYPOXIA	0.908092	1	Genes up-regulated in response to low oxygen levels (hypoxia).	0.0145143	120	0.072461	0.523933
H	9435	CHST2	HALLMARK_HYPOXIA	0.908092	1	Genes up-regulated in response to low oxygen levels (hypoxia).	0.0145143	120	0.072461	0.523933
H	6781	STC1	HALLMARK_HYPOXIA	0.908092	1	Genes up-regulated in response to low oxygen levels (hypoxia).	0.0145143	120	0.072461	0.523933
H	2584	GALK1	HALLMARK_HYPOXIA	0.908092	1	Genes up-regulated in response to low oxygen levels (hypoxia).	0.0145143	120	0.072461	0.523933
H	4493	MT1E	HALLMARK_HYPOXIA	0.908092	1	Genes up-regulated in response to low oxygen levels (hypoxia).	0.0145143	120	0.072461	0.523933
H	857	CAV1	HALLMARK_HYPOXIA	0.908092	1	Genes up-regulated in response to low oxygen levels (hypoxia).	0.0145143	120	0.072461	0.523933
H	284119	CAVIN1	HALLMARK_HYPOXIA	0.908092	1	Genes up-regulated in response to low oxygen levels (hypoxia).	0.0145143	120	0.072461	0.523933
H	1942	EFNA1	HALLMARK_HYPOXIA	0.908092	1	Genes up-regulated in response to low oxygen levels (hypoxia).	0.0145143	120	0.072461	0.523933
H	3623	INHA	HALLMARK_HYPOXIA	0.908092	1	Genes up-regulated in response to low oxygen levels (hypoxia).	0.0145143	120	0.072461	0.523933
H	1956	EGFR	HALLMARK_HYPOXIA	0.908092	1	Genes up-regulated in response to low oxygen levels (hypoxia).	0.0145143	120	0.072461	0.523933
H	7043	TGFB3	HALLMARK_HYPOXIA	0.908092	1	Genes up-regulated in response to low oxygen levels (hypoxia).	0.0145143	120	0.072461	0.523933
H	3098	HK1	HALLMARK_HYPOXIA	0.908092	1	Genes up-regulated in response to low oxygen levels (hypoxia).	0.0145143	120	0.072461	0.523933
H	8609	KLF7	HALLMARK_HYPOXIA	0.908092	1	Genes up-regulated in response to low oxygen levels (hypoxia).	0.0145143	120	0.072461	0.523933
H	25819	NOCT	HALLMARK_HYPOXIA	0.908092	1	Genes up-regulated in response to low oxygen levels (hypoxia).	0.0145143	120	0.072461	0.523933
H	3569	IL6	HALLMARK_HYPOXIA	0.908092	1	Genes up-regulated in response to low oxygen levels (hypoxia).	0.0145143	120	0.072461	0.523933
H	23764	MAFF	HALLMARK_HYPOXIA	0.908092	1	Genes up-regulated in response to low oxygen levels (hypoxia).	0.0145143	120	0.072461	0.523933
H	25824	PRDX5	HALLMARK_HYPOXIA	0.908092	1	Genes up-regulated in response to low oxygen levels (hypoxia).	0.0145143	120	0.072461	0.523933
H	7360	UGP2	HALLMARK_HYPOXIA	0.908092	1	Genes up-regulated in response to low oxygen levels (hypoxia).	0.0145143	120	0.072461	0.523933
H	3099	HK2	HALLMARK_HYPOXIA	0.908092	1	Genes up-regulated in response to low oxygen levels (hypoxia).	0.0145143	120	0.072461	0.523933
H	949	SCARB1	HALLMARK_HYPOXIA	0.908092	1	Genes up-regulated in response to low oxygen levels (hypoxia).	0.0145143	120	0.072461	0.523933
H	23210	JMJD6	HALLMARK_HYPOXIA	0.908092	1	Genes up-regulated in response to low oxygen levels (hypoxia).	0.0145143	120	0.072461	0.523933
H	3939	LDHA	HALLMARK_HYPOXIA	0.908092	1	Genes up-regulated in response to low oxygen levels (hypoxia).	0.0145143	120	0.072461	0.523933
H	5066	PAM	HALLMARK_HYPOXIA	0.908092	1	Genes up-regulated in response to low oxygen levels (hypoxia).	0.0145143	120	0.072461	0.523933
H	10570	DPYSL4	HALLMARK_HYPOXIA	0.908092	1	Genes up-regulated in response to low oxygen levels (hypoxia).	0.0145143	120	0.072461	0.523933
H	5228	PGF	HALLMARK_HYPOXIA	0.908092	1	Genes up-regulated in response to low oxygen levels (hypoxia).	0.0145143	120	0.072461	0.523933
H	4627	MYH9	HALLMARK_HYPOXIA	0.908092	1	Genes up-regulated in response to low oxygen levels (hypoxia).	0.0145143	120	0.072461	0.523933
H	3309	HSPA5	HALLMARK_HYPOXIA	0.908092	1	Genes up-regulated in response to low oxygen levels (hypoxia).	0.0145143	120	0.072461	0.523933
H	3069	HDLBP	HALLMARK_HYPOXIA	0.908092	1	Genes up-regulated in response to low oxygen levels (hypoxia).	0.0145143	120	0.072461	0.523933
H	26136	TES	HALLMARK_HYPOXIA	0.908092	1	Genes up-regulated in response to low oxygen levels (hypoxia).	0.0145143	120	0.072461	0.523933
H	2817	GPC1	HALLMARK_HYPOXIA	0.908092	1	Genes up-regulated in response to low oxygen levels (hypoxia).	0.0145143	120	0.072461	0.523933
H	5578	PRKCA	HALLMARK_HYPOXIA	0.908092	1	Genes up-regulated in response to low oxygen levels (hypoxia).	0.0145143	120	0.072461	0.523933
H	133	ADM	HALLMARK_HYPOXIA	0.908092	1	Genes up-regulated in response to low oxygen levels (hypoxia).	0.0145143	120	0.072461	0.523933
H	55076	TMEM45A	HALLMARK_HYPOXIA	0.908092	1	Genes up-regulated in response to low oxygen levels (hypoxia).	0.0145143	120	0.072461	0.523933
H	3036	HAS1	HALLMARK_HYPOXIA	0.908092	1	Genes up-regulated in response to low oxygen levels (hypoxia).	0.0145143	120	0.072461	0.523933
H	5292	PIM1	HALLMARK_HYPOXIA	0.908092	1	Genes up-regulated in response to low oxygen levels (hypoxia).	0.0145143	120	0.072461	0.523933
H	5317	PKP1	HALLMARK_HYPOXIA	0.908092	1	Genes up-regulated in response to low oxygen levels (hypoxia).	0.0145143	120	0.072461	0.523933
H	2152	F3	HALLMARK_HYPOXIA	0.908092	1	Genes up-regulated in response to low oxygen levels (hypoxia).	0.0145143	120	0.072461	0.523933
H	5329	PLAUR	HALLMARK_HYPOXIA	0.908092	1	Genes up-regulated in response to low oxygen levels (hypoxia).	0.0145143	120	0.072461	0.523933
H	5621	PRNP	HALLMARK_REACTIVE_OXYGEN_SPECIES_PATHWAY	0.923077	1	Genes up-regulated by reactive oxigen species (ROS).	0.0131702	28	0.0500933	0.288845
H	3163	HMOX2	HALLMARK_REACTIVE_OXYGEN_SPECIES_PATHWAY	0.923077	1	Genes up-regulated by reactive oxigen species (ROS).	0.0131702	28	0.0500933	0.288845
H	2539	G6PD	HALLMARK_REACTIVE_OXYGEN_SPECIES_PATHWAY	0.923077	1	Genes up-regulated by reactive oxigen species (ROS).	0.0131702	28	0.0500933	0.288845
H	1728	NQO1	HALLMARK_REACTIVE_OXYGEN_SPECIES_PATHWAY	0.923077	1	Genes up-regulated by reactive oxigen species (ROS).	0.0131702	28	0.0500933	0.288845
H	7296	TXNRD1	HALLMARK_REACTIVE_OXYGEN_SPECIES_PATHWAY	0.923077	1	Genes up-regulated by reactive oxigen species (ROS).	0.0131702	28	0.0500933	0.288845
H	10494	STK25	HALLMARK_REACTIVE_OXYGEN_SPECIES_PATHWAY	0.923077	1	Genes up-regulated by reactive oxigen species (ROS).	0.0131702	28	0.0500933	0.288845
H	140809	SRXN1	HALLMARK_REACTIVE_OXYGEN_SPECIES_PATHWAY	0.923077	1	Genes up-regulated by reactive oxigen species (ROS).	0.0131702	28	0.0500933	0.288845
H	2512	FTL	HALLMARK_REACTIVE_OXYGEN_SPECIES_PATHWAY	0.923077	1	Genes up-regulated by reactive oxigen species (ROS).	0.0131702	28	0.0500933	0.288845
H	4363	ABCC1	HALLMARK_REACTIVE_OXYGEN_SPECIES_PATHWAY	0.923077	1	Genes up-regulated by reactive oxigen species (ROS).	0.0131702	28	0.0500933	0.288845
H	7295	TXN	HALLMARK_REACTIVE_OXYGEN_SPECIES_PATHWAY	0.923077	1	Genes up-regulated by reactive oxigen species (ROS).	0.0131702	28	0.0500933	0.288845
H	55829	SELENOS	HALLMARK_REACTIVE_OXYGEN_SPECIES_PATHWAY	0.923077	1	Genes up-regulated by reactive oxigen species (ROS).	0.0131702	28	0.0500933	0.288845
H	4257	MGST1	HALLMARK_REACTIVE_OXYGEN_SPECIES_PATHWAY	0.923077	1	Genes up-regulated by reactive oxigen species (ROS).	0.0131702	28	0.0500933	0.288845
H	9588	PRDX6	HALLMARK_REACTIVE_OXYGEN_SPECIES_PATHWAY	0.923077	1	Genes up-regulated by reactive oxigen species (ROS).	0.0131702	28	0.0500933	0.288845
H	847	CAT	HALLMARK_REACTIVE_OXYGEN_SPECIES_PATHWAY	0.923077	1	Genes up-regulated by reactive oxigen species (ROS).	0.0131702	28	0.0500933	0.288845
H	5524	PTPA	HALLMARK_REACTIVE_OXYGEN_SPECIES_PATHWAY	0.923077	1	Genes up-regulated by reactive oxigen species (ROS).	0.0131702	28	0.0500933	0.288845
H	10587	TXNRD2	HALLMARK_REACTIVE_OXYGEN_SPECIES_PATHWAY	0.923077	1	Genes up-regulated by reactive oxigen species (ROS).	0.0131702	28	0.0500933	0.288845
H	5052	PRDX1	HALLMARK_REACTIVE_OXYGEN_SPECIES_PATHWAY	0.923077	1	Genes up-regulated by reactive oxigen species (ROS).	0.0131702	28	0.0500933	0.288845
H	51022	GLRX2	HALLMARK_REACTIVE_OXYGEN_SPECIES_PATHWAY	0.923077	1	Genes up-regulated by reactive oxigen species (ROS).	0.0131702	28	0.0500933	0.288845
H	9124	PDLIM1	HALLMARK_REACTIVE_OXYGEN_SPECIES_PATHWAY	0.923077	1	Genes up-regulated by reactive oxigen species (ROS).	0.0131702	28	0.0500933	0.288845
H	10652	YKT6	HALLMARK_PROTEIN_SECRETION	0.929071	1	Genes involved in protein secretion pathway.	0.0126058	48	0.0488866	0.315078
H	858	CAV2	HALLMARK_PROTEIN_SECRETION	0.929071	1	Genes involved in protein secretion pathway.	0.0126058	48	0.0488866	0.315078
H	372	ARCN1	HALLMARK_PROTEIN_SECRETION	0.929071	1	Genes involved in protein secretion pathway.	0.0126058	48	0.0488866	0.315078
H	1075	CTSC	HALLMARK_PROTEIN_SECRETION	0.929071	1	Genes involved in protein secretion pathway.	0.0126058	48	0.0488866	0.315078
H	5862	RAB2A	HALLMARK_PROTEIN_SECRETION	0.929071	1	Genes involved in protein secretion pathway.	0.0126058	48	0.0488866	0.315078
H	9570	GOSR2	HALLMARK_PROTEIN_SECRETION	0.929071	1	Genes involved in protein secretion pathway.	0.0126058	48	0.0488866	0.315078
H	375	ARF1	HALLMARK_PROTEIN_SECRETION	0.929071	1	Genes involved in protein secretion pathway.	0.0126058	48	0.0488866	0.315078
H	9522	SCAMP1	HALLMARK_PROTEIN_SECRETION	0.929071	1	Genes involved in protein secretion pathway.	0.0126058	48	0.0488866	0.315078
H	10282	BET1	HALLMARK_PROTEIN_SECRETION	0.929071	1	Genes involved in protein secretion pathway.	0.0126058	48	0.0488866	0.315078
H	525	ATP6V1B1	HALLMARK_PROTEIN_SECRETION	0.929071	1	Genes involved in protein secretion pathway.	0.0126058	48	0.0488866	0.315078
H	664	BNIP3	HALLMARK_PROTEIN_SECRETION	0.929071	1	Genes involved in protein secretion pathway.	0.0126058	48	0.0488866	0.315078
H	1956	EGFR	HALLMARK_PROTEIN_SECRETION	0.929071	1	Genes involved in protein secretion pathway.	0.0126058	48	0.0488866	0.315078
H	8082	SSPN	HALLMARK_PROTEIN_SECRETION	0.929071	1	Genes involved in protein secretion pathway.	0.0126058	48	0.0488866	0.315078
H	51606	ATP6V1H	HALLMARK_PROTEIN_SECRETION	0.929071	1	Genes involved in protein secretion pathway.	0.0126058	48	0.0488866	0.315078
H	10059	DNM1L	HALLMARK_PROTEIN_SECRETION	0.929071	1	Genes involved in protein secretion pathway.	0.0126058	48	0.0488866	0.315078
H	57403	RAB22A	HALLMARK_PROTEIN_SECRETION	0.929071	1	Genes involved in protein secretion pathway.	0.0126058	48	0.0488866	0.315078
H	9805	SCRN1	HALLMARK_PROTEIN_SECRETION	0.929071	1	Genes involved in protein secretion pathway.	0.0126058	48	0.0488866	0.315078
H	259230	SGMS1	HALLMARK_PROTEIN_SECRETION	0.929071	1	Genes involved in protein secretion pathway.	0.0126058	48	0.0488866	0.315078
H	11079	RER1	HALLMARK_PROTEIN_SECRETION	0.929071	1	Genes involved in protein secretion pathway.	0.0126058	48	0.0488866	0.315078
H	5066	PAM	HALLMARK_PROTEIN_SECRETION	0.929071	1	Genes involved in protein secretion pathway.	0.0126058	48	0.0488866	0.315078
H	9183	ZW10	HALLMARK_PROTEIN_SECRETION	0.929071	1	Genes involved in protein secretion pathway.	0.0126058	48	0.0488866	0.315078
H	10959	TMED2	HALLMARK_PROTEIN_SECRETION	0.929071	1	Genes involved in protein secretion pathway.	0.0126058	48	0.0488866	0.315078
H	7251	TSG101	HALLMARK_PROTEIN_SECRETION	0.929071	1	Genes involved in protein secretion pathway.	0.0126058	48	0.0488866	0.315078
H	8675	STX16	HALLMARK_PROTEIN_SECRETION	0.929071	1	Genes involved in protein secretion pathway.	0.0126058	48	0.0488866	0.315078
H	8674	VAMP4	HALLMARK_PROTEIN_SECRETION	0.929071	1	Genes involved in protein secretion pathway.	0.0126058	48	0.0488866	0.315078
H	3920	LAMP2	HALLMARK_PROTEIN_SECRETION	0.929071	1	Genes involved in protein secretion pathway.	0.0126058	48	0.0488866	0.315078
H	2230	FDX1	HALLMARK_OXIDATIVE_PHOSPHORYLATION	0.949051	1	Genes encoding proteins involved in oxidative phosphorylation.	0.0105707	85	0.0574183	0.394592
H	5166	PDK4	HALLMARK_OXIDATIVE_PHOSPHORYLATION	0.949051	1	Genes encoding proteins involved in oxidative phosphorylation.	0.0105707	85	0.0574183	0.394592
H	80273	GRPEL1	HALLMARK_OXIDATIVE_PHOSPHORYLATION	0.949051	1	Genes encoding proteins involved in oxidative phosphorylation.	0.0105707	85	0.0574183	0.394592
H	26521	TIMM8B	HALLMARK_OXIDATIVE_PHOSPHORYLATION	0.949051	1	Genes encoding proteins involved in oxidative phosphorylation.	0.0105707	85	0.0574183	0.394592
H	1737	DLAT	HALLMARK_OXIDATIVE_PHOSPHORYLATION	0.949051	1	Genes encoding proteins involved in oxidative phosphorylation.	0.0105707	85	0.0574183	0.394592
H	1727	CYB5R3	HALLMARK_OXIDATIVE_PHOSPHORYLATION	0.949051	1	Genes encoding proteins involved in oxidative phosphorylation.	0.0105707	85	0.0574183	0.394592
H	29088	MRPL15	HALLMARK_OXIDATIVE_PHOSPHORYLATION	0.949051	1	Genes encoding proteins involved in oxidative phosphorylation.	0.0105707	85	0.0574183	0.394592
H	10440	TIMM17A	HALLMARK_OXIDATIVE_PHOSPHORYLATION	0.949051	1	Genes encoding proteins involved in oxidative phosphorylation.	0.0105707	85	0.0574183	0.394592
H	27429	HTRA2	HALLMARK_OXIDATIVE_PHOSPHORYLATION	0.949051	1	Genes encoding proteins involved in oxidative phosphorylation.	0.0105707	85	0.0574183	0.394592
H	9550	ATP6V1G1	HALLMARK_OXIDATIVE_PHOSPHORYLATION	0.949051	1	Genes encoding proteins involved in oxidative phosphorylation.	0.0105707	85	0.0574183	0.394592
H	4718	NDUFC2	HALLMARK_OXIDATIVE_PHOSPHORYLATION	0.949051	1	Genes encoding proteins involved in oxidative phosphorylation.	0.0105707	85	0.0574183	0.394592
H	4835	NQO2	HALLMARK_OXIDATIVE_PHOSPHORYLATION	0.949051	1	Genes encoding proteins involved in oxidative phosphorylation.	0.0105707	85	0.0574183	0.394592
H	4728	NDUFS8	HALLMARK_OXIDATIVE_PHOSPHORYLATION	0.949051	1	Genes encoding proteins involved in oxidative phosphorylation.	0.0105707	85	0.0574183	0.394592
H	51606	ATP6V1H	HALLMARK_OXIDATIVE_PHOSPHORYLATION	0.949051	1	Genes encoding proteins involved in oxidative phosphorylation.	0.0105707	85	0.0574183	0.394592
H	537	ATP6AP1	HALLMARK_OXIDATIVE_PHOSPHORYLATION	0.949051	1	Genes encoding proteins involved in oxidative phosphorylation.	0.0105707	85	0.0574183	0.394592
H	529	ATP6V1E1	HALLMARK_OXIDATIVE_PHOSPHORYLATION	0.949051	1	Genes encoding proteins involved in oxidative phosphorylation.	0.0105707	85	0.0574183	0.394592
H	4708	NDUFB2	HALLMARK_OXIDATIVE_PHOSPHORYLATION	0.949051	1	Genes encoding proteins involved in oxidative phosphorylation.	0.0105707	85	0.0574183	0.394592
H	56993	TOMM22	HALLMARK_OXIDATIVE_PHOSPHORYLATION	0.949051	1	Genes encoding proteins involved in oxidative phosphorylation.	0.0105707	85	0.0574183	0.394592
H	6183	MRPS12	HALLMARK_OXIDATIVE_PHOSPHORYLATION	0.949051	1	Genes encoding proteins involved in oxidative phosphorylation.	0.0105707	85	0.0574183	0.394592
H	3939	LDHA	HALLMARK_OXIDATIVE_PHOSPHORYLATION	0.949051	1	Genes encoding proteins involved in oxidative phosphorylation.	0.0105707	85	0.0574183	0.394592
H	1374	CPT1A	HALLMARK_OXIDATIVE_PHOSPHORYLATION	0.949051	1	Genes encoding proteins involved in oxidative phosphorylation.	0.0105707	85	0.0574183	0.394592
H	513	ATP5F1D	HALLMARK_OXIDATIVE_PHOSPHORYLATION	0.949051	1	Genes encoding proteins involved in oxidative phosphorylation.	0.0105707	85	0.0574183	0.394592
H	5447	POR	HALLMARK_OXIDATIVE_PHOSPHORYLATION	0.949051	1	Genes encoding proteins involved in oxidative phosphorylation.	0.0105707	85	0.0574183	0.394592
H	4191	MDH2	HALLMARK_OXIDATIVE_PHOSPHORYLATION	0.949051	1	Genes encoding proteins involved in oxidative phosphorylation.	0.0105707	85	0.0574183	0.394592
H	10632	ATP5MG	HALLMARK_OXIDATIVE_PHOSPHORYLATION	0.949051	1	Genes encoding proteins involved in oxidative phosphorylation.	0.0105707	85	0.0574183	0.394592
H	54205	CYCS	HALLMARK_OXIDATIVE_PHOSPHORYLATION	0.949051	1	Genes encoding proteins involved in oxidative phosphorylation.	0.0105707	85	0.0574183	0.394592
H	6392	SDHD	HALLMARK_OXIDATIVE_PHOSPHORYLATION	0.949051	1	Genes encoding proteins involved in oxidative phosphorylation.	0.0105707	85	0.0574183	0.394592
H	30	ACAA1	HALLMARK_OXIDATIVE_PHOSPHORYLATION	0.949051	1	Genes encoding proteins involved in oxidative phosphorylation.	0.0105707	85	0.0574183	0.394592
H	26520	TIMM9	HALLMARK_OXIDATIVE_PHOSPHORYLATION	0.949051	1	Genes encoding proteins involved in oxidative phosphorylation.	0.0105707	85	0.0574183	0.394592
H	9551	ATP5MF	HALLMARK_OXIDATIVE_PHOSPHORYLATION	0.949051	1	Genes encoding proteins involved in oxidative phosphorylation.	0.0105707	85	0.0574183	0.394592
H	533	ATP6V0B	HALLMARK_OXIDATIVE_PHOSPHORYLATION	0.949051	1	Genes encoding proteins involved in oxidative phosphorylation.	0.0105707	85	0.0574183	0.394592
H	4729	NDUFV2	HALLMARK_OXIDATIVE_PHOSPHORYLATION	0.949051	1	Genes encoding proteins involved in oxidative phosphorylation.	0.0105707	85	0.0574183	0.394592
H	81689	ISCA1	HALLMARK_OXIDATIVE_PHOSPHORYLATION	0.949051	1	Genes encoding proteins involved in oxidative phosphorylation.	0.0105707	85	0.0574183	0.394592
H	1738	DLD	HALLMARK_OXIDATIVE_PHOSPHORYLATION	0.949051	1	Genes encoding proteins involved in oxidative phosphorylation.	0.0105707	85	0.0574183	0.394592
H	5264	PHYH	HALLMARK_OXIDATIVE_PHOSPHORYLATION	0.949051	1	Genes encoding proteins involved in oxidative phosphorylation.	0.0105707	85	0.0574183	0.394592
H	51382	ATP6V1D	HALLMARK_OXIDATIVE_PHOSPHORYLATION	0.949051	1	Genes encoding proteins involved in oxidative phosphorylation.	0.0105707	85	0.0574183	0.394592
H	9296	ATP6V1F	HALLMARK_OXIDATIVE_PHOSPHORYLATION	0.949051	1	Genes encoding proteins involved in oxidative phosphorylation.	0.0105707	85	0.0574183	0.394592
H	514	ATP5F1E	HALLMARK_OXIDATIVE_PHOSPHORYLATION	0.949051	1	Genes encoding proteins involved in oxidative phosphorylation.	0.0105707	85	0.0574183	0.394592
H	26517	TIMM13	HALLMARK_OXIDATIVE_PHOSPHORYLATION	0.949051	1	Genes encoding proteins involved in oxidative phosphorylation.	0.0105707	85	0.0574183	0.394592
H	1327	COX4I1	HALLMARK_OXIDATIVE_PHOSPHORYLATION	0.949051	1	Genes encoding proteins involved in oxidative phosphorylation.	0.0105707	85	0.0574183	0.394592
H	64960	MRPS15	HALLMARK_OXIDATIVE_PHOSPHORYLATION	0.949051	1	Genes encoding proteins involved in oxidative phosphorylation.	0.0105707	85	0.0574183	0.394592
H	528	ATP6V1C1	HALLMARK_OXIDATIVE_PHOSPHORYLATION	0.949051	1	Genes encoding proteins involved in oxidative phosphorylation.	0.0105707	85	0.0574183	0.394592
H	9167	COX7A2L	HALLMARK_OXIDATIVE_PHOSPHORYLATION	0.949051	1	Genes encoding proteins involved in oxidative phosphorylation.	0.0105707	85	0.0574183	0.394592
H	29796	UQCR10	HALLMARK_OXIDATIVE_PHOSPHORYLATION	0.949051	1	Genes encoding proteins involved in oxidative phosphorylation.	0.0105707	85	0.0574183	0.394592
H	1543	CYP1A1	HALLMARK_FATTY_ACID_METABOLISM	0.961039	1	Genes encoding proteins involved in metabolism of fatty acids.	0.00918594	81	0.0506683	0.345163
H	948	CD36	HALLMARK_FATTY_ACID_METABOLISM	0.961039	1	Genes encoding proteins involved in metabolism of fatty acids.	0.00918594	81	0.0506683	0.345163
H	5805	PTS	HALLMARK_FATTY_ACID_METABOLISM	0.961039	1	Genes encoding proteins involved in metabolism of fatty acids.	0.00918594	81	0.0506683	0.345163
H	3158	HMGCS2	HALLMARK_FATTY_ACID_METABOLISM	0.961039	1	Genes encoding proteins involved in metabolism of fatty acids.	0.00918594	81	0.0506683	0.345163
H	4199	ME1	HALLMARK_FATTY_ACID_METABOLISM	0.961039	1	Genes encoding proteins involved in metabolism of fatty acids.	0.00918594	81	0.0506683	0.345163
H	2027	ENO3	HALLMARK_FATTY_ACID_METABOLISM	0.961039	1	Genes encoding proteins involved in metabolism of fatty acids.	0.00918594	81	0.0506683	0.345163
H	1149	CIDEA	HALLMARK_FATTY_ACID_METABOLISM	0.961039	1	Genes encoding proteins involved in metabolism of fatty acids.	0.00918594	81	0.0506683	0.345163
H	50486	G0S2	HALLMARK_FATTY_ACID_METABOLISM	0.961039	1	Genes encoding proteins involved in metabolism of fatty acids.	0.00918594	81	0.0506683	0.345163
H	765	CA6	HALLMARK_FATTY_ACID_METABOLISM	0.961039	1	Genes encoding proteins involved in metabolism of fatty acids.	0.00918594	81	0.0506683	0.345163
H	2819	GPD1	HALLMARK_FATTY_ACID_METABOLISM	0.961039	1	Genes encoding proteins involved in metabolism of fatty acids.	0.00918594	81	0.0506683	0.345163
H	51109	RDH11	HALLMARK_FATTY_ACID_METABOLISM	0.961039	1	Genes encoding proteins involved in metabolism of fatty acids.	0.00918594	81	0.0506683	0.345163
H	960	CD44	HALLMARK_IL2_STAT5_SIGNALING	0.971029	1	Genes up-regulated by STAT5 in response to IL2 stimulation.	0.00788031	117	0.0491266	0.354379
H	6335	SCN9A	HALLMARK_IL2_STAT5_SIGNALING	0.971029	1	Genes up-regulated by STAT5 in response to IL2 stimulation.	0.00788031	117	0.0491266	0.354379
H	6271	S100A1	HALLMARK_IL2_STAT5_SIGNALING	0.971029	1	Genes up-regulated by STAT5 in response to IL2 stimulation.	0.00788031	117	0.0491266	0.354379
H	2027	ENO3	HALLMARK_IL2_STAT5_SIGNALING	0.971029	1	Genes up-regulated by STAT5 in response to IL2 stimulation.	0.00788031	117	0.0491266	0.354379
H	57231	SNX14	HALLMARK_IL2_STAT5_SIGNALING	0.971029	1	Genes up-regulated by STAT5 in response to IL2 stimulation.	0.00788031	117	0.0491266	0.354379
H	975	CD81	HALLMARK_IL2_STAT5_SIGNALING	0.971029	1	Genes up-regulated by STAT5 in response to IL2 stimulation.	0.00788031	117	0.0491266	0.354379
H	5621	PRNP	HALLMARK_IL2_STAT5_SIGNALING	0.971029	1	Genes up-regulated by STAT5 in response to IL2 stimulation.	0.00788031	117	0.0491266	0.354379
H	6484	ST3GAL4	HALLMARK_IL2_STAT5_SIGNALING	0.971029	1	Genes up-regulated by STAT5 in response to IL2 stimulation.	0.00788031	117	0.0491266	0.354379
H	3976	LIF	HALLMARK_IL2_STAT5_SIGNALING	0.971029	1	Genes up-regulated by STAT5 in response to IL2 stimulation.	0.00788031	117	0.0491266	0.354379
H	1291	COL6A1	HALLMARK_IL2_STAT5_SIGNALING	0.971029	1	Genes up-regulated by STAT5 in response to IL2 stimulation.	0.00788031	117	0.0491266	0.354379
H	5745	PTH1R	HALLMARK_IL2_STAT5_SIGNALING	0.971029	1	Genes up-regulated by STAT5 in response to IL2 stimulation.	0.00788031	117	0.0491266	0.354379
H	9446	GSTO1	HALLMARK_IL2_STAT5_SIGNALING	0.971029	1	Genes up-regulated by STAT5 in response to IL2 stimulation.	0.00788031	117	0.0491266	0.354379
H	196	AHR	HALLMARK_IL2_STAT5_SIGNALING	0.971029	1	Genes up-regulated by STAT5 in response to IL2 stimulation.	0.00788031	117	0.0491266	0.354379
H	4839	NOP2	HALLMARK_IL2_STAT5_SIGNALING	0.971029	1	Genes up-regulated by STAT5 in response to IL2 stimulation.	0.00788031	117	0.0491266	0.354379
H	5045	FURIN	HALLMARK_IL2_STAT5_SIGNALING	0.971029	1	Genes up-regulated by STAT5 in response to IL2 stimulation.	0.00788031	117	0.0491266	0.354379
H	4616	GADD45B	HALLMARK_IL2_STAT5_SIGNALING	0.971029	1	Genes up-regulated by STAT5 in response to IL2 stimulation.	0.00788031	117	0.0491266	0.354379
H	10970	CKAP4	HALLMARK_IL2_STAT5_SIGNALING	0.971029	1	Genes up-regulated by STAT5 in response to IL2 stimulation.	0.00788031	117	0.0491266	0.354379
H	80324	PUS1	HALLMARK_IL2_STAT5_SIGNALING	0.971029	1	Genes up-regulated by STAT5 in response to IL2 stimulation.	0.00788031	117	0.0491266	0.354379
H	1437	CSF2	HALLMARK_IL2_STAT5_SIGNALING	0.971029	1	Genes up-regulated by STAT5 in response to IL2 stimulation.	0.00788031	117	0.0491266	0.354379
H	9173	IL1RL1	HALLMARK_IL2_STAT5_SIGNALING	0.971029	1	Genes up-regulated by STAT5 in response to IL2 stimulation.	0.00788031	117	0.0491266	0.354379
H	51429	SNX9	HALLMARK_IL2_STAT5_SIGNALING	0.971029	1	Genes up-regulated by STAT5 in response to IL2 stimulation.	0.00788031	117	0.0491266	0.354379
H	5339	PLEC	HALLMARK_IL2_STAT5_SIGNALING	0.971029	1	Genes up-regulated by STAT5 in response to IL2 stimulation.	0.00788031	117	0.0491266	0.354379
H	2151	F2RL2	HALLMARK_IL2_STAT5_SIGNALING	0.971029	1	Genes up-regulated by STAT5 in response to IL2 stimulation.	0.00788031	117	0.0491266	0.354379
H	92749	DRC1	HALLMARK_IL2_STAT5_SIGNALING	0.971029	1	Genes up-regulated by STAT5 in response to IL2 stimulation.	0.00788031	117	0.0491266	0.354379
H	8829	NRP1	HALLMARK_IL2_STAT5_SIGNALING	0.971029	1	Genes up-regulated by STAT5 in response to IL2 stimulation.	0.00788031	117	0.0491266	0.354379
H	388	RHOB	HALLMARK_IL2_STAT5_SIGNALING	0.971029	1	Genes up-regulated by STAT5 in response to IL2 stimulation.	0.00788031	117	0.0491266	0.354379
H	4135	MAP6	HALLMARK_IL2_STAT5_SIGNALING	0.971029	1	Genes up-regulated by STAT5 in response to IL2 stimulation.	0.00788031	117	0.0491266	0.354379
H	23764	MAFF	HALLMARK_IL2_STAT5_SIGNALING	0.971029	1	Genes up-regulated by STAT5 in response to IL2 stimulation.	0.00788031	117	0.0491266	0.354379
H	3099	HK2	HALLMARK_IL2_STAT5_SIGNALING	0.971029	1	Genes up-regulated by STAT5 in response to IL2 stimulation.	0.00788031	117	0.0491266	0.354379
H	28960	DCPS	HALLMARK_IL2_STAT5_SIGNALING	0.971029	1	Genes up-regulated by STAT5 in response to IL2 stimulation.	0.00788031	117	0.0491266	0.354379
H	10410	IFITM3	HALLMARK_IL2_STAT5_SIGNALING	0.971029	1	Genes up-regulated by STAT5 in response to IL2 stimulation.	0.00788031	117	0.0491266	0.354379
H	81848	SPRY4	HALLMARK_IL2_STAT5_SIGNALING	0.971029	1	Genes up-regulated by STAT5 in response to IL2 stimulation.	0.00788031	117	0.0491266	0.354379
H	825	CAPN3	HALLMARK_IL2_STAT5_SIGNALING	0.971029	1	Genes up-regulated by STAT5 in response to IL2 stimulation.	0.00788031	117	0.0491266	0.354379
H	2184	FAH	HALLMARK_IL2_STAT5_SIGNALING	0.971029	1	Genes up-regulated by STAT5 in response to IL2 stimulation.	0.00788031	117	0.0491266	0.354379
H	51651	PTRH2	HALLMARK_IL2_STAT5_SIGNALING	0.971029	1	Genes up-regulated by STAT5 in response to IL2 stimulation.	0.00788031	117	0.0491266	0.354379
H	4953	ODC1	HALLMARK_IL2_STAT5_SIGNALING	0.971029	1	Genes up-regulated by STAT5 in response to IL2 stimulation.	0.00788031	117	0.0491266	0.354379
H	2118	ETV4	HALLMARK_IL2_STAT5_SIGNALING	0.971029	1	Genes up-regulated by STAT5 in response to IL2 stimulation.	0.00788031	117	0.0491266	0.354379
H	307	ANXA4	HALLMARK_IL2_STAT5_SIGNALING	0.971029	1	Genes up-regulated by STAT5 in response to IL2 stimulation.	0.00788031	117	0.0491266	0.354379
H	6696	SPP1	HALLMARK_IL2_STAT5_SIGNALING	0.971029	1	Genes up-regulated by STAT5 in response to IL2 stimulation.	0.00788031	117	0.0491266	0.354379
H	6050	RNH1	HALLMARK_IL2_STAT5_SIGNALING	0.971029	1	Genes up-regulated by STAT5 in response to IL2 stimulation.	0.00788031	117	0.0491266	0.354379
H	5292	PIM1	HALLMARK_IL2_STAT5_SIGNALING	0.971029	1	Genes up-regulated by STAT5 in response to IL2 stimulation.	0.00788031	117	0.0491266	0.354379
H	4860	PNP	HALLMARK_IL2_STAT5_SIGNALING	0.971029	1	Genes up-regulated by STAT5 in response to IL2 stimulation.	0.00788031	117	0.0491266	0.354379
H	84525	HOPX	HALLMARK_IL2_STAT5_SIGNALING	0.971029	1	Genes up-regulated by STAT5 in response to IL2 stimulation.	0.00788031	117	0.0491266	0.354379
H	8202	NCOA3	HALLMARK_IL2_STAT5_SIGNALING	0.971029	1	Genes up-regulated by STAT5 in response to IL2 stimulation.	0.00788031	117	0.0491266	0.354379
H	84230	LRRC8C	HALLMARK_IL2_STAT5_SIGNALING	0.971029	1	Genes up-regulated by STAT5 in response to IL2 stimulation.	0.00788031	117	0.0491266	0.354379
H	462	SERPINC1	HALLMARK_IL2_STAT5_SIGNALING	0.971029	1	Genes up-regulated by STAT5 in response to IL2 stimulation.	0.00788031	117	0.0491266	0.354379
H	6515	SLC2A3	HALLMARK_IL2_STAT5_SIGNALING	0.971029	1	Genes up-regulated by STAT5 in response to IL2 stimulation.	0.00788031	117	0.0491266	0.354379
H	22822	PHLDA1	HALLMARK_IL2_STAT5_SIGNALING	0.971029	1	Genes up-regulated by STAT5 in response to IL2 stimulation.	0.00788031	117	0.0491266	0.354379
H	760	CA2	HALLMARK_IL2_STAT5_SIGNALING	0.971029	1	Genes up-regulated by STAT5 in response to IL2 stimulation.	0.00788031	117	0.0491266	0.354379
H	4641	MYO1C	HALLMARK_IL2_STAT5_SIGNALING	0.971029	1	Genes up-regulated by STAT5 in response to IL2 stimulation.	0.00788031	117	0.0491266	0.354379
H	4084	MXD1	HALLMARK_IL2_STAT5_SIGNALING	0.971029	1	Genes up-regulated by STAT5 in response to IL2 stimulation.	0.00788031	117	0.0491266	0.354379
H	56937	PMEPA1	HALLMARK_TGF_BETA_SIGNALING	0.971029	1	Genes up-regulated in response to TGFB1 [GeneID=7040].	0.00788031	28	0.0260134	0.149997
H	7040	TGFB1	HALLMARK_TGF_BETA_SIGNALING	0.971029	1	Genes up-regulated in response to TGFB1 [GeneID=7040].	0.00788031	28	0.0260134	0.149997
H	57154	SMURF1	HALLMARK_TGF_BETA_SIGNALING	0.971029	1	Genes up-regulated in response to TGFB1 [GeneID=7040].	0.00788031	28	0.0260134	0.149997
H	7057	THBS1	HALLMARK_TGF_BETA_SIGNALING	0.971029	1	Genes up-regulated in response to TGFB1 [GeneID=7040].	0.00788031	28	0.0260134	0.149997
H	5054	SERPINE1	HALLMARK_TGF_BETA_SIGNALING	0.971029	1	Genes up-regulated in response to TGFB1 [GeneID=7040].	0.00788031	28	0.0260134	0.149997
H	90	ACVR1	HALLMARK_TGF_BETA_SIGNALING	0.971029	1	Genes up-regulated in response to TGFB1 [GeneID=7040].	0.00788031	28	0.0260134	0.149997
H	5045	FURIN	HALLMARK_TGF_BETA_SIGNALING	0.971029	1	Genes up-regulated in response to TGFB1 [GeneID=7040].	0.00788031	28	0.0260134	0.149997
H	7071	KLF10	HALLMARK_TGF_BETA_SIGNALING	0.971029	1	Genes up-regulated in response to TGFB1 [GeneID=7040].	0.00788031	28	0.0260134	0.149997
H	11031	RAB31	HALLMARK_TGF_BETA_SIGNALING	0.971029	1	Genes up-regulated in response to TGFB1 [GeneID=7040].	0.00788031	28	0.0260134	0.149997
H	6574	SLC20A1	HALLMARK_TGF_BETA_SIGNALING	0.971029	1	Genes up-regulated in response to TGFB1 [GeneID=7040].	0.00788031	28	0.0260134	0.149997
H	8412	BCAR3	HALLMARK_TGF_BETA_SIGNALING	0.971029	1	Genes up-regulated in response to TGFB1 [GeneID=7040].	0.00788031	28	0.0260134	0.149997
H	5499	PPP1CA	HALLMARK_TGF_BETA_SIGNALING	0.971029	1	Genes up-regulated in response to TGFB1 [GeneID=7040].	0.00788031	28	0.0260134	0.149997
H	64750	SMURF2	HALLMARK_TGF_BETA_SIGNALING	0.971029	1	Genes up-regulated in response to TGFB1 [GeneID=7040].	0.00788031	28	0.0260134	0.149997
H	2280	FKBP1A	HALLMARK_TGF_BETA_SIGNALING	0.971029	1	Genes up-regulated in response to TGFB1 [GeneID=7040].	0.00788031	28	0.0260134	0.149997
H	5104	SERPINA5	HALLMARK_ANGIOGENESIS	0.98002	1	Genes up-regulated during formation of blood vessels (angiogenesis).	0.00651414	23	0.0208629	0.116418
H	5154	PDGFA	HALLMARK_ANGIOGENESIS	0.98002	1	Genes up-regulated during formation of blood vessels (angiogenesis).	0.00651414	23	0.0208629	0.116418
H	4487	MSX1	HALLMARK_ANGIOGENESIS	0.98002	1	Genes up-regulated during formation of blood vessels (angiogenesis).	0.00651414	23	0.0208629	0.116418
H	1290	COL5A2	HALLMARK_ANGIOGENESIS	0.98002	1	Genes up-regulated during formation of blood vessels (angiogenesis).	0.00651414	23	0.0208629	0.116418
H	6781	STC1	HALLMARK_ANGIOGENESIS	0.98002	1	Genes up-regulated during formation of blood vessels (angiogenesis).	0.00651414	23	0.0208629	0.116418
H	10631	POSTN	HALLMARK_ANGIOGENESIS	0.98002	1	Genes up-regulated during formation of blood vessels (angiogenesis).	0.00651414	23	0.0208629	0.116418
H	1281	COL3A1	HALLMARK_ANGIOGENESIS	0.98002	1	Genes up-regulated during formation of blood vessels (angiogenesis).	0.00651414	23	0.0208629	0.116418
H	11167	FSTL1	HALLMARK_ANGIOGENESIS	0.98002	1	Genes up-regulated during formation of blood vessels (angiogenesis).	0.00651414	23	0.0208629	0.116418
H	8829	NRP1	HALLMARK_ANGIOGENESIS	0.98002	1	Genes up-regulated during formation of blood vessels (angiogenesis).	0.00651414	23	0.0208629	0.116418
H	351	APP	HALLMARK_ANGIOGENESIS	0.98002	1	Genes up-regulated during formation of blood vessels (angiogenesis).	0.00651414	23	0.0208629	0.116418
H	7076	TIMP1	HALLMARK_ANGIOGENESIS	0.98002	1	Genes up-regulated during formation of blood vessels (angiogenesis).	0.00651414	23	0.0208629	0.116418
H	182	JAG1	HALLMARK_ANGIOGENESIS	0.98002	1	Genes up-regulated during formation of blood vessels (angiogenesis).	0.00651414	23	0.0208629	0.116418
H	6696	SPP1	HALLMARK_ANGIOGENESIS	0.98002	1	Genes up-regulated during formation of blood vessels (angiogenesis).	0.00651414	23	0.0208629	0.116418
H	4973	OLR1	HALLMARK_ANGIOGENESIS	0.98002	1	Genes up-regulated during formation of blood vessels (angiogenesis).	0.00651414	23	0.0208629	0.116418
H	4043	LRPAP1	HALLMARK_ANGIOGENESIS	0.98002	1	Genes up-regulated during formation of blood vessels (angiogenesis).	0.00651414	23	0.0208629	0.116418
H	1462	VCAN	HALLMARK_ANGIOGENESIS	0.98002	1	Genes up-regulated during formation of blood vessels (angiogenesis).	0.00651414	23	0.0208629	0.116418
H	4060	LUM	HALLMARK_ANGIOGENESIS	0.98002	1	Genes up-regulated during formation of blood vessels (angiogenesis).	0.00651414	23	0.0208629	0.116418
H	7448	VTN	HALLMARK_ANGIOGENESIS	0.98002	1	Genes up-regulated during formation of blood vessels (angiogenesis).	0.00651414	23	0.0208629	0.116418
H	3714	JAG2	HALLMARK_ANGIOGENESIS	0.98002	1	Genes up-regulated during formation of blood vessels (angiogenesis).	0.00651414	23	0.0208629	0.116418
H	6717	SRI	HALLMARK_INTERFERON_GAMMA_RESPONSE	0.982018	1	Genes up-regulated in response to IFNG [GeneID=3458].	0.00617356	103	0.03417	0.242241
H	7378	UPP1	HALLMARK_INTERFERON_GAMMA_RESPONSE	0.982018	1	Genes up-regulated in response to IFNG [GeneID=3458].	0.00617356	103	0.03417	0.242241
H	669	BPGM	HALLMARK_INTERFERON_GAMMA_RESPONSE	0.982018	1	Genes up-regulated in response to IFNG [GeneID=3458].	0.00617356	103	0.03417	0.242241
H	10135	NAMPT	HALLMARK_INTERFERON_GAMMA_RESPONSE	0.982018	1	Genes up-regulated in response to IFNG [GeneID=3458].	0.00617356	103	0.03417	0.242241
H	715	C1R	HALLMARK_INTERFERON_GAMMA_RESPONSE	0.982018	1	Genes up-regulated in response to IFNG [GeneID=3458].	0.00617356	103	0.03417	0.242241
H	716	C1S	HALLMARK_INTERFERON_GAMMA_RESPONSE	0.982018	1	Genes up-regulated in response to IFNG [GeneID=3458].	0.00617356	103	0.03417	0.242241
H	8767	RIPK2	HALLMARK_INTERFERON_GAMMA_RESPONSE	0.982018	1	Genes up-regulated in response to IFNG [GeneID=3458].	0.00617356	103	0.03417	0.242241
H	196410	METTL7B	HALLMARK_INTERFERON_GAMMA_RESPONSE	0.982018	1	Genes up-regulated in response to IFNG [GeneID=3458].	0.00617356	103	0.03417	0.242241
H	9636	ISG15	HALLMARK_INTERFERON_GAMMA_RESPONSE	0.982018	1	Genes up-regulated in response to IFNG [GeneID=3458].	0.00617356	103	0.03417	0.242241
H	7130	TNFAIP6	HALLMARK_INTERFERON_GAMMA_RESPONSE	0.982018	1	Genes up-regulated in response to IFNG [GeneID=3458].	0.00617356	103	0.03417	0.242241
H	9961	MVP	HALLMARK_INTERFERON_GAMMA_RESPONSE	0.982018	1	Genes up-regulated in response to IFNG [GeneID=3458].	0.00617356	103	0.03417	0.242241
H	3959	LGALS3BP	HALLMARK_INTERFERON_GAMMA_RESPONSE	0.982018	1	Genes up-regulated in response to IFNG [GeneID=3458].	0.00617356	103	0.03417	0.242241
H	3434	IFIT1	HALLMARK_INTERFERON_GAMMA_RESPONSE	0.982018	1	Genes up-regulated in response to IFNG [GeneID=3458].	0.00617356	103	0.03417	0.242241
H	3431	SP110	HALLMARK_INTERFERON_GAMMA_RESPONSE	0.982018	1	Genes up-regulated in response to IFNG [GeneID=3458].	0.00617356	103	0.03417	0.242241
H	8082	SSPN	HALLMARK_INTERFERON_GAMMA_RESPONSE	0.982018	1	Genes up-regulated in response to IFNG [GeneID=3458].	0.00617356	103	0.03417	0.242241
H	3569	IL6	HALLMARK_INTERFERON_GAMMA_RESPONSE	0.982018	1	Genes up-regulated in response to IFNG [GeneID=3458].	0.00617356	103	0.03417	0.242241
H	10392	NOD1	HALLMARK_INTERFERON_GAMMA_RESPONSE	0.982018	1	Genes up-regulated in response to IFNG [GeneID=3458].	0.00617356	103	0.03417	0.242241
H	3429	IFI27	HALLMARK_INTERFERON_GAMMA_RESPONSE	0.982018	1	Genes up-regulated in response to IFNG [GeneID=3458].	0.00617356	103	0.03417	0.242241
H	11054	OGFR	HALLMARK_INTERFERON_GAMMA_RESPONSE	0.982018	1	Genes up-regulated in response to IFNG [GeneID=3458].	0.00617356	103	0.03417	0.242241
H	710	SERPING1	HALLMARK_INTERFERON_GAMMA_RESPONSE	0.982018	1	Genes up-regulated in response to IFNG [GeneID=3458].	0.00617356	103	0.03417	0.242241
H	10410	IFITM3	HALLMARK_INTERFERON_GAMMA_RESPONSE	0.982018	1	Genes up-regulated in response to IFNG [GeneID=3458].	0.00617356	103	0.03417	0.242241
H	837	CASP4	HALLMARK_INTERFERON_GAMMA_RESPONSE	0.982018	1	Genes up-regulated in response to IFNG [GeneID=3458].	0.00617356	103	0.03417	0.242241
H	9021	SOCS3	HALLMARK_INTERFERON_GAMMA_RESPONSE	0.982018	1	Genes up-regulated in response to IFNG [GeneID=3458].	0.00617356	103	0.03417	0.242241
H	6375	XCL1	HALLMARK_INTERFERON_GAMMA_RESPONSE	0.982018	1	Genes up-regulated in response to IFNG [GeneID=3458].	0.00617356	103	0.03417	0.242241
H	64761	PARP12	HALLMARK_INTERFERON_GAMMA_RESPONSE	0.982018	1	Genes up-regulated in response to IFNG [GeneID=3458].	0.00617356	103	0.03417	0.242241
H	5683	PSMA2	HALLMARK_INTERFERON_GAMMA_RESPONSE	0.982018	1	Genes up-regulated in response to IFNG [GeneID=3458].	0.00617356	103	0.03417	0.242241
H	834	CASP1	HALLMARK_INTERFERON_GAMMA_RESPONSE	0.982018	1	Genes up-regulated in response to IFNG [GeneID=3458].	0.00617356	103	0.03417	0.242241
H	4061	LY6E	HALLMARK_INTERFERON_GAMMA_RESPONSE	0.982018	1	Genes up-regulated in response to IFNG [GeneID=3458].	0.00617356	103	0.03417	0.242241
H	8673	VAMP8	HALLMARK_INTERFERON_GAMMA_RESPONSE	0.982018	1	Genes up-regulated in response to IFNG [GeneID=3458].	0.00617356	103	0.03417	0.242241
H	116071	BATF2	HALLMARK_INTERFERON_GAMMA_RESPONSE	0.982018	1	Genes up-regulated in response to IFNG [GeneID=3458].	0.00617356	103	0.03417	0.242241
H	87178	PNPT1	HALLMARK_INTERFERON_GAMMA_RESPONSE	0.982018	1	Genes up-regulated in response to IFNG [GeneID=3458].	0.00617356	103	0.03417	0.242241
H	5292	PIM1	HALLMARK_INTERFERON_GAMMA_RESPONSE	0.982018	1	Genes up-regulated in response to IFNG [GeneID=3458].	0.00617356	103	0.03417	0.242241
H	4860	PNP	HALLMARK_INTERFERON_GAMMA_RESPONSE	0.982018	1	Genes up-regulated in response to IFNG [GeneID=3458].	0.00617356	103	0.03417	0.242241
H	8202	NCOA3	HALLMARK_INTERFERON_GAMMA_RESPONSE	0.982018	1	Genes up-regulated in response to IFNG [GeneID=3458].	0.00617356	103	0.03417	0.242241
H	94240	EPSTI1	HALLMARK_INTERFERON_GAMMA_RESPONSE	0.982018	1	Genes up-regulated in response to IFNG [GeneID=3458].	0.00617356	103	0.03417	0.242241
H	4502	MT2A	HALLMARK_INTERFERON_GAMMA_RESPONSE	0.982018	1	Genes up-regulated in response to IFNG [GeneID=3458].	0.00617356	103	0.03417	0.242241
H	3437	IFIT3	HALLMARK_INTERFERON_GAMMA_RESPONSE	0.982018	1	Genes up-regulated in response to IFNG [GeneID=3458].	0.00617356	103	0.03417	0.242241
H	85441	HELZ2	HALLMARK_INTERFERON_GAMMA_RESPONSE	0.982018	1	Genes up-regulated in response to IFNG [GeneID=3458].	0.00617356	103	0.03417	0.242241
H	6347	CCL2	HALLMARK_INTERFERON_GAMMA_RESPONSE	0.982018	1	Genes up-regulated in response to IFNG [GeneID=3458].	0.00617356	103	0.03417	0.242241
H	3430	IFI35	HALLMARK_INTERFERON_GAMMA_RESPONSE	0.982018	1	Genes up-regulated in response to IFNG [GeneID=3458].	0.00617356	103	0.03417	0.242241
H	3433	IFIT2	HALLMARK_INTERFERON_GAMMA_RESPONSE	0.982018	1	Genes up-regulated in response to IFNG [GeneID=3458].	0.00617356	103	0.03417	0.242241
H	5321	PLA2G4A	HALLMARK_INTERFERON_GAMMA_RESPONSE	0.982018	1	Genes up-regulated in response to IFNG [GeneID=3458].	0.00617356	103	0.03417	0.242241
H	6737	TRIM21	HALLMARK_INTERFERON_GAMMA_RESPONSE	0.982018	1	Genes up-regulated in response to IFNG [GeneID=3458].	0.00617356	103	0.03417	0.242241
H	684	BST2	HALLMARK_INTERFERON_GAMMA_RESPONSE	0.982018	1	Genes up-regulated in response to IFNG [GeneID=3458].	0.00617356	103	0.03417	0.242241
H	91543	RSAD2	HALLMARK_INTERFERON_GAMMA_RESPONSE	0.982018	1	Genes up-regulated in response to IFNG [GeneID=3458].	0.00617356	103	0.03417	0.242241
H	3091	HIF1A	HALLMARK_INTERFERON_GAMMA_RESPONSE	0.982018	1	Genes up-regulated in response to IFNG [GeneID=3458].	0.00617356	103	0.03417	0.242241
H	5743	PTGS2	HALLMARK_INTERFERON_GAMMA_RESPONSE	0.982018	1	Genes up-regulated in response to IFNG [GeneID=3458].	0.00617356	103	0.03417	0.242241
H	81894	SLC25A28	HALLMARK_INTERFERON_GAMMA_RESPONSE	0.982018	1	Genes up-regulated in response to IFNG [GeneID=3458].	0.00617356	103	0.03417	0.242241
H	10561	IFI44	HALLMARK_INTERFERON_GAMMA_RESPONSE	0.982018	1	Genes up-regulated in response to IFNG [GeneID=3458].	0.00617356	103	0.03417	0.242241
H	8638	OASL	HALLMARK_INTERFERON_GAMMA_RESPONSE	0.982018	1	Genes up-regulated in response to IFNG [GeneID=3458].	0.00617356	103	0.03417	0.242241
H	57169	ZNFX1	HALLMARK_INTERFERON_GAMMA_RESPONSE	0.982018	1	Genes up-regulated in response to IFNG [GeneID=3458].	0.00617356	103	0.03417	0.242241
H	5684	PSMA3	HALLMARK_INTERFERON_GAMMA_RESPONSE	0.982018	1	Genes up-regulated in response to IFNG [GeneID=3458].	0.00617356	103	0.03417	0.242241
H	10616	RBCK1	HALLMARK_INTERFERON_GAMMA_RESPONSE	0.982018	1	Genes up-regulated in response to IFNG [GeneID=3458].	0.00617356	103	0.03417	0.242241
H	23586	DDX58	HALLMARK_INTERFERON_GAMMA_RESPONSE	0.982018	1	Genes up-regulated in response to IFNG [GeneID=3458].	0.00617356	103	0.03417	0.242241
H	9246	UBE2L6	HALLMARK_INTERFERON_GAMMA_RESPONSE	0.982018	1	Genes up-regulated in response to IFNG [GeneID=3458].	0.00617356	103	0.03417	0.242241
H	7128	TNFAIP3	HALLMARK_INTERFERON_GAMMA_RESPONSE	0.982018	1	Genes up-regulated in response to IFNG [GeneID=3458].	0.00617356	103	0.03417	0.242241
H	8869	ST3GAL5	HALLMARK_INTERFERON_GAMMA_RESPONSE	0.982018	1	Genes up-regulated in response to IFNG [GeneID=3458].	0.00617356	103	0.03417	0.242241
H	5214	PFKP	HALLMARK_INTERFERON_GAMMA_RESPONSE	0.982018	1	Genes up-regulated in response to IFNG [GeneID=3458].	0.00617356	103	0.03417	0.242241
H	6373	CXCL11	HALLMARK_INTERFERON_GAMMA_RESPONSE	0.982018	1	Genes up-regulated in response to IFNG [GeneID=3458].	0.00617356	103	0.03417	0.242241
H	6354	CCL7	HALLMARK_INTERFERON_GAMMA_RESPONSE	0.982018	1	Genes up-regulated in response to IFNG [GeneID=3458].	0.00617356	103	0.03417	0.242241
H	54739	XAF1	HALLMARK_INTERFERON_GAMMA_RESPONSE	0.982018	1	Genes up-regulated in response to IFNG [GeneID=3458].	0.00617356	103	0.03417	0.242241
H	4600	MX2	HALLMARK_INTERFERON_GAMMA_RESPONSE	0.982018	1	Genes up-regulated in response to IFNG [GeneID=3458].	0.00617356	103	0.03417	0.242241
H	4322	MMP13	HALLMARK_COMPLEMENT	0.985015	1	Genes encoding components of the complement system, which is part of the innate immune system.	0.00562708	118	0.0396656	0.286478
H	5155	PDGFB	HALLMARK_COMPLEMENT	0.985015	1	Genes encoding components of the complement system, which is part of the innate immune system.	0.00562708	118	0.0396656	0.286478
H	2230	FDX1	HALLMARK_COMPLEMENT	0.985015	1	Genes encoding components of the complement system, which is part of the innate immune system.	0.00562708	118	0.0396656	0.286478
H	948	CD36	HALLMARK_COMPLEMENT	0.985015	1	Genes encoding components of the complement system, which is part of the innate immune system.	0.00562708	118	0.0396656	0.286478
H	4199	ME1	HALLMARK_COMPLEMENT	0.985015	1	Genes encoding components of the complement system, which is part of the innate immune system.	0.00562708	118	0.0396656	0.286478
H	2335	FN1	HALLMARK_COMPLEMENT	0.985015	1	Genes encoding components of the complement system, which is part of the innate immune system.	0.00562708	118	0.0396656	0.286478
H	1051	CEBPB	HALLMARK_COMPLEMENT	0.985015	1	Genes encoding components of the complement system, which is part of the innate immune system.	0.00562708	118	0.0396656	0.286478
H	978	CDA	HALLMARK_COMPLEMENT	0.985015	1	Genes encoding components of the complement system, which is part of the innate immune system.	0.00562708	118	0.0396656	0.286478
H	1075	CTSC	HALLMARK_COMPLEMENT	0.985015	1	Genes encoding components of the complement system, which is part of the innate immune system.	0.00562708	118	0.0396656	0.286478
H	5550	PREP	HALLMARK_COMPLEMENT	0.985015	1	Genes encoding components of the complement system, which is part of the innate immune system.	0.00562708	118	0.0396656	0.286478
H	5054	SERPINE1	HALLMARK_COMPLEMENT	0.985015	1	Genes encoding components of the complement system, which is part of the innate immune system.	0.00562708	118	0.0396656	0.286478
H	51734	MSRB1	HALLMARK_COMPLEMENT	0.985015	1	Genes encoding components of the complement system, which is part of the innate immune system.	0.00562708	118	0.0396656	0.286478
H	4323	MMP14	HALLMARK_COMPLEMENT	0.985015	1	Genes encoding components of the complement system, which is part of the innate immune system.	0.00562708	118	0.0396656	0.286478
H	715	C1R	HALLMARK_COMPLEMENT	0.985015	1	Genes encoding components of the complement system, which is part of the innate immune system.	0.00562708	118	0.0396656	0.286478
H	801	CALM1	HALLMARK_COMPLEMENT	0.985015	1	Genes encoding components of the complement system, which is part of the innate immune system.	0.00562708	118	0.0396656	0.286478
H	716	C1S	HALLMARK_COMPLEMENT	0.985015	1	Genes encoding components of the complement system, which is part of the innate immune system.	0.00562708	118	0.0396656	0.286478
H	2783	GNB2	HALLMARK_COMPLEMENT	0.985015	1	Genes encoding components of the complement system, which is part of the innate immune system.	0.00562708	118	0.0396656	0.286478
H	88	ACTN2	HALLMARK_COMPLEMENT	0.985015	1	Genes encoding components of the complement system, which is part of the innate immune system.	0.00562708	118	0.0396656	0.286478
H	4317	MMP8	HALLMARK_COMPLEMENT	0.985015	1	Genes encoding components of the complement system, which is part of the innate immune system.	0.00562708	118	0.0396656	0.286478
H	9986	RCE1	HALLMARK_COMPLEMENT	0.985015	1	Genes encoding components of the complement system, which is part of the innate immune system.	0.00562708	118	0.0396656	0.286478
H	1514	CTSL	HALLMARK_COMPLEMENT	0.985015	1	Genes encoding components of the complement system, which is part of the innate immune system.	0.00562708	118	0.0396656	0.286478
H	966	CD59	HALLMARK_COMPLEMENT	0.985015	1	Genes encoding components of the complement system, which is part of the innate immune system.	0.00562708	118	0.0396656	0.286478
H	7077	TIMP2	HALLMARK_COMPLEMENT	0.985015	1	Genes encoding components of the complement system, which is part of the innate immune system.	0.00562708	118	0.0396656	0.286478
H	1608	DGKG	HALLMARK_COMPLEMENT	0.985015	1	Genes encoding components of the complement system, which is part of the innate immune system.	0.00562708	118	0.0396656	0.286478
H	6810	STX4	HALLMARK_COMPLEMENT	0.985015	1	Genes encoding components of the complement system, which is part of the innate immune system.	0.00562708	118	0.0396656	0.286478
H	10897	YIF1A	HALLMARK_UNFOLDED_PROTEIN_RESPONSE	0.987013	1	Genes up-regulated during unfolded protein response, a cellular stress response related to the endoplasmic reticulum.	0.00523322	66	0.0193387	0.130478
H	7280	TUBB2A	HALLMARK_UNFOLDED_PROTEIN_RESPONSE	0.987013	1	Genes up-regulated during unfolded protein response, a cellular stress response related to the endoplasmic reticulum.	0.00523322	66	0.0193387	0.130478
H	54512	EXOSC4	HALLMARK_UNFOLDED_PROTEIN_RESPONSE	0.987013	1	Genes up-regulated during unfolded protein response, a cellular stress response related to the endoplasmic reticulum.	0.00523322	66	0.0193387	0.130478
H	8140	SLC7A5	HALLMARK_UNFOLDED_PROTEIN_RESPONSE	0.987013	1	Genes up-regulated during unfolded protein response, a cellular stress response related to the endoplasmic reticulum.	0.00523322	66	0.0193387	0.130478
H	1662	DDX10	HALLMARK_UNFOLDED_PROTEIN_RESPONSE	0.987013	1	Genes up-regulated during unfolded protein response, a cellular stress response related to the endoplasmic reticulum.	0.00523322	66	0.0193387	0.130478
H	55033	FKBP14	HALLMARK_UNFOLDED_PROTEIN_RESPONSE	0.987013	1	Genes up-regulated during unfolded protein response, a cellular stress response related to the endoplasmic reticulum.	0.00523322	66	0.0193387	0.130478
H	64859	NABP1	HALLMARK_UNFOLDED_PROTEIN_RESPONSE	0.987013	1	Genes up-regulated during unfolded protein response, a cellular stress response related to the endoplasmic reticulum.	0.00523322	66	0.0193387	0.130478
H	1051	CEBPB	HALLMARK_UNFOLDED_PROTEIN_RESPONSE	0.987013	1	Genes up-regulated during unfolded protein response, a cellular stress response related to the endoplasmic reticulum.	0.00523322	66	0.0193387	0.130478
H	55738	ARFGAP1	HALLMARK_UNFOLDED_PROTEIN_RESPONSE	0.987013	1	Genes up-regulated during unfolded protein response, a cellular stress response related to the endoplasmic reticulum.	0.00523322	66	0.0193387	0.130478
H	11015	KDELR3	HALLMARK_UNFOLDED_PROTEIN_RESPONSE	0.987013	1	Genes up-regulated during unfolded protein response, a cellular stress response related to the endoplasmic reticulum.	0.00523322	66	0.0193387	0.130478
H	9114	ATP6V0D1	HALLMARK_UNFOLDED_PROTEIN_RESPONSE	0.987013	1	Genes up-regulated during unfolded protein response, a cellular stress response related to the endoplasmic reticulum.	0.00523322	66	0.0193387	0.130478
H	7534	YWHAZ	HALLMARK_UNFOLDED_PROTEIN_RESPONSE	0.987013	1	Genes up-regulated during unfolded protein response, a cellular stress response related to the endoplasmic reticulum.	0.00523322	66	0.0193387	0.130478
H	9570	GOSR2	HALLMARK_UNFOLDED_PROTEIN_RESPONSE	0.987013	1	Genes up-regulated during unfolded protein response, a cellular stress response related to the endoplasmic reticulum.	0.00523322	66	0.0193387	0.130478
H	6464	SHC1	HALLMARK_UNFOLDED_PROTEIN_RESPONSE	0.987013	1	Genes up-regulated during unfolded protein response, a cellular stress response related to the endoplasmic reticulum.	0.00523322	66	0.0193387	0.130478
H	5832	ALDH18A1	HALLMARK_UNFOLDED_PROTEIN_RESPONSE	0.987013	1	Genes up-regulated during unfolded protein response, a cellular stress response related to the endoplasmic reticulum.	0.00523322	66	0.0193387	0.130478
H	7466	WFS1	HALLMARK_UNFOLDED_PROTEIN_RESPONSE	0.987013	1	Genes up-regulated during unfolded protein response, a cellular stress response related to the endoplasmic reticulum.	0.00523322	66	0.0193387	0.130478
H	9775	EIF4A3	HALLMARK_UNFOLDED_PROTEIN_RESPONSE	0.987013	1	Genes up-regulated during unfolded protein response, a cellular stress response related to the endoplasmic reticulum.	0.00523322	66	0.0193387	0.130478
H	3434	IFIT1	HALLMARK_UNFOLDED_PROTEIN_RESPONSE	0.987013	1	Genes up-regulated during unfolded protein response, a cellular stress response related to the endoplasmic reticulum.	0.00523322	66	0.0193387	0.130478
H	794	CALB2	HALLMARK_APICAL_JUNCTION	0.989011	1	Genes encoding components of apical junction complex.	0.004809	123	0.033742	0.244742
H	89	ACTN3	HALLMARK_APICAL_JUNCTION	0.989011	1	Genes encoding components of apical junction complex.	0.004809	123	0.033742	0.244742
H	1013	CDH15	HALLMARK_APICAL_JUNCTION	0.989011	1	Genes encoding components of apical junction complex.	0.004809	123	0.033742	0.244742
H	2318	FLNC	HALLMARK_APICAL_JUNCTION	0.989011	1	Genes encoding components of apical junction complex.	0.004809	123	0.033742	0.244742
H	1006	CDH8	HALLMARK_APICAL_JUNCTION	0.989011	1	Genes encoding components of apical junction complex.	0.004809	123	0.033742	0.244742
H	9019	MPZL1	HALLMARK_APICAL_JUNCTION	0.989011	1	Genes encoding components of apical junction complex.	0.004809	123	0.033742	0.244742
H	4313	MMP2	HALLMARK_APICAL_JUNCTION	0.989011	1	Genes encoding components of apical junction complex.	0.004809	123	0.033742	0.244742
H	1823	DSC1	HALLMARK_APICAL_JUNCTION	0.989011	1	Genes encoding components of apical junction complex.	0.004809	123	0.033742	0.244742
H	347902	AMIGO2	HALLMARK_APICAL_JUNCTION	0.989011	1	Genes encoding components of apical junction complex.	0.004809	123	0.033742	0.244742
H	7059	THBS3	HALLMARK_APICAL_JUNCTION	0.989011	1	Genes encoding components of apical junction complex.	0.004809	123	0.033742	0.244742
H	103910	MYL12B	HALLMARK_APICAL_JUNCTION	0.989011	1	Genes encoding components of apical junction complex.	0.004809	123	0.033742	0.244742
H	3636	INPPL1	HALLMARK_APICAL_JUNCTION	0.989011	1	Genes encoding components of apical junction complex.	0.004809	123	0.033742	0.244742
H	58	ACTA1	HALLMARK_APICAL_JUNCTION	0.989011	1	Genes encoding components of apical junction complex.	0.004809	123	0.033742	0.244742
H	6624	FSCN1	HALLMARK_APICAL_JUNCTION	0.989011	1	Genes encoding components of apical junction complex.	0.004809	123	0.033742	0.244742
H	91624	NEXN	HALLMARK_APICAL_JUNCTION	0.989011	1	Genes encoding components of apical junction complex.	0.004809	123	0.033742	0.244742
H	3667	IRS1	HALLMARK_APICAL_JUNCTION	0.989011	1	Genes encoding components of apical junction complex.	0.004809	123	0.033742	0.244742
H	1002	CDH4	HALLMARK_APICAL_JUNCTION	0.989011	1	Genes encoding components of apical junction complex.	0.004809	123	0.033742	0.244742
H	6464	SHC1	HALLMARK_APICAL_JUNCTION	0.989011	1	Genes encoding components of apical junction complex.	0.004809	123	0.033742	0.244742
H	10290	SPEG	HALLMARK_APICAL_JUNCTION	0.989011	1	Genes encoding components of apical junction complex.	0.004809	123	0.033742	0.244742
H	88	ACTN2	HALLMARK_APICAL_JUNCTION	0.989011	1	Genes encoding components of apical junction complex.	0.004809	123	0.033742	0.244742
H	4597	MVD	HALLMARK_APICAL_JUNCTION	0.989011	1	Genes encoding components of apical junction complex.	0.004809	123	0.033742	0.244742
H	7045	TGFBI	HALLMARK_APICAL_JUNCTION	0.989011	1	Genes encoding components of apical junction complex.	0.004809	123	0.033742	0.244742
H	4628	MYH10	HALLMARK_APICAL_JUNCTION	0.989011	1	Genes encoding components of apical junction complex.	0.004809	123	0.033742	0.244742
H	140885	SIRPA	HALLMARK_APICAL_JUNCTION	0.989011	1	Genes encoding components of apical junction complex.	0.004809	123	0.033742	0.244742
H	70	ACTC1	HALLMARK_APICAL_JUNCTION	0.989011	1	Genes encoding components of apical junction complex.	0.004809	123	0.033742	0.244742
H	51148	CERCAM	HALLMARK_APICAL_JUNCTION	0.989011	1	Genes encoding components of apical junction complex.	0.004809	123	0.033742	0.244742
H	7791	ZYX	HALLMARK_APICAL_JUNCTION	0.989011	1	Genes encoding components of apical junction complex.	0.004809	123	0.033742	0.244742
H	6810	STX4	HALLMARK_APICAL_JUNCTION	0.989011	1	Genes encoding components of apical junction complex.	0.004809	123	0.033742	0.244742
H	5522	PPP2R2C	HALLMARK_APICAL_JUNCTION	0.989011	1	Genes encoding components of apical junction complex.	0.004809	123	0.033742	0.244742
H	23114	NFASC	HALLMARK_APICAL_JUNCTION	0.989011	1	Genes encoding components of apical junction complex.	0.004809	123	0.033742	0.244742
H	10398	MYL9	HALLMARK_APICAL_JUNCTION	0.989011	1	Genes encoding components of apical junction complex.	0.004809	123	0.033742	0.244742
H	5216	PFN1	HALLMARK_APICAL_JUNCTION	0.989011	1	Genes encoding components of apical junction complex.	0.004809	123	0.033742	0.244742
H	9073	CLDN8	HALLMARK_APICAL_JUNCTION	0.989011	1	Genes encoding components of apical junction complex.	0.004809	123	0.033742	0.244742
H	3265	HRAS	HALLMARK_APICAL_JUNCTION	0.989011	1	Genes encoding components of apical junction complex.	0.004809	123	0.033742	0.244742
H	1956	EGFR	HALLMARK_APICAL_JUNCTION	0.989011	1	Genes encoding components of apical junction complex.	0.004809	123	0.033742	0.244742
H	87	ACTN1	HALLMARK_APICAL_JUNCTION	0.989011	1	Genes encoding components of apical junction complex.	0.004809	123	0.033742	0.244742
H	2770	GNAI1	HALLMARK_APICAL_JUNCTION	0.989011	1	Genes encoding components of apical junction complex.	0.004809	123	0.033742	0.244742
H	80381	CD276	HALLMARK_APICAL_JUNCTION	0.989011	1	Genes encoding components of apical junction complex.	0.004809	123	0.033742	0.244742
H	83700	JAM3	HALLMARK_APICAL_JUNCTION	0.989011	1	Genes encoding components of apical junction complex.	0.004809	123	0.033742	0.244742
H	1009	CDH11	HALLMARK_APICAL_JUNCTION	0.989011	1	Genes encoding components of apical junction complex.	0.004809	123	0.033742	0.244742
H	4318	MMP9	HALLMARK_APICAL_JUNCTION	0.989011	1	Genes encoding components of apical junction complex.	0.004809	123	0.033742	0.244742
H	1041	CDSN	HALLMARK_APICAL_JUNCTION	0.989011	1	Genes encoding components of apical junction complex.	0.004809	123	0.033742	0.244742
H	11096	ADAMTS5	HALLMARK_APICAL_JUNCTION	0.989011	1	Genes encoding components of apical junction complex.	0.004809	123	0.033742	0.244742
H	7070	THY1	HALLMARK_APICAL_JUNCTION	0.989011	1	Genes encoding components of apical junction complex.	0.004809	123	0.033742	0.244742
H	7122	CLDN5	HALLMARK_APICAL_JUNCTION	0.989011	1	Genes encoding components of apical junction complex.	0.004809	123	0.033742	0.244742
H	3909	LAMA3	HALLMARK_APICAL_JUNCTION	0.989011	1	Genes encoding components of apical junction complex.	0.004809	123	0.033742	0.244742
H	649	BMP1	HALLMARK_APICAL_JUNCTION	0.989011	1	Genes encoding components of apical junction complex.	0.004809	123	0.033742	0.244742
H	143903	LAYN	HALLMARK_APICAL_JUNCTION	0.989011	1	Genes encoding components of apical junction complex.	0.004809	123	0.033742	0.244742
H	9379	NRXN2	HALLMARK_APICAL_JUNCTION	0.989011	1	Genes encoding components of apical junction complex.	0.004809	123	0.033742	0.244742
H	10487	CAP1	HALLMARK_APICAL_JUNCTION	0.989011	1	Genes encoding components of apical junction complex.	0.004809	123	0.033742	0.244742
H	4627	MYH9	HALLMARK_APICAL_JUNCTION	0.989011	1	Genes encoding components of apical junction complex.	0.004809	123	0.033742	0.244742
H	60	ACTB	HALLMARK_APICAL_JUNCTION	0.989011	1	Genes encoding components of apical junction complex.	0.004809	123	0.033742	0.244742
H	71	ACTG1	HALLMARK_APICAL_JUNCTION	0.989011	1	Genes encoding components of apical junction complex.	0.004809	123	0.033742	0.244742
H	30835	CD209	HALLMARK_APICAL_JUNCTION	0.989011	1	Genes encoding components of apical junction complex.	0.004809	123	0.033742	0.244742
H	8515	ITGA10	HALLMARK_APICAL_JUNCTION	0.989011	1	Genes encoding components of apical junction complex.	0.004809	123	0.033742	0.244742
H	1001	CDH3	HALLMARK_APICAL_JUNCTION	0.989011	1	Genes encoding components of apical junction complex.	0.004809	123	0.033742	0.244742
H	3728	JUP	HALLMARK_APICAL_JUNCTION	0.989011	1	Genes encoding components of apical junction complex.	0.004809	123	0.033742	0.244742
H	2200	FBN1	HALLMARK_APICAL_JUNCTION	0.989011	1	Genes encoding components of apical junction complex.	0.004809	123	0.033742	0.244742
H	55742	PARVA	HALLMARK_APICAL_JUNCTION	0.989011	1	Genes encoding components of apical junction complex.	0.004809	123	0.033742	0.244742
H	10109	ARPC2	HALLMARK_APICAL_JUNCTION	0.989011	1	Genes encoding components of apical junction complex.	0.004809	123	0.033742	0.244742
H	8976	WASL	HALLMARK_APICAL_JUNCTION	0.989011	1	Genes encoding components of apical junction complex.	0.004809	123	0.033742	0.244742
H	51474	LIMA1	HALLMARK_APICAL_JUNCTION	0.989011	1	Genes encoding components of apical junction complex.	0.004809	123	0.033742	0.244742
H	5728	PTEN	HALLMARK_APICAL_JUNCTION	0.989011	1	Genes encoding components of apical junction complex.	0.004809	123	0.033742	0.244742
H	1307	COL16A1	HALLMARK_APICAL_JUNCTION	0.989011	1	Genes encoding components of apical junction complex.	0.004809	123	0.033742	0.244742
H	8745	ADAM23	HALLMARK_APICAL_JUNCTION	0.989011	1	Genes encoding components of apical junction complex.	0.004809	123	0.033742	0.244742
H	3675	ITGA3	HALLMARK_APICAL_JUNCTION	0.989011	1	Genes encoding components of apical junction complex.	0.004809	123	0.033742	0.244742
H	51776	MAP3K20	HALLMARK_APICAL_JUNCTION	0.989011	1	Genes encoding components of apical junction complex.	0.004809	123	0.033742	0.244742
H	4478	MSN	HALLMARK_APICAL_JUNCTION	0.989011	1	Genes encoding components of apical junction complex.	0.004809	123	0.033742	0.244742
H	1462	VCAN	HALLMARK_APICAL_JUNCTION	0.989011	1	Genes encoding components of apical junction complex.	0.004809	123	0.033742	0.244742
H	1308	COL17A1	HALLMARK_APICAL_JUNCTION	0.989011	1	Genes encoding components of apical junction complex.	0.004809	123	0.033742	0.244742
H	8910	SGCE	HALLMARK_APICAL_JUNCTION	0.989011	1	Genes encoding components of apical junction complex.	0.004809	123	0.033742	0.244742
H	3914	LAMB3	HALLMARK_APICAL_JUNCTION	0.989011	1	Genes encoding components of apical junction complex.	0.004809	123	0.033742	0.244742
H	4892	NRAP	HALLMARK_APICAL_JUNCTION	0.989011	1	Genes encoding components of apical junction complex.	0.004809	123	0.033742	0.244742
H	3680	ITGA9	HALLMARK_APICAL_JUNCTION	0.989011	1	Genes encoding components of apical junction complex.	0.004809	123	0.033742	0.244742
H	10458	BAIAP2	HALLMARK_APICAL_JUNCTION	0.989011	1	Genes encoding components of apical junction complex.	0.004809	123	0.033742	0.244742
H	7414	VCL	HALLMARK_APICAL_JUNCTION	0.989011	1	Genes encoding components of apical junction complex.	0.004809	123	0.033742	0.244742
H	5871	MAP4K2	HALLMARK_APICAL_JUNCTION	0.989011	1	Genes encoding components of apical junction complex.	0.004809	123	0.033742	0.244742
H	7073	TIAL1	HALLMARK_APICAL_JUNCTION	0.989011	1	Genes encoding components of apical junction complex.	0.004809	123	0.033742	0.244742
H	6717	SRI	HALLMARK_INFLAMMATORY_RESPONSE	0.989011	1	Genes defining inflammatory response.	0.004809	120	0.0284879	0.205983
H	6098	ROS1	HALLMARK_INFLAMMATORY_RESPONSE	0.989011	1	Genes defining inflammatory response.	0.004809	120	0.0284879	0.205983
H	3624	INHBA	HALLMARK_INFLAMMATORY_RESPONSE	0.989011	1	Genes defining inflammatory response.	0.004809	120	0.0284879	0.205983
H	6324	SCN1B	HALLMARK_INFLAMMATORY_RESPONSE	0.989011	1	Genes defining inflammatory response.	0.004809	120	0.0284879	0.205983
H	3606	IL18	HALLMARK_INFLAMMATORY_RESPONSE	0.989011	1	Genes defining inflammatory response.	0.004809	120	0.0284879	0.205983
H	10135	NAMPT	HALLMARK_INFLAMMATORY_RESPONSE	0.989011	1	Genes defining inflammatory response.	0.004809	120	0.0284879	0.205983
H	4210	MEFV	HALLMARK_INFLAMMATORY_RESPONSE	0.989011	1	Genes defining inflammatory response.	0.004809	120	0.0284879	0.205983
H	64127	NOD2	HALLMARK_INFLAMMATORY_RESPONSE	0.989011	1	Genes defining inflammatory response.	0.004809	120	0.0284879	0.205983
H	3249	HPN	HALLMARK_INFLAMMATORY_RESPONSE	0.989011	1	Genes defining inflammatory response.	0.004809	120	0.0284879	0.205983
H	7162	TPBG	HALLMARK_INFLAMMATORY_RESPONSE	0.989011	1	Genes defining inflammatory response.	0.004809	120	0.0284879	0.205983
H	3976	LIF	HALLMARK_INFLAMMATORY_RESPONSE	0.989011	1	Genes defining inflammatory response.	0.004809	120	0.0284879	0.205983
H	5054	SERPINE1	HALLMARK_INFLAMMATORY_RESPONSE	0.989011	1	Genes defining inflammatory response.	0.004809	120	0.0284879	0.205983
H	5791	PTPRE	HALLMARK_INFLAMMATORY_RESPONSE	0.989011	1	Genes defining inflammatory response.	0.004809	120	0.0284879	0.205983
H	196	AHR	HALLMARK_INFLAMMATORY_RESPONSE	0.989011	1	Genes defining inflammatory response.	0.004809	120	0.0284879	0.205983
H	1839	HBEGF	HALLMARK_INFLAMMATORY_RESPONSE	0.989011	1	Genes defining inflammatory response.	0.004809	120	0.0284879	0.205983
H	3552	IL1A	HALLMARK_INFLAMMATORY_RESPONSE	0.989011	1	Genes defining inflammatory response.	0.004809	120	0.0284879	0.205983
H	4323	MMP14	HALLMARK_INFLAMMATORY_RESPONSE	0.989011	1	Genes defining inflammatory response.	0.004809	120	0.0284879	0.205983
H	8767	RIPK2	HALLMARK_INFLAMMATORY_RESPONSE	0.989011	1	Genes defining inflammatory response.	0.004809	120	0.0284879	0.205983
H	7130	TNFAIP6	HALLMARK_INFLAMMATORY_RESPONSE	0.989011	1	Genes defining inflammatory response.	0.004809	120	0.0284879	0.205983
H	9435	CHST2	HALLMARK_INFLAMMATORY_RESPONSE	0.989011	1	Genes defining inflammatory response.	0.004809	120	0.0284879	0.205983
H	3553	IL1B	HALLMARK_INFLAMMATORY_RESPONSE	0.989011	1	Genes defining inflammatory response.	0.004809	120	0.0284879	0.205983
H	8877	SPHK1	HALLMARK_INFLAMMATORY_RESPONSE	0.989011	1	Genes defining inflammatory response.	0.004809	120	0.0284879	0.205983
H	3576	CXCL8	HALLMARK_INFLAMMATORY_RESPONSE	0.989011	1	Genes defining inflammatory response.	0.004809	120	0.0284879	0.205983
H	10630	PDPN	HALLMARK_INFLAMMATORY_RESPONSE	0.989011	1	Genes defining inflammatory response.	0.004809	120	0.0284879	0.205983
H	3037	HAS2	HALLMARK_INFLAMMATORY_RESPONSE	0.989011	1	Genes defining inflammatory response.	0.004809	120	0.0284879	0.205983
H	8744	TNFSF9	HALLMARK_INFLAMMATORY_RESPONSE	0.989011	1	Genes defining inflammatory response.	0.004809	120	0.0284879	0.205983
H	3569	IL6	HALLMARK_INFLAMMATORY_RESPONSE	0.989011	1	Genes defining inflammatory response.	0.004809	120	0.0284879	0.205983
H	7432	VIP	HALLMARK_INFLAMMATORY_RESPONSE	0.989011	1	Genes defining inflammatory response.	0.004809	120	0.0284879	0.205983
H	114548	NLRP3	HALLMARK_INFLAMMATORY_RESPONSE	0.989011	1	Genes defining inflammatory response.	0.004809	120	0.0284879	0.205983
H	2015	ADGRE1	HALLMARK_INFLAMMATORY_RESPONSE	0.989011	1	Genes defining inflammatory response.	0.004809	120	0.0284879	0.205983
H	366	AQP9	HALLMARK_INFLAMMATORY_RESPONSE	0.989011	1	Genes defining inflammatory response.	0.004809	120	0.0284879	0.205983
H	4233	MET	HALLMARK_INFLAMMATORY_RESPONSE	0.989011	1	Genes defining inflammatory response.	0.004809	120	0.0284879	0.205983
H	3678	ITGA5	HALLMARK_INFLAMMATORY_RESPONSE	0.989011	1	Genes defining inflammatory response.	0.004809	120	0.0284879	0.205983
H	55829	SELENOS	HALLMARK_INFLAMMATORY_RESPONSE	0.989011	1	Genes defining inflammatory response.	0.004809	120	0.0284879	0.205983
H	7076	TIMP1	HALLMARK_INFLAMMATORY_RESPONSE	0.989011	1	Genes defining inflammatory response.	0.004809	120	0.0284879	0.205983
H	5008	OSM	HALLMARK_INFLAMMATORY_RESPONSE	0.989011	1	Genes defining inflammatory response.	0.004809	120	0.0284879	0.205983
H	4061	LY6E	HALLMARK_INFLAMMATORY_RESPONSE	0.989011	1	Genes defining inflammatory response.	0.004809	120	0.0284879	0.205983
H	5099	PCDH7	HALLMARK_INFLAMMATORY_RESPONSE	0.989011	1	Genes defining inflammatory response.	0.004809	120	0.0284879	0.205983
H	1318	SLC31A2	HALLMARK_INFLAMMATORY_RESPONSE	0.989011	1	Genes defining inflammatory response.	0.004809	120	0.0284879	0.205983
H	391	RHOG	HALLMARK_INFLAMMATORY_RESPONSE	0.989011	1	Genes defining inflammatory response.	0.004809	120	0.0284879	0.205983
H	2069	EREG	HALLMARK_INFLAMMATORY_RESPONSE	0.989011	1	Genes defining inflammatory response.	0.004809	120	0.0284879	0.205983
H	5970	RELA	HALLMARK_INFLAMMATORY_RESPONSE	0.989011	1	Genes defining inflammatory response.	0.004809	120	0.0284879	0.205983
H	133	ADM	HALLMARK_INFLAMMATORY_RESPONSE	0.989011	1	Genes defining inflammatory response.	0.004809	120	0.0284879	0.205983
H	4973	OLR1	HALLMARK_INFLAMMATORY_RESPONSE	0.989011	1	Genes defining inflammatory response.	0.004809	120	0.0284879	0.205983
H	2152	F3	HALLMARK_INFLAMMATORY_RESPONSE	0.989011	1	Genes defining inflammatory response.	0.004809	120	0.0284879	0.205983
H	5329	PLAUR	HALLMARK_INFLAMMATORY_RESPONSE	0.989011	1	Genes defining inflammatory response.	0.004809	120	0.0284879	0.205983
H	929	CD14	HALLMARK_INFLAMMATORY_RESPONSE	0.989011	1	Genes defining inflammatory response.	0.004809	120	0.0284879	0.205983
H	1440	CSF3	HALLMARK_INFLAMMATORY_RESPONSE	0.989011	1	Genes defining inflammatory response.	0.004809	120	0.0284879	0.205983
H	2867	FFAR2	HALLMARK_INFLAMMATORY_RESPONSE	0.989011	1	Genes defining inflammatory response.	0.004809	120	0.0284879	0.205983
H	2014	EMP3	HALLMARK_INFLAMMATORY_RESPONSE	0.989011	1	Genes defining inflammatory response.	0.004809	120	0.0284879	0.205983
H	4084	MXD1	HALLMARK_INFLAMMATORY_RESPONSE	0.989011	1	Genes defining inflammatory response.	0.004809	120	0.0284879	0.205983
H	166929	SGMS2	HALLMARK_INFLAMMATORY_RESPONSE	0.989011	1	Genes defining inflammatory response.	0.004809	120	0.0284879	0.205983
H	6347	CCL2	HALLMARK_INFLAMMATORY_RESPONSE	0.989011	1	Genes defining inflammatory response.	0.004809	120	0.0284879	0.205983
H	4803	NGF	HALLMARK_KRAS_SIGNALING_UP	0.998002	1	Genes up-regulated by KRAS activation.	0.0020413	119	0.0128714	0.0929246
H	383	ARG1	HALLMARK_KRAS_SIGNALING_UP	0.998002	1	Genes up-regulated by KRAS activation.	0.0020413	119	0.0128714	0.0929246
H	25907	TMEM158	HALLMARK_KRAS_SIGNALING_UP	0.998002	1	Genes up-regulated by KRAS activation.	0.0020413	119	0.0128714	0.0929246
H	4319	MMP10	HALLMARK_KRAS_SIGNALING_UP	0.998002	1	Genes up-regulated by KRAS activation.	0.0020413	119	0.0128714	0.0929246
H	11199	ANXA10	HALLMARK_KRAS_SIGNALING_UP	0.998002	1	Genes up-regulated by KRAS activation.	0.0020413	119	0.0128714	0.0929246
H	3624	INHBA	HALLMARK_KRAS_SIGNALING_UP	0.998002	1	Genes up-regulated by KRAS activation.	0.0020413	119	0.0128714	0.0929246
H	6324	SCN1B	HALLMARK_KRAS_SIGNALING_UP	0.998002	1	Genes up-regulated by KRAS activation.	0.0020413	119	0.0128714	0.0929246
H	11179	ZNF277	HALLMARK_KRAS_SIGNALING_UP	0.998002	1	Genes up-regulated by KRAS activation.	0.0020413	119	0.0128714	0.0929246
H	5328	PLAU	HALLMARK_KRAS_SIGNALING_UP	0.998002	1	Genes up-regulated by KRAS activation.	0.0020413	119	0.0128714	0.0929246
H	7476	WNT7A	HALLMARK_KRAS_SIGNALING_UP	0.998002	1	Genes up-regulated by KRAS activation.	0.0020413	119	0.0128714	0.0929246
H	2150	F2RL1	HALLMARK_KRAS_SIGNALING_UP	0.998002	1	Genes up-regulated by KRAS activation.	0.0020413	119	0.0128714	0.0929246
H	27344	PCSK1N	HALLMARK_KRAS_SIGNALING_UP	0.998002	1	Genes up-regulated by KRAS activation.	0.0020413	119	0.0128714	0.0929246
H	1149	CIDEA	HALLMARK_KRAS_SIGNALING_UP	0.998002	1	Genes up-regulated by KRAS activation.	0.0020413	119	0.0128714	0.0929246
H	669	BPGM	HALLMARK_KRAS_SIGNALING_UP	0.998002	1	Genes up-regulated by KRAS activation.	0.0020413	119	0.0128714	0.0929246
H	10806	SDCCAG8	HALLMARK_KRAS_SIGNALING_UP	0.998002	1	Genes up-regulated by KRAS activation.	0.0020413	119	0.0128714	0.0929246
H	50486	G0S2	HALLMARK_KRAS_SIGNALING_UP	0.998002	1	Genes up-regulated by KRAS activation.	0.0020413	119	0.0128714	0.0929246
H	5473	PPBP	HALLMARK_KRAS_SIGNALING_UP	0.998002	1	Genes up-regulated by KRAS activation.	0.0020413	119	0.0128714	0.0929246
H	6590	SLPI	HALLMARK_KRAS_SIGNALING_UP	0.998002	1	Genes up-regulated by KRAS activation.	0.0020413	119	0.0128714	0.0929246
H	7139	TNNT2	HALLMARK_KRAS_SIGNALING_UP	0.998002	1	Genes up-regulated by KRAS activation.	0.0020413	119	0.0128714	0.0929246
H	3976	LIF	HALLMARK_KRAS_SIGNALING_UP	0.998002	1	Genes up-regulated by KRAS activation.	0.0020413	119	0.0128714	0.0929246
H	1839	HBEGF	HALLMARK_KRAS_SIGNALING_UP	0.998002	1	Genes up-regulated by KRAS activation.	0.0020413	119	0.0128714	0.0929246
H	23080	AVL9	HALLMARK_KRAS_SIGNALING_UP	0.998002	1	Genes up-regulated by KRAS activation.	0.0020413	119	0.0128714	0.0929246
H	2791	GNG11	HALLMARK_KRAS_SIGNALING_UP	0.998002	1	Genes up-regulated by KRAS activation.	0.0020413	119	0.0128714	0.0929246
H	5178	PEG3	HALLMARK_KRAS_SIGNALING_UP	0.998002	1	Genes up-regulated by KRAS activation.	0.0020413	119	0.0128714	0.0929246
H	2556	GABRA3	HALLMARK_KRAS_SIGNALING_UP	0.998002	1	Genes up-regulated by KRAS activation.	0.0020413	119	0.0128714	0.0929246
H	6447	SCG5	HALLMARK_KRAS_SIGNALING_UP	0.998002	1	Genes up-regulated by KRAS activation.	0.0020413	119	0.0128714	0.0929246
H	79693	YRDC	HALLMARK_KRAS_SIGNALING_UP	0.998002	1	Genes up-regulated by KRAS activation.	0.0020413	119	0.0128714	0.0929246
H	347	APOD	HALLMARK_KRAS_SIGNALING_UP	0.998002	1	Genes up-regulated by KRAS activation.	0.0020413	119	0.0128714	0.0929246
H	3553	IL1B	HALLMARK_KRAS_SIGNALING_UP	0.998002	1	Genes up-regulated by KRAS activation.	0.0020413	119	0.0128714	0.0929246
H	7869	SEMA3B	HALLMARK_KRAS_SIGNALING_UP	0.998002	1	Genes up-regulated by KRAS activation.	0.0020413	119	0.0128714	0.0929246
H	1437	CSF2	HALLMARK_KRAS_SIGNALING_UP	0.998002	1	Genes up-regulated by KRAS activation.	0.0020413	119	0.0128714	0.0929246
H	9734	HDAC9	HALLMARK_KRAS_SIGNALING_UP	0.998002	1	Genes up-regulated by KRAS activation.	0.0020413	119	0.0128714	0.0929246
H	56729	RETN	HALLMARK_KRAS_SIGNALING_UP	0.998002	1	Genes up-regulated by KRAS activation.	0.0020413	119	0.0128714	0.0929246
H	80380	PDCD1LG2	HALLMARK_KRAS_SIGNALING_UP	0.998002	1	Genes up-regulated by KRAS activation.	0.0020413	119	0.0128714	0.0929246
H	1848	DUSP6	HALLMARK_KRAS_SIGNALING_UP	0.998002	1	Genes up-regulated by KRAS activation.	0.0020413	119	0.0128714	0.0929246
H	5284	PIGR	HALLMARK_KRAS_SIGNALING_UP	0.998002	1	Genes up-regulated by KRAS activation.	0.0020413	119	0.0128714	0.0929246
H	23643	LY96	HALLMARK_KRAS_SIGNALING_UP	0.998002	1	Genes up-regulated by KRAS activation.	0.0020413	119	0.0128714	0.0929246
H	8829	NRP1	HALLMARK_KRAS_SIGNALING_UP	0.998002	1	Genes up-regulated by KRAS activation.	0.0020413	119	0.0128714	0.0929246
H	7102	TSPAN7	HALLMARK_KRAS_SIGNALING_UP	0.998002	1	Genes up-regulated by KRAS activation.	0.0020413	119	0.0128714	0.0929246
H	4318	MMP9	HALLMARK_KRAS_SIGNALING_UP	0.998002	1	Genes up-regulated by KRAS activation.	0.0020413	119	0.0128714	0.0929246
H	5654	HTRA1	HALLMARK_EPITHELIAL_MESENCHYMAL_TRANSITION	0.999001	1	Genes defining epithelial-mesenchymal transition, as in wound healing, fibrosis and metastasis.	0.0014427	147	0.00876851	0.0652741
H	960	CD44	HALLMARK_EPITHELIAL_MESENCHYMAL_TRANSITION	0.999001	1	Genes defining epithelial-mesenchymal transition, as in wound healing, fibrosis and metastasis.	0.0014427	147	0.00876851	0.0652741
H	4312	MMP1	HALLMARK_EPITHELIAL_MESENCHYMAL_TRANSITION	0.999001	1	Genes defining epithelial-mesenchymal transition, as in wound healing, fibrosis and metastasis.	0.0014427	147	0.00876851	0.0652741
H	10272	FSTL3	HALLMARK_EPITHELIAL_MESENCHYMAL_TRANSITION	0.999001	1	Genes defining epithelial-mesenchymal transition, as in wound healing, fibrosis and metastasis.	0.0014427	147	0.00876851	0.0652741
H	871	SERPINH1	HALLMARK_EPITHELIAL_MESENCHYMAL_TRANSITION	0.999001	1	Genes defining epithelial-mesenchymal transition, as in wound healing, fibrosis and metastasis.	0.0014427	147	0.00876851	0.0652741
H	56937	PMEPA1	HALLMARK_EPITHELIAL_MESENCHYMAL_TRANSITION	0.999001	1	Genes defining epithelial-mesenchymal transition, as in wound healing, fibrosis and metastasis.	0.0014427	147	0.00876851	0.0652741
H	2697	GJA1	HALLMARK_EPITHELIAL_MESENCHYMAL_TRANSITION	0.999001	1	Genes defining epithelial-mesenchymal transition, as in wound healing, fibrosis and metastasis.	0.0014427	147	0.00876851	0.0652741
H	3624	INHBA	HALLMARK_EPITHELIAL_MESENCHYMAL_TRANSITION	0.999001	1	Genes defining epithelial-mesenchymal transition, as in wound healing, fibrosis and metastasis.	0.0014427	147	0.00876851	0.0652741
H	7168	TPM1	HALLMARK_EPITHELIAL_MESENCHYMAL_TRANSITION	0.999001	1	Genes defining epithelial-mesenchymal transition, as in wound healing, fibrosis and metastasis.	0.0014427	147	0.00876851	0.0652741
H	10486	CAP2	HALLMARK_EPITHELIAL_MESENCHYMAL_TRANSITION	0.999001	1	Genes defining epithelial-mesenchymal transition, as in wound healing, fibrosis and metastasis.	0.0014427	147	0.00876851	0.0652741
H	11010	GLIPR1	HALLMARK_EPITHELIAL_MESENCHYMAL_TRANSITION	0.999001	1	Genes defining epithelial-mesenchymal transition, as in wound healing, fibrosis and metastasis.	0.0014427	147	0.00876851	0.0652741
H	5376	PMP22	HALLMARK_EPITHELIAL_MESENCHYMAL_TRANSITION	0.999001	1	Genes defining epithelial-mesenchymal transition, as in wound healing, fibrosis and metastasis.	0.0014427	147	0.00876851	0.0652741
H	4313	MMP2	HALLMARK_EPITHELIAL_MESENCHYMAL_TRANSITION	0.999001	1	Genes defining epithelial-mesenchymal transition, as in wound healing, fibrosis and metastasis.	0.0014427	147	0.00876851	0.0652741
H	8076	MFAP5	HALLMARK_EPITHELIAL_MESENCHYMAL_TRANSITION	0.999001	1	Genes defining epithelial-mesenchymal transition, as in wound healing, fibrosis and metastasis.	0.0014427	147	0.00876851	0.0652741
H	4314	MMP3	HALLMARK_EPITHELIAL_MESENCHYMAL_TRANSITION	0.999001	1	Genes defining epithelial-mesenchymal transition, as in wound healing, fibrosis and metastasis.	0.0014427	147	0.00876851	0.0652741
H	2335	FN1	HALLMARK_EPITHELIAL_MESENCHYMAL_TRANSITION	0.999001	1	Genes defining epithelial-mesenchymal transition, as in wound healing, fibrosis and metastasis.	0.0014427	147	0.00876851	0.0652741
H	7169	TPM2	HALLMARK_EPITHELIAL_MESENCHYMAL_TRANSITION	0.999001	1	Genes defining epithelial-mesenchymal transition, as in wound healing, fibrosis and metastasis.	0.0014427	147	0.00876851	0.0652741
H	10085	EDIL3	HALLMARK_EPITHELIAL_MESENCHYMAL_TRANSITION	0.999001	1	Genes defining epithelial-mesenchymal transition, as in wound healing, fibrosis and metastasis.	0.0014427	147	0.00876851	0.0652741
H	50509	COL5A3	HALLMARK_EPITHELIAL_MESENCHYMAL_TRANSITION	0.999001	1	Genes defining epithelial-mesenchymal transition, as in wound healing, fibrosis and metastasis.	0.0014427	147	0.00876851	0.0652741
H	6591	SNAI2	HALLMARK_EPITHELIAL_MESENCHYMAL_TRANSITION	0.999001	1	Genes defining epithelial-mesenchymal transition, as in wound healing, fibrosis and metastasis.	0.0014427	147	0.00876851	0.0652741
H	7040	TGFB1	HALLMARK_EPITHELIAL_MESENCHYMAL_TRANSITION	0.999001	1	Genes defining epithelial-mesenchymal transition, as in wound healing, fibrosis and metastasis.	0.0014427	147	0.00876851	0.0652741
H	800	CALD1	HALLMARK_EPITHELIAL_MESENCHYMAL_TRANSITION	0.999001	1	Genes defining epithelial-mesenchymal transition, as in wound healing, fibrosis and metastasis.	0.0014427	147	0.00876851	0.0652741
H	1000	CDH2	HALLMARK_EPITHELIAL_MESENCHYMAL_TRANSITION	0.999001	1	Genes defining epithelial-mesenchymal transition, as in wound healing, fibrosis and metastasis.	0.0014427	147	0.00876851	0.0652741
H	6444	SGCD	HALLMARK_EPITHELIAL_MESENCHYMAL_TRANSITION	0.999001	1	Genes defining epithelial-mesenchymal transition, as in wound healing, fibrosis and metastasis.	0.0014427	147	0.00876851	0.0652741
H	6695	SPOCK1	HALLMARK_EPITHELIAL_MESENCHYMAL_TRANSITION	0.999001	1	Genes defining epithelial-mesenchymal transition, as in wound healing, fibrosis and metastasis.	0.0014427	147	0.00876851	0.0652741
H	6445	SGCG	HALLMARK_EPITHELIAL_MESENCHYMAL_TRANSITION	0.999001	1	Genes defining epithelial-mesenchymal transition, as in wound healing, fibrosis and metastasis.	0.0014427	147	0.00876851	0.0652741
H	1490	CCN2	HALLMARK_EPITHELIAL_MESENCHYMAL_TRANSITION	0.999001	1	Genes defining epithelial-mesenchymal transition, as in wound healing, fibrosis and metastasis.	0.0014427	147	0.00876851	0.0652741
H	1289	COL5A1	HALLMARK_EPITHELIAL_MESENCHYMAL_TRANSITION	0.999001	1	Genes defining epithelial-mesenchymal transition, as in wound healing, fibrosis and metastasis.	0.0014427	147	0.00876851	0.0652741
H	5768	QSOX1	HALLMARK_EPITHELIAL_MESENCHYMAL_TRANSITION	0.999001	1	Genes defining epithelial-mesenchymal transition, as in wound healing, fibrosis and metastasis.	0.0014427	147	0.00876851	0.0652741
H	1292	COL6A2	HALLMARK_EPITHELIAL_MESENCHYMAL_TRANSITION	0.999001	1	Genes defining epithelial-mesenchymal transition, as in wound healing, fibrosis and metastasis.	0.0014427	147	0.00876851	0.0652741
H	64175	P3H1	HALLMARK_EPITHELIAL_MESENCHYMAL_TRANSITION	0.999001	1	Genes defining epithelial-mesenchymal transition, as in wound healing, fibrosis and metastasis.	0.0014427	147	0.00876851	0.0652741
H	5744	PTHLH	HALLMARK_EPITHELIAL_MESENCHYMAL_TRANSITION	0.999001	1	Genes defining epithelial-mesenchymal transition, as in wound healing, fibrosis and metastasis.	0.0014427	147	0.00876851	0.0652741
H	2191	FAP	HALLMARK_EPITHELIAL_MESENCHYMAL_TRANSITION	0.999001	1	Genes defining epithelial-mesenchymal transition, as in wound healing, fibrosis and metastasis.	0.0014427	147	0.00876851	0.0652741
H	7057	THBS1	HALLMARK_EPITHELIAL_MESENCHYMAL_TRANSITION	0.999001	1	Genes defining epithelial-mesenchymal transition, as in wound healing, fibrosis and metastasis.	0.0014427	147	0.00876851	0.0652741
H	1303	COL12A1	HALLMARK_EPITHELIAL_MESENCHYMAL_TRANSITION	0.999001	1	Genes defining epithelial-mesenchymal transition, as in wound healing, fibrosis and metastasis.	0.0014427	147	0.00876851	0.0652741
H	5054	SERPINE1	HALLMARK_EPITHELIAL_MESENCHYMAL_TRANSITION	0.999001	1	Genes defining epithelial-mesenchymal transition, as in wound healing, fibrosis and metastasis.	0.0014427	147	0.00876851	0.0652741
H	4487	MSX1	HALLMARK_EPITHELIAL_MESENCHYMAL_TRANSITION	0.999001	1	Genes defining epithelial-mesenchymal transition, as in wound healing, fibrosis and metastasis.	0.0014427	147	0.00876851	0.0652741
H	10409	BASP1	HALLMARK_EPITHELIAL_MESENCHYMAL_TRANSITION	0.999001	1	Genes defining epithelial-mesenchymal transition, as in wound healing, fibrosis and metastasis.	0.0014427	147	0.00876851	0.0652741
H	4323	MMP14	HALLMARK_EPITHELIAL_MESENCHYMAL_TRANSITION	0.999001	1	Genes defining epithelial-mesenchymal transition, as in wound healing, fibrosis and metastasis.	0.0014427	147	0.00876851	0.0652741
H	4837	NNMT	HALLMARK_EPITHELIAL_MESENCHYMAL_TRANSITION	0.999001	1	Genes defining epithelial-mesenchymal transition, as in wound healing, fibrosis and metastasis.	0.0014427	147	0.00876851	0.0652741
H	5118	PCOLCE	HALLMARK_EPITHELIAL_MESENCHYMAL_TRANSITION	0.999001	1	Genes defining epithelial-mesenchymal transition, as in wound healing, fibrosis and metastasis.	0.0014427	147	0.00876851	0.0652741
H	7857	SCG2	HALLMARK_EPITHELIAL_MESENCHYMAL_TRANSITION	0.999001	1	Genes defining epithelial-mesenchymal transition, as in wound healing, fibrosis and metastasis.	0.0014427	147	0.00876851	0.0652741
H	1277	COL1A1	HALLMARK_EPITHELIAL_MESENCHYMAL_TRANSITION	0.999001	1	Genes defining epithelial-mesenchymal transition, as in wound healing, fibrosis and metastasis.	0.0014427	147	0.00876851	0.0652741
H	633	BGN	HALLMARK_EPITHELIAL_MESENCHYMAL_TRANSITION	0.999001	1	Genes defining epithelial-mesenchymal transition, as in wound healing, fibrosis and metastasis.	0.0014427	147	0.00876851	0.0652741
H	1290	COL5A2	HALLMARK_EPITHELIAL_MESENCHYMAL_TRANSITION	0.999001	1	Genes defining epithelial-mesenchymal transition, as in wound healing, fibrosis and metastasis.	0.0014427	147	0.00876851	0.0652741
H	3491	CCN1	HALLMARK_EPITHELIAL_MESENCHYMAL_TRANSITION	0.999001	1	Genes defining epithelial-mesenchymal transition, as in wound healing, fibrosis and metastasis.	0.0014427	147	0.00876851	0.0652741
H	7045	TGFBI	HALLMARK_EPITHELIAL_MESENCHYMAL_TRANSITION	0.999001	1	Genes defining epithelial-mesenchymal transition, as in wound healing, fibrosis and metastasis.	0.0014427	147	0.00876851	0.0652741
H	7058	THBS2	HALLMARK_EPITHELIAL_MESENCHYMAL_TRANSITION	0.999001	1	Genes defining epithelial-mesenchymal transition, as in wound healing, fibrosis and metastasis.	0.0014427	147	0.00876851	0.0652741
H	1278	COL1A2	HALLMARK_EPITHELIAL_MESENCHYMAL_TRANSITION	0.999001	1	Genes defining epithelial-mesenchymal transition, as in wound healing, fibrosis and metastasis.	0.0014427	147	0.00876851	0.0652741
H	966	CD59	HALLMARK_EPITHELIAL_MESENCHYMAL_TRANSITION	0.999001	1	Genes defining epithelial-mesenchymal transition, as in wound healing, fibrosis and metastasis.	0.0014427	147	0.00876851	0.0652741
H	7424	VEGFC	HALLMARK_EPITHELIAL_MESENCHYMAL_TRANSITION	0.999001	1	Genes defining epithelial-mesenchymal transition, as in wound healing, fibrosis and metastasis.	0.0014427	147	0.00876851	0.0652741
H	51330	TNFRSF12A	HALLMARK_EPITHELIAL_MESENCHYMAL_TRANSITION	0.999001	1	Genes defining epithelial-mesenchymal transition, as in wound healing, fibrosis and metastasis.	0.0014427	147	0.00876851	0.0652741
H	3956	LGALS1	HALLMARK_EPITHELIAL_MESENCHYMAL_TRANSITION	0.999001	1	Genes defining epithelial-mesenchymal transition, as in wound healing, fibrosis and metastasis.	0.0014427	147	0.00876851	0.0652741
H	6678	SPARC	HALLMARK_EPITHELIAL_MESENCHYMAL_TRANSITION	0.999001	1	Genes defining epithelial-mesenchymal transition, as in wound healing, fibrosis and metastasis.	0.0014427	147	0.00876851	0.0652741
H	813	CALU	HALLMARK_EPITHELIAL_MESENCHYMAL_TRANSITION	0.999001	1	Genes defining epithelial-mesenchymal transition, as in wound healing, fibrosis and metastasis.	0.0014427	147	0.00876851	0.0652741
H	10398	MYL9	HALLMARK_EPITHELIAL_MESENCHYMAL_TRANSITION	0.999001	1	Genes defining epithelial-mesenchymal transition, as in wound healing, fibrosis and metastasis.	0.0014427	147	0.00876851	0.0652741
H	10631	POSTN	HALLMARK_EPITHELIAL_MESENCHYMAL_TRANSITION	0.999001	1	Genes defining epithelial-mesenchymal transition, as in wound healing, fibrosis and metastasis.	0.0014427	147	0.00876851	0.0652741
H	4616	GADD45B	HALLMARK_EPITHELIAL_MESENCHYMAL_TRANSITION	0.999001	1	Genes defining epithelial-mesenchymal transition, as in wound healing, fibrosis and metastasis.	0.0014427	147	0.00876851	0.0652741
H	115908	CTHRC1	HALLMARK_EPITHELIAL_MESENCHYMAL_TRANSITION	0.999001	1	Genes defining epithelial-mesenchymal transition, as in wound healing, fibrosis and metastasis.	0.0014427	147	0.00876851	0.0652741
H	30008	EFEMP2	HALLMARK_EPITHELIAL_MESENCHYMAL_TRANSITION	0.999001	1	Genes defining epithelial-mesenchymal transition, as in wound healing, fibrosis and metastasis.	0.0014427	147	0.00876851	0.0652741
H	9244	CRLF1	HALLMARK_EPITHELIAL_MESENCHYMAL_TRANSITION	0.999001	1	Genes defining epithelial-mesenchymal transition, as in wound healing, fibrosis and metastasis.	0.0014427	147	0.00876851	0.0652741
H	5351	PLOD1	HALLMARK_EPITHELIAL_MESENCHYMAL_TRANSITION	0.999001	1	Genes defining epithelial-mesenchymal transition, as in wound healing, fibrosis and metastasis.	0.0014427	147	0.00876851	0.0652741
H	1281	COL3A1	HALLMARK_EPITHELIAL_MESENCHYMAL_TRANSITION	0.999001	1	Genes defining epithelial-mesenchymal transition, as in wound healing, fibrosis and metastasis.	0.0014427	147	0.00876851	0.0652741
H	8985	PLOD3	HALLMARK_EPITHELIAL_MESENCHYMAL_TRANSITION	0.999001	1	Genes defining epithelial-mesenchymal transition, as in wound healing, fibrosis and metastasis.	0.0014427	147	0.00876851	0.0652741
H	5999	RGS4	HALLMARK_EPITHELIAL_MESENCHYMAL_TRANSITION	0.999001	1	Genes defining epithelial-mesenchymal transition, as in wound healing, fibrosis and metastasis.	0.0014427	147	0.00876851	0.0652741
H	1293	COL6A3	HALLMARK_EPITHELIAL_MESENCHYMAL_TRANSITION	0.999001	1	Genes defining epithelial-mesenchymal transition, as in wound healing, fibrosis and metastasis.	0.0014427	147	0.00876851	0.0652741
H	10979	FERMT2	HALLMARK_EPITHELIAL_MESENCHYMAL_TRANSITION	0.999001	1	Genes defining epithelial-mesenchymal transition, as in wound healing, fibrosis and metastasis.	0.0014427	147	0.00876851	0.0652741
H	2303	FOXC2	HALLMARK_EPITHELIAL_MESENCHYMAL_TRANSITION	0.999001	1	Genes defining epithelial-mesenchymal transition, as in wound healing, fibrosis and metastasis.	0.0014427	147	0.00876851	0.0652741
H	374	AREG	HALLMARK_EPITHELIAL_MESENCHYMAL_TRANSITION	0.999001	1	Genes defining epithelial-mesenchymal transition, as in wound healing, fibrosis and metastasis.	0.0014427	147	0.00876851	0.0652741
H	3576	CXCL8	HALLMARK_EPITHELIAL_MESENCHYMAL_TRANSITION	0.999001	1	Genes defining epithelial-mesenchymal transition, as in wound healing, fibrosis and metastasis.	0.0014427	147	0.00876851	0.0652741
H	25878	MXRA5	HALLMARK_EPITHELIAL_MESENCHYMAL_TRANSITION	0.999001	1	Genes defining epithelial-mesenchymal transition, as in wound healing, fibrosis and metastasis.	0.0014427	147	0.00876851	0.0652741
H	3371	TNC	HALLMARK_EPITHELIAL_MESENCHYMAL_TRANSITION	0.999001	1	Genes defining epithelial-mesenchymal transition, as in wound healing, fibrosis and metastasis.	0.0014427	147	0.00876851	0.0652741
H	11167	FSTL1	HALLMARK_EPITHELIAL_MESENCHYMAL_TRANSITION	0.999001	1	Genes defining epithelial-mesenchymal transition, as in wound healing, fibrosis and metastasis.	0.0014427	147	0.00876851	0.0652741
H	388	RHOB	HALLMARK_EPITHELIAL_MESENCHYMAL_TRANSITION	0.999001	1	Genes defining epithelial-mesenchymal transition, as in wound healing, fibrosis and metastasis.	0.0014427	147	0.00876851	0.0652741
H	3569	IL6	HALLMARK_EPITHELIAL_MESENCHYMAL_TRANSITION	0.999001	1	Genes defining epithelial-mesenchymal transition, as in wound healing, fibrosis and metastasis.	0.0014427	147	0.00876851	0.0652741
H	6876	TAGLN	HALLMARK_EPITHELIAL_MESENCHYMAL_TRANSITION	0.999001	1	Genes defining epithelial-mesenchymal transition, as in wound healing, fibrosis and metastasis.	0.0014427	147	0.00876851	0.0652741
H	5217	PFN2	HALLMARK_EPITHELIAL_MESENCHYMAL_TRANSITION	0.999001	1	Genes defining epithelial-mesenchymal transition, as in wound healing, fibrosis and metastasis.	0.0014427	147	0.00876851	0.0652741
H	1009	CDH11	HALLMARK_EPITHELIAL_MESENCHYMAL_TRANSITION	0.999001	1	Genes defining epithelial-mesenchymal transition, as in wound healing, fibrosis and metastasis.	0.0014427	147	0.00876851	0.0652741
H	4017	LOXL2	HALLMARK_EPITHELIAL_MESENCHYMAL_TRANSITION	0.999001	1	Genes defining epithelial-mesenchymal transition, as in wound healing, fibrosis and metastasis.	0.0014427	147	0.00876851	0.0652741
H	1842	ECM2	HALLMARK_EPITHELIAL_MESENCHYMAL_TRANSITION	0.999001	1	Genes defining epithelial-mesenchymal transition, as in wound healing, fibrosis and metastasis.	0.0014427	147	0.00876851	0.0652741
H	26585	GREM1	HALLMARK_EPITHELIAL_MESENCHYMAL_TRANSITION	0.999001	1	Genes defining epithelial-mesenchymal transition, as in wound healing, fibrosis and metastasis.	0.0014427	147	0.00876851	0.0652741
H	5479	PPIB	HALLMARK_EPITHELIAL_MESENCHYMAL_TRANSITION	0.999001	1	Genes defining epithelial-mesenchymal transition, as in wound healing, fibrosis and metastasis.	0.0014427	147	0.00876851	0.0652741
H	7070	THY1	HALLMARK_EPITHELIAL_MESENCHYMAL_TRANSITION	0.999001	1	Genes defining epithelial-mesenchymal transition, as in wound healing, fibrosis and metastasis.	0.0014427	147	0.00876851	0.0652741
H	3909	LAMA3	HALLMARK_EPITHELIAL_MESENCHYMAL_TRANSITION	0.999001	1	Genes defining epithelial-mesenchymal transition, as in wound healing, fibrosis and metastasis.	0.0014427	147	0.00876851	0.0652741
H	649	BMP1	HALLMARK_EPITHELIAL_MESENCHYMAL_TRANSITION	0.999001	1	Genes defining epithelial-mesenchymal transition, as in wound healing, fibrosis and metastasis.	0.0014427	147	0.00876851	0.0652741
H	7474	WNT5A	HALLMARK_EPITHELIAL_MESENCHYMAL_TRANSITION	0.999001	1	Genes defining epithelial-mesenchymal transition, as in wound healing, fibrosis and metastasis.	0.0014427	147	0.00876851	0.0652741
H	7980	TFPI2	HALLMARK_EPITHELIAL_MESENCHYMAL_TRANSITION	0.999001	1	Genes defining epithelial-mesenchymal transition, as in wound healing, fibrosis and metastasis.	0.0014427	147	0.00876851	0.0652741
H	4148	MATN3	HALLMARK_EPITHELIAL_MESENCHYMAL_TRANSITION	0.999001	1	Genes defining epithelial-mesenchymal transition, as in wound healing, fibrosis and metastasis.	0.0014427	147	0.00876851	0.0652741
H	3678	ITGA5	HALLMARK_EPITHELIAL_MESENCHYMAL_TRANSITION	0.999001	1	Genes defining epithelial-mesenchymal transition, as in wound healing, fibrosis and metastasis.	0.0014427	147	0.00876851	0.0652741
H	22943	DKK1	HALLMARK_EPITHELIAL_MESENCHYMAL_TRANSITION	0.999001	1	Genes defining epithelial-mesenchymal transition, as in wound healing, fibrosis and metastasis.	0.0014427	147	0.00876851	0.0652741
H	8038	ADAM12	HALLMARK_EPITHELIAL_MESENCHYMAL_TRANSITION	0.999001	1	Genes defining epithelial-mesenchymal transition, as in wound healing, fibrosis and metastasis.	0.0014427	147	0.00876851	0.0652741
H	50863	NTM	HALLMARK_EPITHELIAL_MESENCHYMAL_TRANSITION	0.999001	1	Genes defining epithelial-mesenchymal transition, as in wound healing, fibrosis and metastasis.	0.0014427	147	0.00876851	0.0652741
H	6382	SDC1	HALLMARK_EPITHELIAL_MESENCHYMAL_TRANSITION	0.999001	1	Genes defining epithelial-mesenchymal transition, as in wound healing, fibrosis and metastasis.	0.0014427	147	0.00876851	0.0652741
H	7076	TIMP1	HALLMARK_EPITHELIAL_MESENCHYMAL_TRANSITION	0.999001	1	Genes defining epithelial-mesenchymal transition, as in wound healing, fibrosis and metastasis.	0.0014427	147	0.00876851	0.0652741
H	5159	PDGFRB	HALLMARK_EPITHELIAL_MESENCHYMAL_TRANSITION	0.999001	1	Genes defining epithelial-mesenchymal transition, as in wound healing, fibrosis and metastasis.	0.0014427	147	0.00876851	0.0652741
H	7431	VIM	HALLMARK_EPITHELIAL_MESENCHYMAL_TRANSITION	0.999001	1	Genes defining epithelial-mesenchymal transition, as in wound healing, fibrosis and metastasis.	0.0014427	147	0.00876851	0.0652741
H	2817	GPC1	HALLMARK_EPITHELIAL_MESENCHYMAL_TRANSITION	0.999001	1	Genes defining epithelial-mesenchymal transition, as in wound healing, fibrosis and metastasis.	0.0014427	147	0.00876851	0.0652741
H	844	CASQ1	HALLMARK_MYOGENESIS	1	1	Genes involved in development of skeletal muscle (myogenesis).	0	139	0.000627915	0.00463671
H	5837	PYGM	HALLMARK_MYOGENESIS	1	1	Genes involved in development of skeletal muscle (myogenesis).	0	139	0.000627915	0.00463671
H	4635	MYL4	HALLMARK_MYOGENESIS	1	1	Genes involved in development of skeletal muscle (myogenesis).	0	139	0.000627915	0.00463671
H	487	ATP2A1	HALLMARK_MYOGENESIS	1	1	Genes involved in development of skeletal muscle (myogenesis).	0	139	0.000627915	0.00463671
H	4634	MYL3	HALLMARK_MYOGENESIS	1	1	Genes involved in development of skeletal muscle (myogenesis).	0	139	0.000627915	0.00463671
H	5348	FXYD1	HALLMARK_MYOGENESIS	1	1	Genes involved in development of skeletal muscle (myogenesis).	0	139	0.000627915	0.00463671
H	7136	TNNI2	HALLMARK_MYOGENESIS	1	1	Genes involved in development of skeletal muscle (myogenesis).	0	139	0.000627915	0.00463671
H	89	ACTN3	HALLMARK_MYOGENESIS	1	1	Genes involved in development of skeletal muscle (myogenesis).	0	139	0.000627915	0.00463671
H	29895	MYLPF	HALLMARK_MYOGENESIS	1	1	Genes involved in development of skeletal muscle (myogenesis).	0	139	0.000627915	0.00463671
H	948	CD36	HALLMARK_MYOGENESIS	1	1	Genes involved in development of skeletal muscle (myogenesis).	0	139	0.000627915	0.00463671
H	2273	FHL1	HALLMARK_MYOGENESIS	1	1	Genes involved in development of skeletal muscle (myogenesis).	0	139	0.000627915	0.00463671
H	7140	TNNT3	HALLMARK_MYOGENESIS	1	1	Genes involved in development of skeletal muscle (myogenesis).	0	139	0.000627915	0.00463671
H	7125	TNNC2	HALLMARK_MYOGENESIS	1	1	Genes involved in development of skeletal muscle (myogenesis).	0	139	0.000627915	0.00463671
H	6525	SMTN	HALLMARK_MYOGENESIS	1	1	Genes involved in development of skeletal muscle (myogenesis).	0	139	0.000627915	0.00463671
H	7138	TNNT1	HALLMARK_MYOGENESIS	1	1	Genes involved in development of skeletal muscle (myogenesis).	0	139	0.000627915	0.00463671
H	6442	SGCA	HALLMARK_MYOGENESIS	1	1	Genes involved in development of skeletal muscle (myogenesis).	0	139	0.000627915	0.00463671
H	7135	TNNI1	HALLMARK_MYOGENESIS	1	1	Genes involved in development of skeletal muscle (myogenesis).	0	139	0.000627915	0.00463671
H	274	BIN1	HALLMARK_MYOGENESIS	1	1	Genes involved in development of skeletal muscle (myogenesis).	0	139	0.000627915	0.00463671
H	3270	HRC	HALLMARK_MYOGENESIS	1	1	Genes involved in development of skeletal muscle (myogenesis).	0	139	0.000627915	0.00463671
H	58529	MYOZ1	HALLMARK_MYOGENESIS	1	1	Genes involved in development of skeletal muscle (myogenesis).	0	139	0.000627915	0.00463671
H	1160	CKMT2	HALLMARK_MYOGENESIS	1	1	Genes involved in development of skeletal muscle (myogenesis).	0	139	0.000627915	0.00463671
H	3316	HSPB2	HALLMARK_MYOGENESIS	1	1	Genes involved in development of skeletal muscle (myogenesis).	0	139	0.000627915	0.00463671
H	26287	ANKRD2	HALLMARK_MYOGENESIS	1	1	Genes involved in development of skeletal muscle (myogenesis).	0	139	0.000627915	0.00463671
H	4625	MYH7	HALLMARK_MYOGENESIS	1	1	Genes involved in development of skeletal muscle (myogenesis).	0	139	0.000627915	0.00463671
H	1134	CHRNA1	HALLMARK_MYOGENESIS	1	1	Genes involved in development of skeletal muscle (myogenesis).	0	139	0.000627915	0.00463671
H	4626	MYH8	HALLMARK_MYOGENESIS	1	1	Genes involved in development of skeletal muscle (myogenesis).	0	139	0.000627915	0.00463671
H	6588	SLN	HALLMARK_MYOGENESIS	1	1	Genes involved in development of skeletal muscle (myogenesis).	0	139	0.000627915	0.00463671
H	845	CASQ2	HALLMARK_MYOGENESIS	1	1	Genes involved in development of skeletal muscle (myogenesis).	0	139	0.000627915	0.00463671
H	7134	TNNC1	HALLMARK_MYOGENESIS	1	1	Genes involved in development of skeletal muscle (myogenesis).	0	139	0.000627915	0.00463671
H	2027	ENO3	HALLMARK_MYOGENESIS	1	1	Genes involved in development of skeletal muscle (myogenesis).	0	139	0.000627915	0.00463671
H	4608	MYBPH	HALLMARK_MYOGENESIS	1	1	Genes involved in development of skeletal muscle (myogenesis).	0	139	0.000627915	0.00463671
H	7169	TPM2	HALLMARK_MYOGENESIS	1	1	Genes involved in development of skeletal muscle (myogenesis).	0	139	0.000627915	0.00463671
H	8557	TCAP	HALLMARK_MYOGENESIS	1	1	Genes involved in development of skeletal muscle (myogenesis).	0	139	0.000627915	0.00463671
H	5621	PRNP	HALLMARK_MYOGENESIS	1	1	Genes involved in development of skeletal muscle (myogenesis).	0	139	0.000627915	0.00463671
H	4621	MYH3	HALLMARK_MYOGENESIS	1	1	Genes involved in development of skeletal muscle (myogenesis).	0	139	0.000627915	0.00463671
H	1674	DES	HALLMARK_MYOGENESIS	1	1	Genes involved in development of skeletal muscle (myogenesis).	0	139	0.000627915	0.00463671
H	4618	MYF6	HALLMARK_MYOGENESIS	1	1	Genes involved in development of skeletal muscle (myogenesis).	0	139	0.000627915	0.00463671
H	7040	TGFB1	HALLMARK_MYOGENESIS	1	1	Genes involved in development of skeletal muscle (myogenesis).	0	139	0.000627915	0.00463671
H	4151	MB	HALLMARK_MYOGENESIS	1	1	Genes involved in development of skeletal muscle (myogenesis).	0	139	0.000627915	0.00463671
H	6444	SGCD	HALLMARK_MYOGENESIS	1	1	Genes involved in development of skeletal muscle (myogenesis).	0	139	0.000627915	0.00463671
H	859	CAV3	HALLMARK_MYOGENESIS	1	1	Genes involved in development of skeletal muscle (myogenesis).	0	139	0.000627915	0.00463671
H	9172	MYOM2	HALLMARK_MYOGENESIS	1	1	Genes involved in development of skeletal muscle (myogenesis).	0	139	0.000627915	0.00463671
H	4629	MYH11	HALLMARK_MYOGENESIS	1	1	Genes involved in development of skeletal muscle (myogenesis).	0	139	0.000627915	0.00463671
H	58	ACTA1	HALLMARK_MYOGENESIS	1	1	Genes involved in development of skeletal muscle (myogenesis).	0	139	0.000627915	0.00463671
H	11155	LDB3	HALLMARK_MYOGENESIS	1	1	Genes involved in development of skeletal muscle (myogenesis).	0	139	0.000627915	0.00463671
H	6450	SH3BGR	HALLMARK_MYOGENESIS	1	1	Genes involved in development of skeletal muscle (myogenesis).	0	139	0.000627915	0.00463671
H	6445	SGCG	HALLMARK_MYOGENESIS	1	1	Genes involved in development of skeletal muscle (myogenesis).	0	139	0.000627915	0.00463671
H	25803	SPDEF	HALLMARK_MYOGENESIS	1	1	Genes involved in development of skeletal muscle (myogenesis).	0	139	0.000627915	0.00463671
H	1292	COL6A2	HALLMARK_MYOGENESIS	1	1	Genes involved in development of skeletal muscle (myogenesis).	0	139	0.000627915	0.00463671
H	7139	TNNT2	HALLMARK_MYOGENESIS	1	1	Genes involved in development of skeletal muscle (myogenesis).	0	139	0.000627915	0.00463671
H	4684	NCAM1	HALLMARK_MYOGENESIS	1	1	Genes involved in development of skeletal muscle (myogenesis).	0	139	0.000627915	0.00463671
H	786	CACNG1	HALLMARK_MYOGENESIS	1	1	Genes involved in development of skeletal muscle (myogenesis).	0	139	0.000627915	0.00463671
H	9260	PDLIM7	HALLMARK_MYOGENESIS	1	1	Genes involved in development of skeletal muscle (myogenesis).	0	139	0.000627915	0.00463671
H	8736	MYOM1	HALLMARK_MYOGENESIS	1	1	Genes involved in development of skeletal muscle (myogenesis).	0	139	0.000627915	0.00463671
H	1839	HBEGF	HALLMARK_MYOGENESIS	1	1	Genes involved in development of skeletal muscle (myogenesis).	0	139	0.000627915	0.00463671
H	7164	TPD52L1	HALLMARK_MYOGENESIS	1	1	Genes involved in development of skeletal muscle (myogenesis).	0	139	0.000627915	0.00463671
H	2170	FABP3	HALLMARK_MYOGENESIS	1	1	Genes involved in development of skeletal muscle (myogenesis).	0	139	0.000627915	0.00463671
H	1146	CHRNG	HALLMARK_MYOGENESIS	1	1	Genes involved in development of skeletal muscle (myogenesis).	0	139	0.000627915	0.00463671
H	10290	SPEG	HALLMARK_MYOGENESIS	1	1	Genes involved in development of skeletal muscle (myogenesis).	0	139	0.000627915	0.00463671
H	1277	COL1A1	HALLMARK_MYOGENESIS	1	1	Genes involved in development of skeletal muscle (myogenesis).	0	139	0.000627915	0.00463671
H	4633	MYL2	HALLMARK_MYOGENESIS	1	1	Genes involved in development of skeletal muscle (myogenesis).	0	139	0.000627915	0.00463671
H	88	ACTN2	HALLMARK_MYOGENESIS	1	1	Genes involved in development of skeletal muscle (myogenesis).	0	139	0.000627915	0.00463671
H	70	ACTC1	HALLMARK_MYOGENESIS	1	1	Genes involved in development of skeletal muscle (myogenesis).	0	139	0.000627915	0.00463671
H	3801	KIFC3	HALLMARK_MYOGENESIS	1	1	Genes involved in development of skeletal muscle (myogenesis).	0	139	0.000627915	0.00463671
H	1837	DTNA	HALLMARK_MYOGENESIS	1	1	Genes involved in development of skeletal muscle (myogenesis).	0	139	0.000627915	0.00463671
H	1339	COX6A2	HALLMARK_MYOGENESIS	1	1	Genes involved in development of skeletal muscle (myogenesis).	0	139	0.000627915	0.00463671
H	1346	COX7A1	HALLMARK_MYOGENESIS	1	1	Genes involved in development of skeletal muscle (myogenesis).	0	139	0.000627915	0.00463671
H	1158	CKM	HALLMARK_MYOGENESIS	1	1	Genes involved in development of skeletal muscle (myogenesis).	0	139	0.000627915	0.00463671
H	1728	NQO1	HALLMARK_MYOGENESIS	1	1	Genes involved in development of skeletal muscle (myogenesis).	0	139	0.000627915	0.00463671
H	347	APOD	HALLMARK_MYOGENESIS	1	1	Genes involved in development of skeletal muscle (myogenesis).	0	139	0.000627915	0.00463671
H	6300	MAPK12	HALLMARK_MYOGENESIS	1	1	Genes involved in development of skeletal muscle (myogenesis).	0	139	0.000627915	0.00463671
H	8048	CSRP3	HALLMARK_MYOGENESIS	1	1	Genes involved in development of skeletal muscle (myogenesis).	0	139	0.000627915	0.00463671
H	6678	SPARC	HALLMARK_MYOGENESIS	1	1	Genes involved in development of skeletal muscle (myogenesis).	0	139	0.000627915	0.00463671
H	7004	TEAD4	HALLMARK_MYOGENESIS	1	1	Genes involved in development of skeletal muscle (myogenesis).	0	139	0.000627915	0.00463671
H	4616	GADD45B	HALLMARK_MYOGENESIS	1	1	Genes involved in development of skeletal muscle (myogenesis).	0	139	0.000627915	0.00463671
H	4656	MYOG	HALLMARK_MYOGENESIS	1	1	Genes involved in development of skeletal muscle (myogenesis).	0	139	0.000627915	0.00463671
H	4208	MEF2C	HALLMARK_MYOGENESIS	1	1	Genes involved in development of skeletal muscle (myogenesis).	0	139	0.000627915	0.00463671
H	4622	MYH4	HALLMARK_MYOGENESIS	1	1	Genes involved in development of skeletal muscle (myogenesis).	0	139	0.000627915	0.00463671
H	6016	RIT1	HALLMARK_MYOGENESIS	1	1	Genes involved in development of skeletal muscle (myogenesis).	0	139	0.000627915	0.00463671
H	8877	SPHK1	HALLMARK_MYOGENESIS	1	1	Genes involved in development of skeletal muscle (myogenesis).	0	139	0.000627915	0.00463671
H	1281	COL3A1	HALLMARK_MYOGENESIS	1	1	Genes involved in development of skeletal muscle (myogenesis).	0	139	0.000627915	0.00463671
H	4620	MYH2	HALLMARK_MYOGENESIS	1	1	Genes involved in development of skeletal muscle (myogenesis).	0	139	0.000627915	0.00463671
H	11345	GABARAPL2	HALLMARK_MYOGENESIS	1	1	Genes involved in development of skeletal muscle (myogenesis).	0	139	0.000627915	0.00463671
H	1012	CDH13	HALLMARK_MYOGENESIS	1	1	Genes involved in development of skeletal muscle (myogenesis).	0	139	0.000627915	0.00463671
H	43	ACHE	HALLMARK_MYOGENESIS	1	1	Genes involved in development of skeletal muscle (myogenesis).	0	139	0.000627915	0.00463671
H	1293	COL6A3	HALLMARK_MYOGENESIS	1	1	Genes involved in development of skeletal muscle (myogenesis).	0	139	0.000627915	0.00463671
H	816	CAMK2B	HALLMARK_MYOGENESIS	1	1	Genes involved in development of skeletal muscle (myogenesis).	0	139	0.000627915	0.00463671
H	4619	MYH1	HALLMARK_MYOGENESIS	1	1	Genes involved in development of skeletal muscle (myogenesis).	0	139	0.000627915	0.00463671
H	8082	SSPN	HALLMARK_MYOGENESIS	1	1	Genes involved in development of skeletal muscle (myogenesis).	0	139	0.000627915	0.00463671
H	6876	TAGLN	HALLMARK_MYOGENESIS	1	1	Genes involved in development of skeletal muscle (myogenesis).	0	139	0.000627915	0.00463671
H	537	ATP6AP1	HALLMARK_MYOGENESIS	1	1	Genes involved in development of skeletal muscle (myogenesis).	0	139	0.000627915	0.00463671
H	5664	PSEN2	HALLMARK_MYOGENESIS	1	1	Genes involved in development of skeletal muscle (myogenesis).	0	139	0.000627915	0.00463671
H	165	AEBP1	HALLMARK_MYOGENESIS	1	1	Genes involved in development of skeletal muscle (myogenesis).	0	139	0.000627915	0.00463671
H	351	APP	HALLMARK_MYOGENESIS	1	1	Genes involved in development of skeletal muscle (myogenesis).	0	139	0.000627915	0.00463671
H	595	CCND1	HALLMARK_TNFA_SIGNALING_VIA_NFKB	1	1	Genes regulated by NF-kB in response to TNF [GeneID=7124].	0	114	0.00375906	0.0269544
H	960	CD44	HALLMARK_TNFA_SIGNALING_VIA_NFKB	1	1	Genes regulated by NF-kB in response to TNF [GeneID=7124].	0	114	0.00375906	0.0269544
H	8870	IER3	HALLMARK_TNFA_SIGNALING_VIA_NFKB	1	1	Genes regulated by NF-kB in response to TNF [GeneID=7124].	0	114	0.00375906	0.0269544
H	56937	PMEPA1	HALLMARK_TNFA_SIGNALING_VIA_NFKB	1	1	Genes regulated by NF-kB in response to TNF [GeneID=7124].	0	114	0.00375906	0.0269544
H	329	BIRC2	HALLMARK_TNFA_SIGNALING_VIA_NFKB	1	1	Genes regulated by NF-kB in response to TNF [GeneID=7124].	0	114	0.00375906	0.0269544
H	7280	TUBB2A	HALLMARK_TNFA_SIGNALING_VIA_NFKB	1	1	Genes regulated by NF-kB in response to TNF [GeneID=7124].	0	114	0.00375906	0.0269544
H	3624	INHBA	HALLMARK_TNFA_SIGNALING_VIA_NFKB	1	1	Genes regulated by NF-kB in response to TNF [GeneID=7124].	0	114	0.00375906	0.0269544
H	3606	IL18	HALLMARK_TNFA_SIGNALING_VIA_NFKB	1	1	Genes regulated by NF-kB in response to TNF [GeneID=7124].	0	114	0.00375906	0.0269544
H	5328	PLAU	HALLMARK_TNFA_SIGNALING_VIA_NFKB	1	1	Genes regulated by NF-kB in response to TNF [GeneID=7124].	0	114	0.00375906	0.0269544
H	23529	CLCF1	HALLMARK_TNFA_SIGNALING_VIA_NFKB	1	1	Genes regulated by NF-kB in response to TNF [GeneID=7124].	0	114	0.00375906	0.0269544
H	2150	F2RL1	HALLMARK_TNFA_SIGNALING_VIA_NFKB	1	1	Genes regulated by NF-kB in response to TNF [GeneID=7124].	0	114	0.00375906	0.0269544
H	10135	NAMPT	HALLMARK_TNFA_SIGNALING_VIA_NFKB	1	1	Genes regulated by NF-kB in response to TNF [GeneID=7124].	0	114	0.00375906	0.0269544
H	1051	CEBPB	HALLMARK_TNFA_SIGNALING_VIA_NFKB	1	1	Genes regulated by NF-kB in response to TNF [GeneID=7124].	0	114	0.00375906	0.0269544
H	50486	G0S2	HALLMARK_TNFA_SIGNALING_VIA_NFKB	1	1	Genes regulated by NF-kB in response to TNF [GeneID=7124].	0	114	0.00375906	0.0269544
H	8061	FOSL1	HALLMARK_TNFA_SIGNALING_VIA_NFKB	1	1	Genes regulated by NF-kB in response to TNF [GeneID=7124].	0	114	0.00375906	0.0269544
H	3976	LIF	HALLMARK_TNFA_SIGNALING_VIA_NFKB	1	1	Genes regulated by NF-kB in response to TNF [GeneID=7124].	0	114	0.00375906	0.0269544
H	2921	CXCL3	HALLMARK_TNFA_SIGNALING_VIA_NFKB	1	1	Genes regulated by NF-kB in response to TNF [GeneID=7124].	0	114	0.00375906	0.0269544
H	5054	SERPINE1	HALLMARK_TNFA_SIGNALING_VIA_NFKB	1	1	Genes regulated by NF-kB in response to TNF [GeneID=7124].	0	114	0.00375906	0.0269544
H	5791	PTPRE	HALLMARK_TNFA_SIGNALING_VIA_NFKB	1	1	Genes regulated by NF-kB in response to TNF [GeneID=7124].	0	114	0.00375906	0.0269544
H	5606	MAP2K3	HALLMARK_TNFA_SIGNALING_VIA_NFKB	1	1	Genes regulated by NF-kB in response to TNF [GeneID=7124].	0	114	0.00375906	0.0269544
H	1839	HBEGF	HALLMARK_TNFA_SIGNALING_VIA_NFKB	1	1	Genes regulated by NF-kB in response to TNF [GeneID=7124].	0	114	0.00375906	0.0269544
H	3552	IL1A	HALLMARK_TNFA_SIGNALING_VIA_NFKB	1	1	Genes regulated by NF-kB in response to TNF [GeneID=7124].	0	114	0.00375906	0.0269544
H	8767	RIPK2	HALLMARK_TNFA_SIGNALING_VIA_NFKB	1	1	Genes regulated by NF-kB in response to TNF [GeneID=7124].	0	114	0.00375906	0.0269544
H	3491	CCN1	HALLMARK_TNFA_SIGNALING_VIA_NFKB	1	1	Genes regulated by NF-kB in response to TNF [GeneID=7124].	0	114	0.00375906	0.0269544
H	9242	MSC	HALLMARK_TNFA_SIGNALING_VIA_NFKB	1	1	Genes regulated by NF-kB in response to TNF [GeneID=7124].	0	114	0.00375906	0.0269544
H	79693	YRDC	HALLMARK_TNFA_SIGNALING_VIA_NFKB	1	1	Genes regulated by NF-kB in response to TNF [GeneID=7124].	0	114	0.00375906	0.0269544
H	7071	KLF10	HALLMARK_TNFA_SIGNALING_VIA_NFKB	1	1	Genes regulated by NF-kB in response to TNF [GeneID=7124].	0	114	0.00375906	0.0269544
H	7130	TNFAIP6	HALLMARK_TNFA_SIGNALING_VIA_NFKB	1	1	Genes regulated by NF-kB in response to TNF [GeneID=7124].	0	114	0.00375906	0.0269544
H	7124	TNF	HALLMARK_TNFA_SIGNALING_VIA_NFKB	1	1	Genes regulated by NF-kB in response to TNF [GeneID=7124].	0	114	0.00375906	0.0269544
H	24145	PANX1	HALLMARK_TNFA_SIGNALING_VIA_NFKB	1	1	Genes regulated by NF-kB in response to TNF [GeneID=7124].	0	114	0.00375906	0.0269544
H	4616	GADD45B	HALLMARK_TNFA_SIGNALING_VIA_NFKB	1	1	Genes regulated by NF-kB in response to TNF [GeneID=7124].	0	114	0.00375906	0.0269544
H	3553	IL1B	HALLMARK_TNFA_SIGNALING_VIA_NFKB	1	1	Genes regulated by NF-kB in response to TNF [GeneID=7124].	0	114	0.00375906	0.0269544
H	24147	FJX1	HALLMARK_TNFA_SIGNALING_VIA_NFKB	1	1	Genes regulated by NF-kB in response to TNF [GeneID=7124].	0	114	0.00375906	0.0269544
H	8877	SPHK1	HALLMARK_TNFA_SIGNALING_VIA_NFKB	1	1	Genes regulated by NF-kB in response to TNF [GeneID=7124].	0	114	0.00375906	0.0269544
H	1437	CSF2	HALLMARK_TNFA_SIGNALING_VIA_NFKB	1	1	Genes regulated by NF-kB in response to TNF [GeneID=7124].	0	114	0.00375906	0.0269544
H	1942	EFNA1	HALLMARK_TNFA_SIGNALING_VIA_NFKB	1	1	Genes regulated by NF-kB in response to TNF [GeneID=7124].	0	114	0.00375906	0.0269544
H	23135	KDM6B	HALLMARK_TNFA_SIGNALING_VIA_NFKB	1	1	Genes regulated by NF-kB in response to TNF [GeneID=7124].	0	114	0.00375906	0.0269544
H	11080	DNAJB4	HALLMARK_TNFA_SIGNALING_VIA_NFKB	1	1	Genes regulated by NF-kB in response to TNF [GeneID=7124].	0	114	0.00375906	0.0269544
H	374	AREG	HALLMARK_TNFA_SIGNALING_VIA_NFKB	1	1	Genes regulated by NF-kB in response to TNF [GeneID=7124].	0	114	0.00375906	0.0269544
H	3371	TNC	HALLMARK_TNFA_SIGNALING_VIA_NFKB	1	1	Genes regulated by NF-kB in response to TNF [GeneID=7124].	0	114	0.00375906	0.0269544
H	8744	TNFSF9	HALLMARK_TNFA_SIGNALING_VIA_NFKB	1	1	Genes regulated by NF-kB in response to TNF [GeneID=7124].	0	114	0.00375906	0.0269544
H	388	RHOB	HALLMARK_TNFA_SIGNALING_VIA_NFKB	1	1	Genes regulated by NF-kB in response to TNF [GeneID=7124].	0	114	0.00375906	0.0269544
H	3569	IL6	HALLMARK_TNFA_SIGNALING_VIA_NFKB	1	1	Genes regulated by NF-kB in response to TNF [GeneID=7124].	0	114	0.00375906	0.0269544
H	23764	MAFF	HALLMARK_TNFA_SIGNALING_VIA_NFKB	1	1	Genes regulated by NF-kB in response to TNF [GeneID=7124].	0	114	0.00375906	0.0269544
