# Supplementary material for: Comparative analysis of the tumor microbiome, molecular profiles, and immune cell abundances by HPV status in mucosal head and neck cancers and their impact on survival
Source: Cancer Biol Ther. 2024 May 9;25(1):2350249. doi: 10.1080/15384047.2024.2350249 (PMC11086009; doi:10.1080/15384047.2024.2350249)
Supplement: Table S4.xlsx [file KCBT_A_2350249_SM9685.xlsx]

## Sheet: HPV_deseq.genes
Genes	baseMean	log2FoldChange	lfcSE	stat	pvalue	padj
GBX1	19.4487	6.74285	0.335922	20.0727	1.2792e-89	2.77777e-85
STAG3	467.924	3.50001	0.178368	19.6224	9.95373e-86	1.08073e-81
TAF7L	77.2513	4.36423	0.224277	19.4592	2.43788e-84	1.76462e-80
LOC375196	33.144	4.04329	0.210006	19.2532	1.32653e-82	7.2014e-79
SMC1B	176.047	4.28871	0.223271	19.2085	3.13925e-82	1.36338e-78
UPB1	55.4646	3.8238	0.204516	18.6968	5.25644e-78	1.90239e-74
TDRD10	59.4493	3.33741	0.183222	18.2152	3.91343e-74	1.214e-70
TDRD9	107.377	3.70793	0.204326	18.1472	1.35227e-73	3.67058e-70
NEFH	412.19	4.16294	0.230919	18.0277	1.18037e-72	2.77464e-69
RAD9B	36.7633	1.95743	0.108605	18.0233	1.27775e-72	2.77464e-69
SYCE2	48.8963	2.51092	0.14549	17.2584	9.67975e-67	1.91087e-63
MEI1	398.987	2.91139	0.169044	17.2227	1.7943e-66	3.24693e-63
C8G	85.2802	3.12882	0.182829	17.1134	1.17963e-65	1.97043e-62
SYCP2	456.761	3.39477	0.199322	17.0316	4.79076e-65	7.43082e-62
ZFR2	102.328	4.63345	0.277861	16.6754	1.97818e-62	2.71821e-59
ABCA17P	78.1449	3.78671	0.227093	16.6747	2.00282e-62	2.71821e-59
KEL	87.9524	3.99876	0.239881	16.6698	2.17449e-62	2.77759e-59
CDKN2C	1239.09	1.8697	0.115298	16.2163	3.8707e-59	4.66957e-56
C19orf57	289.727	1.81809	0.113586	16.0064	1.15381e-57	1.31868e-54
PAX1	508.162	4.5155	0.286512	15.7602	5.84077e-56	6.34161e-53
GRIN2C	64.2276	2.19257	0.139378	15.731	9.26714e-56	9.58266e-53
ZNF541	145.46	3.63623	0.234863	15.4823	4.56506e-54	4.50592e-51
SHCBP1L	14.6955	5.47003	0.355377	15.3922	1.84632e-53	1.74317e-50
RORB	179.54	3.437	0.223844	15.3544	3.30897e-53	2.99393e-50
INSM1	39.8415	3.85418	0.252226	15.2806	1.02915e-52	8.9392e-50
MIR9-3HG	490.024	2.77087	0.183941	15.0639	2.79756e-51	2.3365e-48
ADORA2A-AS1	22.5174	2.89589	0.194404	14.8963	3.48364e-50	2.80175e-47
XKR4	48.632	3.8914	0.270989	14.36	9.22346e-47	7.15312e-44
RIBC2	187.767	1.9529	0.138644	14.0857	4.64808e-45	3.48045e-42
SOX30	63.0564	2.76511	0.196387	14.0799	5.04844e-45	3.65423e-42
CD8B2	59.9132	4.81186	0.343733	13.9988	1.58426e-44	1.10975e-41
ARHGEF33	30.3236	2.34566	0.167819	13.9773	2.14374e-44	1.45473e-41
PRDM15	664.151	0.767441	0.0561399	13.6701	1.53096e-42	1.00742e-39
BTNL9	331.844	2.81336	0.211357	13.3109	1.9994e-40	1.27697e-37
SIM2	527.533	2.30022	0.173652	13.2461	4.75113e-40	2.94774e-37
GPR137C	59.0594	1.4955	0.113098	13.2231	6.45636e-40	3.89444e-37
IL17RB	170.391	1.83983	0.140021	13.1397	1.9499e-39	1.14438e-36
MEIOC	27.2411	1.56454	0.119331	13.1109	2.85277e-39	1.63021e-36
GCK	51.0278	2.37127	0.18164	13.0548	5.9698e-39	3.32395e-36
MCM2	7102.59	1.06737	0.0818832	13.0353	7.70401e-39	4.18231e-36
FOXRED2	2236.76	1.27894	0.0982186	13.0214	9.24522e-39	4.89658e-36
HMSD	69.9399	2.28615	0.175622	13.0174	9.7387e-39	4.94093e-36
TMSB15A	71.6043	2.63312	0.202282	13.0171	9.78401e-39	4.94093e-36
COLCA1	447.715	3.23738	0.250281	12.935	2.8579e-38	1.41044e-35
TCAM1P	100.652	3.35802	0.26028	12.9015	4.41221e-38	2.12913e-35
DDX25	17.3398	3.34493	0.259685	12.8807	5.77902e-38	2.72808e-35
ZNF620	58.533	1.46229	0.113982	12.8291	1.12634e-37	5.20394e-35
GPAT2	166.811	2.40576	0.189005	12.7285	4.10409e-37	1.85667e-34
LIG1	2700.03	0.830078	0.0653524	12.7016	5.79589e-37	2.56853e-34
TMPO-AS1	216.967	1.24237	0.097956	12.683	7.34862e-37	3.19151e-34
SYNGR3	256.27	2.07424	0.16626	12.4759	1.01111e-35	4.27368e-33
PARM1	1424.12	2.16634	0.173656	12.4749	1.0234e-35	4.27368e-33
RPA2	2596.35	0.757468	0.0607934	12.4597	1.23799e-35	5.07227e-33
CLGN	131.635	2.97003	0.240189	12.3654	4.02126e-35	1.61707e-32
ASF1B	1980.36	0.973582	0.0791676	12.2977	9.31653e-35	3.67834e-32
WDR76	953.664	1.00133	0.081652	12.2633	1.42489e-34	5.52527e-32
TCP11	74.7973	3.1521	0.258155	12.2101	2.74463e-34	1.04561e-31
NOS2	415.955	2.98201	0.244345	12.2041	2.95527e-34	1.10644e-31
TIMELESS	3439.98	0.747465	0.0613842	12.1768	4.13025e-34	1.52014e-31
ABCA3	1040.99	2.39173	0.197277	12.1237	7.91162e-34	2.86335e-31
DRGX	12.3893	3.56711	0.294416	12.1159	8.69965e-34	3.09693e-31
CRB2	75.3002	3.0704	0.255767	12.0047	3.3576e-33	1.17597e-30
CNTD1	49.5031	1.46053	0.122264	11.9457	6.83831e-33	2.35705e-30
CCDC155	22.077	3.69459	0.309414	11.9406	7.26907e-33	2.46637e-30
MAJIN	16.6299	3.41774	0.287291	11.8965	1.23463e-32	4.11404e-30
LINC01305	64.1118	3.05286	0.256642	11.8954	1.25041e-32	4.11404e-30
IL17REL	96.2728	3.54725	0.29859	11.88	1.504e-32	4.87453e-30
FAM81A	105.88	1.54925	0.130557	11.8665	1.7669e-32	5.64238e-30
DHFR	802.353	1.00707	0.0851444	11.8278	2.80444e-32	8.82586e-30
CTSE	40.8906	2.99889	0.254021	11.8057	3.64902e-32	1.13198e-29
CCNI2	57.19	2.13989	0.181287	11.8039	3.72692e-32	1.13986e-29
CPEB1	61.7874	2.06354	0.17579	11.7387	8.07386e-32	2.43505e-29
WNK3	74.592	2.09624	0.181537	11.5472	7.62443e-31	2.26801e-28
COL4A4	237.968	2.16116	0.188136	11.4873	1.52861e-30	4.48565e-28
LMNB1	3407.9	0.879611	0.0766384	11.4774	1.71315e-30	4.96013e-28
XRCC1	2008.99	0.56771	0.0495721	11.4522	2.29265e-30	6.55064e-28
RAD18	764.348	0.719065	0.063091	11.3973	4.31461e-30	1.21677e-27
FRMD1	18.9948	3.29666	0.289724	11.3786	5.34267e-30	1.48739e-27
ACBD7	29.1946	2.07752	0.183353	11.3307	9.2439e-30	2.5409e-27
SYT10	6.38763	3.78012	0.33416	11.3123	1.14066e-29	3.09618e-27
RAB42	179.446	1.54815	0.137664	11.2458	2.42774e-29	6.50844e-27
FAM111B	1175.77	1.10242	0.0980686	11.2414	2.55416e-29	6.76384e-27
GRIN2A	140.365	2.95766	0.263725	11.2149	3.44411e-29	9.0107e-27
KLHL35	150.846	2.06068	0.184051	11.1962	4.25419e-29	1.09976e-26
INPP5F	1398.39	0.762284	0.0681316	11.1884	4.64707e-29	1.18719e-26
TCIM	1125.46	1.88639	0.168704	11.1817	5.0146e-29	1.26619e-26
MCM6	3948.2	0.712967	0.0638954	11.1584	6.51831e-29	1.62696e-26
LGI2	229.679	2.10815	0.189015	11.1533	6.89686e-29	1.70188e-26
TMPO	5738.88	0.773305	0.0693877	11.1447	7.59998e-29	1.85431e-26
YPEL1	61.6956	1.51539	0.136006	11.1421	7.82673e-29	1.88842e-26
NUSAP1	3144.13	0.846539	0.0766304	11.047	2.26545e-28	5.40596e-26
E2F1	1404.63	1.13962	0.103268	11.0355	2.57539e-28	6.07876e-26
PDE6B	122.425	1.93419	0.176102	10.9834	4.59409e-28	1.06497e-25
RAMP2-AS1	35.1609	1.85154	0.168582	10.9831	4.61005e-28	1.06497e-25
MGAT3	518.726	2.21056	0.201514	10.9698	5.34095e-28	1.22083e-25
SCGB3A1	483.912	-3.7719	0.344458	-10.9503	6.62594e-28	1.49833e-25
MCM5	6510.89	0.746073	0.0681386	10.9493	6.69298e-28	1.49833e-25
CDC7	631.8	0.834439	0.0762719	10.9403	7.39309e-28	1.63817e-25
SLFN13	936.133	1.50568	0.137957	10.9141	9.86924e-28	2.16475e-25
SLF1	414.987	0.679822	0.0624256	10.8901	1.28481e-27	2.78996e-25
MUCL1	492.238	-3.04744	0.280158	-10.8776	1.47424e-27	3.16962e-25
ZBTB8B	8.81622	2.60025	0.240484	10.8126	3.00085e-27	6.38858e-25
ZNF367	699.954	1.00658	0.0935907	10.7551	5.60837e-27	1.18239e-24
VCAM1	2032.04	2.04659	0.191036	10.7131	8.83386e-27	1.84449e-24
TCF19	2338.87	0.828133	0.0774268	10.6957	1.06628e-26	2.20518e-24
ADARB2	116.604	2.41236	0.225666	10.6899	1.13442e-26	2.32396e-24
NEURL1B	2851.82	1.00634	0.094185	10.6847	1.20053e-26	2.4364e-24
CES1	3946.65	-3.24842	0.304624	-10.6637	1.50513e-26	3.02629e-24
CHAF1B	979.477	0.79866	0.0749859	10.6508	1.72887e-26	3.44426e-24
CDC25C	350.016	0.897624	0.0844096	10.6341	2.06727e-26	4.08098e-24
CBLN2	96.1047	3.02422	0.288935	10.4668	1.22736e-25	2.40109e-23
TXNDC16	425.141	0.950946	0.0909394	10.4569	1.36218e-25	2.64104e-23
AJM1	200.562	1.16896	0.112012	10.4361	1.69696e-25	3.26102e-23
C14orf39	15.4501	2.37939	0.228369	10.419	2.0299e-25	3.86661e-23
RNF32	93.0171	0.938659	0.0903294	10.3915	2.71022e-25	5.10877e-23
YBX2	214.91	2.41145	0.232074	10.3909	2.72907e-25	5.10877e-23
ARHGAP26	1191	1.14229	0.10995	10.3892	2.77744e-25	5.15488e-23
RANBP17	85.8043	2.11353	0.203582	10.3817	3.00295e-25	5.52619e-23
MGA	2232.38	0.624702	0.0602524	10.3681	3.46359e-25	6.32033e-23
E2F8	496.13	0.927682	0.0895409	10.3604	3.75245e-25	6.79038e-23
CELF4	15.5472	1.87718	0.181648	10.3341	4.93894e-25	8.86356e-23
LOC541473	3.8435	2.29421	0.222247	10.3228	5.55637e-25	9.88989e-23
ATF5	2928.99	0.970539	0.0942224	10.3005	7.00913e-25	1.23742e-22
MYO3A	194.638	2.90408	0.283819	10.2321	1.4235e-24	2.47329e-22
PIK3R3	1189.73	1.04207	0.101843	10.2321	1.42372e-24	2.47329e-22
ZMAT1	101.854	1.75281	0.171694	10.2089	1.80858e-24	3.09275e-22
USP1	3032.45	0.553335	0.0542012	10.2089	1.80879e-24	3.09275e-22
LIPE	346.016	1.15623	0.113277	10.2071	1.84291e-24	3.12647e-22
ZNF667	78.6273	1.74844	0.171403	10.2007	1.96785e-24	3.31254e-22
ASCL4	9.8334	3.01925	0.296641	10.1781	2.48318e-24	4.14787e-22
LOC101927023	13.8438	4.28215	0.421426	10.1611	2.95773e-24	4.90283e-22
BRIP1	672.831	0.836645	0.0824223	10.1507	3.28947e-24	5.41143e-22
RHOXF1	6.24183	2.64232	0.260391	10.1475	3.39957e-24	5.5505e-22
C1QTNF4	16.7057	2.22833	0.219702	10.1425	3.57796e-24	5.79816e-22
BCL2	640.903	1.37598	0.13589	10.1257	4.24926e-24	6.83502e-22
PRIM1	581.158	0.700584	0.0693566	10.1012	5.45749e-24	8.71393e-22
ASRGL1	161.071	1.56277	0.154917	10.0878	6.2581e-24	9.91931e-22
DONSON	842.17	0.676804	0.0673298	10.0521	8.99548e-24	1.41548e-21
GGA2	4225.74	0.653832	0.0652704	10.0173	1.27979e-23	1.99933e-21
ARHGAP4	1693.15	1.28513	0.128539	9.99794	1.55608e-23	2.41359e-21
PRH1	138.269	-2.39068	0.239141	-9.99695	1.57156e-23	2.42032e-21
RFC5	1336.5	0.638093	0.0638925	9.98696	1.73825e-23	2.65818e-21
HMGB2	6238.62	0.812271	0.081396	9.97925	1.87882e-23	2.85304e-21
SOWAHA	27.4378	1.91679	0.192194	9.9732	1.99689e-23	3.01128e-21
ZNF180	390.48	0.628364	0.0630804	9.96132	2.25048e-23	3.35492e-21
NR5A1	184.422	-3.67194	0.368628	-9.96109	2.25567e-23	3.35492e-21
CENPK	450.501	0.926879	0.0931464	9.95078	2.50208e-23	3.6961e-21
SPIB	373.151	2.53069	0.25487	9.92933	3.1034e-23	4.55339e-21
MNS1	127.414	1.19338	0.120314	9.91887	3.44651e-23	5.02289e-21
MUC5B	1925.12	-3.56626	0.360067	-9.90442	3.98269e-23	5.76561e-21
CDK2	2306.96	0.539617	0.0546138	9.88059	5.05322e-23	7.26693e-21
ZPBP2	9.86541	4.32436	0.438171	9.86913	5.66526e-23	8.09349e-21
HAUS5	1145.25	0.599065	0.0608452	9.84572	7.15217e-23	1.01509e-20
CHAF1A	2303.79	0.692613	0.0703562	9.84438	7.24835e-23	1.02206e-20
CBX5	6195.08	0.755987	0.0768066	9.84273	7.36867e-23	1.0224e-20
LOC100996842	291.172	1.08071	0.109801	9.84246	7.3881e-23	1.0224e-20
KRT36	23.5209	2.46502	0.250449	9.84241	7.39201e-23	1.0224e-20
MAGI3	927.687	0.808292	0.0821549	9.83864	7.67393e-23	1.05468e-20
SGO1	317.062	0.742323	0.0758418	9.78778	1.2705e-22	1.73515e-20
MIR924HG	74.4227	1.48215	0.151793	9.76429	1.60238e-22	2.17473e-20
CYB5RL	109.526	0.821318	0.0842264	9.75131	1.82108e-22	2.4562e-20
RGPD3	7.72816	1.57589	0.161919	9.73257	2.1899e-22	2.93541e-20
PKDCC	419.804	2.07821	0.213576	9.73051	2.23477e-22	2.97718e-20
BRD8	1777.68	0.512894	0.0528324	9.70794	2.78921e-22	3.69315e-20
HELLS	1200.08	0.804447	0.0828767	9.70655	2.8274e-22	3.72103e-20
DSCAML1	19.557	1.80629	0.186106	9.70571	2.85075e-22	3.72917e-20
BARD1	659.843	0.752479	0.0776765	9.68735	3.4126e-22	4.43741e-20
FANCL	738.637	0.663606	0.0688518	9.63817	5.51604e-22	7.12981e-20
KCNS1	265.083	2.46441	0.255853	9.6321	5.85185e-22	7.51911e-20
C6orf58	35.5917	-2.71747	0.282958	-9.6038	7.70482e-22	9.84177e-20
MCM3	7092.11	0.612527	0.0638692	9.59033	8.78047e-22	1.11502e-19
CEP70	918.51	0.880319	0.0918068	9.58882	8.90985e-22	1.12487e-19
MEIS1	751.066	0.957759	0.0999134	9.58589	9.16632e-22	1.15056e-19
WDR48	1527.93	0.470608	0.0492613	9.55331	1.25622e-21	1.56774e-19
PCNA	7958.32	0.653712	0.0684867	9.54509	1.35986e-21	1.6874e-19
SLIT1	29.9956	1.51908	0.159735	9.51	1.90654e-21	2.35231e-19
ZDHHC23	413.667	0.971696	0.102354	9.49349	2.23421e-21	2.735e-19
KNTC1	1637.79	0.666617	0.0702209	9.49313	2.24191e-21	2.735e-19
C3orf70	229.49	1.45048	0.15291	9.48583	2.40472e-21	2.91723e-19
MIS18A	795.193	0.583421	0.0615336	9.48135	2.51024e-21	3.02832e-19
CASQ1	199.484	-2.63745	0.27819	-9.48074	2.52475e-21	3.029e-19
CCNE2	321.109	0.942829	0.0995408	9.47178	2.75104e-21	3.28236e-19
KIF15	634.608	0.767349	0.0810718	9.46505	2.93432e-21	3.4819e-19
FANCD2	1053.8	0.682948	0.0723465	9.43996	3.72921e-21	4.40108e-19
WDR87	5.93362	3.04838	0.323853	9.41287	4.82761e-21	5.66657e-19
ZADH2	1352.48	0.585121	0.0623553	9.38366	6.37187e-21	7.43898e-19
PRRG3	74.9851	2.18578	0.233247	9.37108	7.17973e-21	8.33227e-19
KIAA1328	241.203	0.57569	0.0614359	9.37058	7.21375e-21	8.33227e-19
POLA1	1281.65	0.625168	0.0667297	9.36866	7.34585e-21	8.43996e-19
RMI2	1208.58	0.870158	0.0930254	9.35398	8.44129e-21	9.64751e-19
RNF150	398.107	1.74823	0.186993	9.34919	8.83218e-21	1.00414e-18
FANCC	907.287	0.632444	0.0677079	9.34077	9.56332e-21	1.0816e-18
TMEM150C	366.716	1.34576	0.144138	9.33661	9.94716e-21	1.11918e-18
ARNT2	691.425	1.67047	0.17908	9.32809	1.07792e-20	1.20655e-18
ZWINT	2415.58	0.645328	0.0692028	9.32517	1.10804e-20	1.23391e-18
STMN1	10753.9	0.756717	0.0811526	9.32462	1.11384e-20	1.23403e-18
SHOC1	114.377	1.07035	0.1148	9.32364	1.12417e-20	1.23916e-18
CENPH	795.943	0.765489	0.0821482	9.3184	1.18106e-20	1.29529e-18
GFY	5.77452	2.22243	0.239215	9.29051	1.53546e-20	1.6755e-18
SCAI	402.4	0.58681	0.0633404	9.26438	1.96207e-20	2.13032e-18
JADE1	808.794	0.701745	0.0758118	9.25641	2.11418e-20	2.28405e-18
RNF212	271.623	2.13982	0.231554	9.24115	2.43854e-20	2.62143e-18
CIT	1932.03	0.749132	0.0811294	9.23379	2.61211e-20	2.79418e-18
TBR1	7.34253	2.88009	0.312188	9.2255	2.82251e-20	3.00445e-18
GCSAM	224.216	0.928841	0.100747	9.21953	2.98403e-20	3.16088e-18
TRAF2	2124.29	0.818571	0.0888007	9.21807	3.02486e-20	3.18858e-18
WSCD1	116.84	1.63956	0.178157	9.2029	3.48403e-20	3.65487e-18
PYGM	263.397	-2.25782	0.245583	-9.1937	3.79553e-20	3.9625e-18
RBBP4	6416.01	0.442962	0.0481935	9.19133	3.88024e-20	4.03155e-18
SP5	38.7302	1.84064	0.201215	9.14759	5.82167e-20	6.01988e-18
ZNF473	623.085	0.501399	0.0548521	9.14093	6.19202e-20	6.3725e-18
HMGN2	10341.4	0.553573	0.0606154	9.13255	6.69064e-20	6.83586e-18
E2F2	900.913	0.854069	0.0935216	9.13231	6.70522e-20	6.83586e-18
TMEM178B	464.5	2.13904	0.234712	9.11347	7.97895e-20	8.0964e-18
IGFALS	10.059	1.66262	0.18266	9.10231	8.84325e-20	8.93169e-18
CENPU	1364.96	0.782631	0.0862176	9.07739	1.11212e-19	1.11804e-17
KL	47.5741	1.31444	0.144851	9.07444	1.14264e-19	1.14343e-17
MECOM	910.128	1.28473	0.141683	9.06764	1.21623e-19	1.21149e-17
KCNA2	24.6964	2.49325	0.275033	9.06526	1.24303e-19	1.23099e-17
FAM184A	60.7905	1.47144	0.162322	9.0649	1.24715e-19	1.23099e-17
CBFA2T2	1836.82	0.653622	0.0721522	9.05894	1.31728e-19	1.29433e-17
ERO1B	442.613	1.03447	0.114217	9.05707	1.33995e-19	1.31068e-17
PSIP1	2281.98	0.825271	0.0911947	9.04955	1.43558e-19	1.39792e-17
LINC00682	1.58651	3.96105	0.438193	9.03951	1.57371e-19	1.52559e-17
GAD2	2.19552	2.98234	0.330063	9.03567	1.63001e-19	1.57314e-17
FOXD3	44.7066	1.844	0.204321	9.02503	1.79644e-19	1.72609e-17
POLE	2922.9	0.537297	0.0595517	9.02236	1.84079e-19	1.76091e-17
LIN54	953.969	0.507024	0.0564717	8.97837	2.74816e-19	2.61738e-17
MMP13	11194.9	-2.34807	0.261723	-8.97156	2.92333e-19	2.77206e-17
LINC02432	11.3884	2.352	0.262301	8.96677	3.05327e-19	2.88269e-17
NKX2-3	76.0593	2.6328	0.29388	8.95877	3.28331e-19	3.08645e-17
NEMP1	1703.87	0.686308	0.0768872	8.92617	4.41027e-19	4.12798e-17
SAP30L	1597.68	0.473851	0.0531858	8.90936	5.13295e-19	4.78378e-17
CSPG5	70.5364	1.30755	0.146898	8.90107	5.53106e-19	5.13278e-17
KIF24	441.911	0.822401	0.092415	8.899	5.63501e-19	5.20699e-17
LOR	212.777	-2.95673	0.33258	-8.89029	6.09483e-19	5.60801e-17
TOPBP1	3446.41	0.629859	0.0708838	8.8858	6.34612e-19	5.8146e-17
FKBP6	4.30918	1.8203	0.205465	8.8594	8.04444e-19	7.33971e-17
2024-12-01	107.264	-1.80414	0.203771	-8.85376	8.46171e-19	7.68812e-17
DMBT1	1236.98	-2.99133	0.338718	-8.83132	1.03445e-18	9.3596e-17
A3GALT2	2.46677	1.6361	0.1853	8.82943	1.0521e-18	9.4798e-17
HS3ST4	57.7982	2.79272	0.316337	8.82829	1.0629e-18	9.53756e-17
LMO4	3670.96	0.897301	0.101657	8.82678	1.0773e-18	9.62696e-17
ESR1	259.654	1.43939	0.163142	8.82296	1.11478e-18	9.92107e-17
LOC105371083	7.03733	1.3795	0.156425	8.81893	1.15558e-18	1.02422e-16
PRPS2	2833.21	0.55013	0.0624047	8.81552	1.19129e-18	1.05158e-16
ESRRB	22.0446	1.84399	0.209302	8.81018	1.24949e-18	1.09849e-16
MAP3K15	10.5083	1.48159	0.168395	8.79831	1.38891e-18	1.21614e-16
LLCFC1	1.47323	2.78616	0.316892	8.79214	1.46736e-18	1.27966e-16
ISOC1	855.653	0.553207	0.0632525	8.74602	2.21016e-18	1.91974e-16
UNG	3124.99	0.476956	0.0545467	8.74399	2.25026e-18	1.94679e-16
NECAB2	36.6972	-1.96365	0.224616	-8.74229	2.28439e-18	1.96847e-16
LOC100288637	364.232	0.72276	0.0826978	8.73977	2.3358e-18	2.00482e-16
TXLNA	5771.54	0.395226	0.0452659	8.7312	2.5199e-18	2.15431e-16
POLQ	793.82	0.761897	0.0873187	8.72547	2.65068e-18	2.25724e-16
MXD3	439.543	0.948805	0.108794	8.72108	2.7555e-18	2.33733e-16
LINC01402	1.73005	2.33438	0.268069	8.70813	3.08924e-18	2.61023e-16
NEXMIF	56.1661	2.23507	0.256683	8.70751	3.10625e-18	2.61443e-16
C5orf34	161.986	0.819169	0.0942177	8.69443	3.48582e-18	2.92257e-16
MAP3K14	1102.71	0.76133	0.0879038	8.66095	4.67836e-18	3.90733e-16
SVIP	347.253	1.34635	0.156003	8.6303	6.11911e-18	5.09106e-16
CES5A	16.6434	-2.45245	0.285097	-8.60215	7.82368e-18	6.4844e-16
MAP7D2	303.016	2.21537	0.257628	8.5991	8.03404e-18	6.63343e-16
CENPJ	575.372	0.671866	0.0781829	8.59352	8.43467e-18	6.93783e-16
RNF217	2393.84	-0.6389	0.0745982	-8.56456	1.08491e-17	8.8901e-16
HLTF	2268.32	0.861093	0.100592	8.56022	1.12656e-17	9.1967e-16
FAM3B	541.364	2.27647	0.266118	8.55436	1.18522e-17	9.63932e-16
POLD1	2583.38	0.547178	0.064054	8.54245	1.31405e-17	1.06473e-15
KCNB2	23.963	2.57364	0.301322	8.54116	1.32876e-17	1.07264e-15
ESCO2	521.31	0.764963	0.0895933	8.53818	1.36354e-17	1.09664e-15
RHBDL3	141.673	1.64599	0.192952	8.53058	1.45614e-17	1.16679e-15
FAM221A	110.057	1.19892	0.140552	8.5301	1.46215e-17	1.1673e-15
ZNF396	57.8586	0.878982	0.103349	8.50499	1.81613e-17	1.44459e-15
ISL1	58.2087	2.32272	0.273519	8.492	2.03112e-17	1.6097e-15
PRMT8	38.7388	-2.43431	0.287022	-8.48127	2.2275e-17	1.75892e-15
ZCWPW1	220.94	0.931292	0.109813	8.48068	2.23887e-17	1.76149e-15
SMPDL3B	226.279	1.38019	0.162827	8.47644	2.32185e-17	1.82018e-15
CYP4X1	478.259	1.71709	0.202709	8.47068	2.43956e-17	1.90558e-15
MAATS1	32.8792	2.0041	0.236645	8.46881	2.47917e-17	1.92958e-15
IGFBPL1	18.6894	2.07744	0.245465	8.46328	2.59958e-17	2.00909e-15
ZBED3	276.747	1.00092	0.118266	8.46327	2.59983e-17	2.00909e-15
NMU	594.004	1.36074	0.16096	8.45389	2.81764e-17	2.16968e-15
REXO5	227.655	0.72441	0.0857091	8.45196	2.86445e-17	2.19794e-15
CSTF3-DT	3.49437	1.40626	0.166429	8.44963	2.92237e-17	2.23448e-15
CUL9	1805.02	0.649497	0.0769397	8.44163	3.12934e-17	2.38434e-15
NKX2-4	13.3749	4.86457	0.576447	8.43888	3.20396e-17	2.43266e-15
PRIMA1	394.318	1.51091	0.179172	8.43275	3.37645e-17	2.55469e-15
C21orf58	322.846	0.793192	0.0942113	8.41929	3.7878e-17	2.85597e-15
STIL	1060.98	0.644237	0.0765626	8.41451	3.94531e-17	2.96444e-15
CEP78	1178.05	0.544543	0.0649036	8.39003	4.86016e-17	3.63926e-15
FXYD2	27.458	1.58423	0.189024	8.38109	5.24413e-17	3.90083e-15
CEP120	726.64	0.493122	0.0588377	8.38106	5.24542e-17	3.90083e-15
PLAC8	784.741	1.78158	0.212686	8.37657	5.44919e-17	4.03854e-15
ZNF667-AS1	140.705	1.26372	0.150944	8.37212	5.65895e-17	4.16875e-15
TIMM21	843.235	0.515316	0.0615521	8.37203	5.66327e-17	4.16875e-15
ENPP6	67.0065	2.14375	0.256549	8.35613	6.48112e-17	4.75464e-15
CDC42EP4	6939.98	0.745387	0.0893863	8.33894	7.49617e-17	5.48079e-15
SH2D4A	1120.15	0.770997	0.0926283	8.32356	8.53594e-17	6.20563e-15
CASP2	2496.45	0.475516	0.0571298	8.32344	8.54471e-17	6.20563e-15
TCF24	20.239	1.25856	0.151277	8.31958	8.82748e-17	6.38963e-15
CALB2	558.692	-1.6218	0.194956	-8.31881	8.88517e-17	6.41001e-15
COL19A1	53.1211	2.48099	0.298836	8.30216	1.02231e-16	7.3299e-15
MAMDC4	226.379	1.17449	0.141469	8.30211	1.02278e-16	7.3299e-15
NUP62	5222	0.331541	0.0399673	8.29532	1.08289e-16	7.73518e-15
CDH7	3.31775	2.72854	0.329404	8.28326	1.19847e-16	8.53274e-15
KIAA1211L	493.069	1.05784	0.127881	8.27202	1.31711e-16	9.34672e-15
NRIP3	427.609	1.03377	0.125039	8.26755	1.36744e-16	9.67227e-15
GOLGA2P5	188.777	1.05024	0.127053	8.26616	1.38343e-16	9.75365e-15
TFF3	295.457	-2.04816	0.247801	-8.26536	1.39272e-16	9.78737e-15
ORC1	848.018	0.625734	0.0757391	8.26171	1.43605e-16	1.00593e-14
EPHA6	24.996	2.33226	0.282781	8.24761	1.61597e-16	1.12832e-14
FOXE3	14.5245	2.04285	0.247703	8.24717	1.62186e-16	1.1288e-14
STAR	193.632	1.4924	0.181033	8.24384	1.6677e-16	1.157e-14
JAKMIP2	135.316	-1.685	0.204765	-8.22895	1.8886e-16	1.30608e-14
ZYG11A	123.233	1.67968	0.204365	8.21901	2.05186e-16	1.41448e-14
CEP152	407.326	0.576314	0.0701276	8.21809	2.06777e-16	1.42093e-14
CBX7	929.394	0.845925	0.102944	8.21732	2.08096e-16	1.42549e-14
LINC01726	4.60057	2.88829	0.351757	8.21104	2.19283e-16	1.4974e-14
TLR10	82.3344	1.42425	0.173514	8.20831	2.24323e-16	1.52702e-14
FATE1	10.1974	1.47812	0.180269	8.19952	2.41344e-16	1.63775e-14
EPHX2	819.598	0.985845	0.120254	8.19803	2.44351e-16	1.65299e-14
SSX2IP	1318.89	0.543786	0.0663763	8.19247	2.55928e-16	1.72592e-14
RIPPLY3	71.3887	1.79615	0.219686	8.17599	2.93437e-16	1.97275e-14
RNF149	4641.46	-0.4777	0.0584882	-8.16745	3.14964e-16	2.11094e-14
SLC10A4	33.1731	2.00877	0.246026	8.16489	3.21716e-16	2.14956e-14
TACR2	51.0497	0.993692	0.121835	8.15607	3.46108e-16	2.30544e-14
LCE6A	31.0419	-3.29308	0.404436	-8.1424	3.87509e-16	2.57332e-14
MTMR7	51.976	0.75295	0.0924936	8.14056	3.93454e-16	2.60483e-14
PSMC3IP	321.485	0.589232	0.0724378	8.13432	4.14263e-16	2.73426e-14
DTL	1478.89	0.638418	0.0784922	8.13352	4.16988e-16	2.7439e-14
CYP1A1	30.0104	-2.53427	0.312471	-8.11041	5.04511e-16	3.3098e-14
CLDN3	266	2.49303	0.307423	8.10945	5.08507e-16	3.32597e-14
FAM222A	263.388	1.023	0.1263	8.09972	5.50849e-16	3.5921e-14
DNAJC9	1363.72	0.462562	0.057118	8.09836	5.57028e-16	3.62152e-14
NR3C2	116.827	1.48195	0.183069	8.09506	5.72351e-16	3.71003e-14
GLS2	45.6102	1.59164	0.196867	8.08483	6.22505e-16	4.02312e-14
EYA2	1029.32	1.6155	0.199829	8.08438	6.24821e-16	4.02611e-14
ITGA2B	67.8233	1.05335	0.130381	8.07906	6.52684e-16	4.18843e-14
SMC2	2915.48	0.592303	0.0733154	8.07884	6.5387e-16	4.18843e-14
LINC01337	1.65909	1.53891	0.190563	8.0756	6.71443e-16	4.28835e-14
FBXO43	50.309	1.0949	0.135597	8.07469	6.76498e-16	4.30797e-14
SOX14	48.0502	4.89181	0.606296	8.06835	7.12537e-16	4.52419e-14
NTN3	6.51267	1.66417	0.206439	8.06131	7.54788e-16	4.77849e-14
FCRL4	11.8824	1.98952	0.247083	8.052	8.14492e-16	5.14148e-14
TRIM73	12.333	1.12198	0.139388	8.04933	8.32466e-16	5.23971e-14
KRT1	47468.6	-2.46749	0.30671	-8.04502	8.62348e-16	5.4121e-14
ZNF879	90.7187	1.00359	0.124822	8.04018	8.97101e-16	5.61399e-14
MGAT3-AS1	3.04143	2.45846	0.305965	8.03512	9.34884e-16	5.83362e-14
ALG6	786.401	0.382913	0.0476622	8.03391	9.44156e-16	5.8746e-14
ATAD2	3672.26	0.606653	0.0755334	8.03158	9.62217e-16	5.96987e-14
SLC30A8	13.3942	-2.39703	0.298966	-8.01772	1.07723e-15	6.6644e-14
SIM1	30.7082	2.59129	0.323689	8.0055	1.18986e-15	7.34029e-14
AR	175.783	1.45676	0.182504	7.98208	1.43887e-15	8.85127e-14
GVQW3	41.064	1.06159	0.13304	7.9795	1.46926e-15	9.01273e-14
UBTD1	1121.3	-0.626235	0.0785333	-7.97413	1.53456e-15	9.38675e-14
TP73	1574.01	0.813114	0.102004	7.97143	1.56852e-15	9.56754e-14
CHPF	9605.44	-0.742676	0.0932027	-7.9684	1.60741e-15	9.75287e-14
HIRIP3	1058.35	0.5187	0.0650949	7.96836	1.60789e-15	9.75287e-14
TLX2	36.7316	1.66401	0.209227	7.95311	1.81892e-15	1.10022e-13
PCDHGB4	47.3021	-1.72927	0.217526	-7.94971	1.86943e-15	1.12763e-13
DRD1	16.4596	2.13077	0.268847	7.9256	2.27045e-15	1.36573e-13
THAP10	137.933	0.602832	0.0760666	7.92506	2.28043e-15	1.36794e-13
C18orf54	376.152	0.630666	0.0796085	7.92209	2.33542e-15	1.39707e-13
TYK2	3749.79	0.451529	0.0570088	7.92033	2.36878e-15	1.41313e-13
CBARP	132.529	-0.776086	0.0980419	-7.91586	2.45543e-15	1.46081e-13
MYOZ3	105.88	-1.82708	0.230861	-7.91422	2.48815e-15	1.47623e-13
LINC02561	22.2183	-1.81943	0.23002	-7.90989	2.57627e-15	1.52435e-13
LCE2A	59.9844	-3.02364	0.382415	-7.90671	2.6429e-15	1.55953e-13
TPCN2	1513.34	-0.982008	0.124218	-7.90551	2.66828e-15	1.57024e-13
GCHFR	156.329	1.01844	0.128852	7.90392	2.70277e-15	1.58517e-13
ZNF230	171.237	0.483422	0.0611643	7.90366	2.70826e-15	1.58517e-13
LINC01315	80.2582	1.43125	0.181403	7.88987	3.02502e-15	1.76582e-13
GKAP1	90.0596	1.01572	0.128781	7.88719	3.09058e-15	1.79925e-13
MYL4	79.6397	-1.84404	0.234079	-7.87783	3.33115e-15	1.93411e-13
FGF19	49.6248	-2.84747	0.361695	-7.87257	3.47432e-15	2.01186e-13
SOX8	63.4645	1.48086	0.188225	7.86749	3.61816e-15	2.08959e-13
CYP4F12	237.416	1.71142	0.217753	7.85945	3.8583e-15	2.22236e-13
PLK4	801.22	0.540097	0.0687406	7.85702	3.93366e-15	2.25977e-13
IQCB1	1138.99	0.653751	0.0832768	7.85034	4.14927e-15	2.37735e-13
RALGPS1	334.276	0.890253	0.113454	7.84681	4.26745e-15	2.43862e-13
GP1BA	45.8495	1.11366	0.141942	7.84583	4.30116e-15	2.45143e-13
ZNF214	36.6665	1.29859	0.165534	7.84487	4.33404e-15	2.46371e-13
HLCS	1132.06	0.484266	0.0617532	7.84196	4.43582e-15	2.51245e-13
SLC51A	270.413	0.670091	0.0854516	7.84176	4.44292e-15	2.51245e-13
AZGP1	861.455	-2.04113	0.260508	-7.83521	4.68076e-15	2.64007e-13
CFAP44	260.593	0.929308	0.118787	7.8233	5.14576e-15	2.89482e-13
CHDH	186.709	1.4704	0.188	7.82127	5.22923e-15	2.93418e-13
PDGFB	1325.46	-0.774572	0.0991841	-7.80944	5.74421e-15	3.21484e-13
ATP2A1	545.793	-1.83836	0.235499	-7.80622	5.89299e-15	3.28962e-13
RBBP7	5739.73	0.407713	0.0522808	7.79852	6.26355e-15	3.48751e-13
SKA1	687	0.611647	0.078458	7.79585	6.39764e-15	3.55306e-13
NUP210	3833.55	1.13379	0.145449	7.79512	6.4345e-15	3.56442e-13
CCNF	1957.62	0.547398	0.070293	7.78737	6.8418e-15	3.7804e-13
TMCO4	952.743	0.573806	0.0737242	7.78314	7.07458e-15	3.89411e-13
TH	163.21	-2.10478	0.270433	-7.78298	7.08346e-15	3.89411e-13
LHX2	145.199	1.49163	0.192025	7.76793	7.97771e-15	4.37465e-13
IKZF3	859.304	1.21694	0.156677	7.76719	8.02464e-15	4.38076e-13
TDRD1	27.9355	-1.9876	0.2559	-7.76712	8.0292e-15	4.38076e-13
UHRF1	1728.04	0.620204	0.0799078	7.76148	8.3941e-15	4.56837e-13
MPP2	174.672	1.17088	0.151028	7.7527	8.99587e-15	4.88363e-13
GINS4	564.236	0.772823	0.0997878	7.74467	9.58314e-15	5.18947e-13
PDIK1L	602.449	0.509788	0.0658429	7.7425	9.74834e-15	5.2541e-13
PCK1	15.8207	2.18076	0.281662	7.74246	9.75088e-15	5.2541e-13
BRDT	56.8989	-3.39559	0.438832	-7.7378	1.0115e-14	5.43682e-13
RRM2	5429.23	0.589633	0.0763661	7.72113	1.15306e-14	6.18238e-13
ENHO	23.9107	1.58459	0.205302	7.71832	1.17869e-14	6.30425e-13
KLB	21.3756	1.06638	0.138243	7.71379	1.22133e-14	6.51628e-13
ZSCAN30	435.516	0.540345	0.0701553	7.70214	1.33811e-14	7.12184e-13
LINC00839	284.974	1.49948	0.194692	7.70182	1.34144e-14	7.12209e-13
UBXN11	735.8	0.761709	0.0989435	7.69843	1.37753e-14	7.29588e-13
RTKN2	505.828	0.936719	0.12169	7.69758	1.38665e-14	7.3263e-13
SFMBT1	615.773	0.527852	0.0686168	7.69275	1.44005e-14	7.59e-13
LOC101928994	11.6336	-1.83999	0.239272	-7.68997	1.4717e-14	7.73803e-13
OIP5	276.53	0.638535	0.0830491	7.68865	1.48693e-14	7.79919e-13
ADAM22	136.56	1.30952	0.17045	7.68277	1.55687e-14	8.14639e-13
SKAP1	198.372	1.12179	0.146031	7.68187	1.56777e-14	8.18369e-13
CCND1	17060.8	-1.0725	0.139735	-7.67528	1.65056e-14	8.59518e-13
POLH	703.858	0.504127	0.0657177	7.6711	1.7053e-14	8.85898e-13
LCE1A	65.6491	-2.96971	0.387329	-7.66714	1.75873e-14	9.11475e-13
ADCY6	944.386	0.760548	0.0992044	7.66647	1.76796e-14	9.1408e-13
PLAAT2	108.344	-1.51391	0.197653	-7.65945	1.86732e-14	9.63153e-13
DEPDC4	34.6595	0.56895	0.0744001	7.64716	2.0547e-14	1.05729e-12
BRCA1	1349.41	0.547554	0.071623	7.64495	2.09023e-14	1.07214e-12
IL1R2	2519.36	1.50345	0.196664	7.64476	2.09343e-14	1.07214e-12
TMPRSS2	716.486	1.82781	0.239141	7.64321	2.11879e-14	1.08257e-12
DNMT1	6623.67	0.4991	0.0653672	7.63533	2.25245e-14	1.14817e-12
TMPRSS3	145.152	1.45247	0.190491	7.62488	2.44254e-14	1.24215e-12
SV2B	156.588	1.70396	0.223586	7.62105	2.51625e-14	1.27665e-12
DYRK1A	3216.06	0.36574	0.048008	7.61831	2.57019e-14	1.30097e-12
ZNF157	8.45671	1.61841	0.212454	7.61771	2.58216e-14	1.30399e-12
MORC2-AS1	8.48254	0.908505	0.119273	7.61702	2.59596e-14	1.30792e-12
KRT10	39602.8	-1.7852	0.234602	-7.60946	2.75242e-14	1.38354e-12
SYN2	58.0912	-1.76555	0.232095	-7.60702	2.80497e-14	1.4067e-12
ADGRG2	45.7392	1.20472	0.158493	7.60108	2.93666e-14	1.46934e-12
ABCC2	97.5555	-1.19605	0.157372	-7.60014	2.95813e-14	1.47669e-12
LOC100506178	15.7566	-1.49046	0.196292	-7.59306	3.12442e-14	1.55612e-12
ASPRV1	3179.29	-1.97361	0.260215	-7.58453	3.33706e-14	1.65822e-12
CCDC125	434.183	0.544195	0.0717839	7.58102	3.42861e-14	1.69983e-12
NSD2	4810.75	0.521892	0.0688554	7.57954	3.46777e-14	1.71532e-12
APOBEC3B	1293.71	0.953644	0.125944	7.57194	3.67689e-14	1.81463e-12
CIP2A	985.741	0.579	0.0765219	7.56647	3.83495e-14	1.88835e-12
LINC00466	2.53665	1.7964	0.237644	7.55923	4.05466e-14	1.99201e-12
PCM1	4148.18	0.455944	0.0603299	7.55751	4.10849e-14	2.0139e-12
CYP27A1	987.193	1.28661	0.170275	7.55608	4.15403e-14	2.03164e-12
LINC01767	3.20247	1.74144	0.230501	7.55501	4.1884e-14	2.04385e-12
SHE	226.987	0.995395	0.131833	7.55045	4.33769e-14	2.11195e-12
PCBD2	353.283	0.478146	0.0633651	7.54588	4.49246e-14	2.18241e-12
LOC101928295	38.0932	1.78014	0.23607	7.54073	4.6736e-14	2.26534e-12
CSH2	0.978558	3.10303	0.411523	7.54035	4.68717e-14	2.26686e-12
GINS1	1443.35	0.556217	0.0737755	7.53931	4.72458e-14	2.27987e-12
OXER1	56.1334	1.1924	0.15822	7.53631	4.83466e-14	2.32782e-12
ARHGAP33	337.513	0.818533	0.108664	7.53268	4.97081e-14	2.3867e-12
E2F7	926.456	0.727921	0.0966378	7.53247	4.97893e-14	2.3867e-12
GAS2L3	351.14	0.645086	0.0856811	7.52892	5.11613e-14	2.44707e-12
MCM8	1086.57	0.556973	0.0740117	7.52547	5.25295e-14	2.50698e-12
TNFRSF11A	241.133	0.823647	0.109484	7.52298	5.35412e-14	2.54967e-12
SLC6A20	44.2128	-1.54738	0.205716	-7.5219	5.39868e-14	2.56526e-12
PRC1	3904.24	0.512612	0.0682012	7.51617	5.64036e-14	2.67424e-12
CACNA1D	43.9852	1.22326	0.162781	7.51476	5.70134e-14	2.69727e-12
FBXO5	683.543	0.50817	0.0676502	7.51173	5.8353e-14	2.75464e-12
CR2	72.6991	2.0428	0.272315	7.5016	6.30453e-14	2.96969e-12
ASTE1	473.514	0.472706	0.0630181	7.50112	6.3277e-14	2.97415e-12
PRSS12	1161.63	1.1985	0.159797	7.50016	6.37386e-14	2.98938e-12
TMEM150A	495.239	-0.455473	0.0607416	-7.49854	6.45346e-14	3.02019e-12
SASS6	452.749	0.474336	0.0632629	7.49786	6.48679e-14	3.02926e-12
SUV39H1	877.464	0.565932	0.0755808	7.48776	7.00564e-14	3.26454e-12
FIBCD1	200.142	-1.81385	0.242435	-7.48179	7.33183e-14	3.40922e-12
RPL3L	198.69	-1.31361	0.175594	-7.48091	7.38077e-14	3.42465e-12
RNASEH2A	2391.89	0.588413	0.0786906	7.47755	7.57195e-14	3.50586e-12
PRSS36	155.945	0.868169	0.116128	7.47597	7.66384e-14	3.54086e-12
KIAA0930	10565.2	-0.451482	0.0604093	-7.47372	7.79605e-14	3.5943e-12
MYL3	122.211	-2.06281	0.276146	-7.47002	8.01837e-14	3.68896e-12
BPIFB1	1714.24	-3.10597	0.41591	-7.4679	8.14853e-14	3.74092e-12
HADH	2255.69	0.467805	0.0626455	7.4675	8.17353e-14	3.74448e-12
C4orf19	124.675	1.56387	0.209434	7.4671	8.19831e-14	3.74792e-12
GINS3	813.297	0.431947	0.0578545	7.4661	8.26084e-14	3.76858e-12
PAK3	62.2708	1.544	0.206909	7.46222	8.50761e-14	3.87301e-12
GABRQ	419.786	1.44358	0.193596	7.45667	8.87386e-14	4.0313e-12
UFSP1	94.4612	-0.70862	0.095129	-7.44904	9.40208e-14	4.26234e-12
CABLES2	650.719	0.512999	0.0689391	7.44134	9.96672e-14	4.5089e-12
SAGE1	67.4208	-3.91179	0.526447	-7.43055	1.08149e-13	4.88244e-12
PPM1D	677.802	0.407255	0.0548668	7.42261	1.14834e-13	5.17348e-12
IL2RG	1853.08	1.04421	0.14073	7.42	1.17121e-13	5.26559e-12
WIF1	112.216	-2.72567	0.367382	-7.41917	1.17853e-13	5.28757e-12
CCDC177	37.0454	1.66979	0.225086	7.41846	1.18492e-13	5.30528e-12
LINC02582	134.249	-2.88371	0.389013	-7.4129	1.23569e-13	5.52118e-12
RNF165	335.721	1.30313	0.175894	7.40863	1.27615e-13	5.69026e-12
FYB2	8.13537	1.83687	0.248292	7.39801	1.38245e-13	6.15163e-12
TBRG1	1020.6	-0.377791	0.0510847	-7.39538	1.41e-13	6.26139e-12
LIN9	490.978	0.490593	0.0663494	7.39408	1.4239e-13	6.31022e-12
ZDHHC24	1274.22	-0.433024	0.0585679	-7.39355	1.42962e-13	6.32265e-12
C11orf53	48.4283	1.68639	0.228187	7.3904	1.46385e-13	6.46087e-12
CYP2E1	225.799	1.51013	0.204382	7.38878	1.4818e-13	6.52685e-12
C5orf66	101.566	0.802722	0.108757	7.38087	1.57257e-13	6.9126e-12
WDR6	4023.55	0.418703	0.0567868	7.37326	1.66509e-13	7.30452e-12
FGD5-AS1	4242.28	0.429716	0.0583207	7.36816	1.73005e-13	7.57419e-12
WDR62	1040.02	0.566079	0.0769169	7.35962	1.84438e-13	8.0585e-12
TMEM71	94.6596	1.01515	0.138077	7.35212	1.95094e-13	8.50697e-12
PSTK	140.192	0.503396	0.0684791	7.35109	1.96598e-13	8.55538e-12
PODNL1	719.781	-0.914441	0.124453	-7.34769	2.01661e-13	8.75155e-12
LOC339260	164.09	-1.74249	0.237154	-7.34752	2.01912e-13	8.75155e-12
C1orf112	547.325	0.502009	0.0683493	7.34476	2.0613e-13	8.91656e-12
KIF25	12.0561	1.57035	0.213951	7.33976	2.13979e-13	9.23768e-12
ZFHX2	67.993	1.0411	0.141905	7.33658	2.19128e-13	9.44118e-12
PSG5	23.9743	-1.84464	0.251451	-7.336	2.20072e-13	9.44988e-12
EZH2	1544.45	0.613128	0.0835788	7.33592	2.202e-13	9.44988e-12
TJP3	488.268	1.41898	0.193553	7.33123	2.28043e-13	9.76717e-12
SLC3A2	22410	-0.574355	0.0783629	-7.32942	2.31143e-13	9.88047e-12
SPON2	4657.27	-0.911403	0.124446	-7.32368	2.4127e-13	1.02931e-11
DDIT4L	266.598	-1.81463	0.247847	-7.32156	2.45111e-13	1.04365e-11
HTRA1	9597.78	-0.87348	0.119423	-7.31418	2.58962e-13	1.099e-11
CDCA2	831.862	0.612683	0.0837675	7.31409	2.59125e-13	1.099e-11
LOC101928521	2.15843	2.13269	0.291686	7.3116	2.6398e-13	1.11741e-11
ZDHHC9	3289.68	-0.452884	0.0619878	-7.30602	2.75175e-13	1.16253e-11
ZFP62	802.591	0.431487	0.0590964	7.30141	2.84774e-13	1.20075e-11
LINC01006	265.447	1.06031	0.145232	7.30082	2.86016e-13	1.20365e-11
SCGB2A2	11.7646	-3.88766	0.532958	-7.2945	2.99776e-13	1.25912e-11
LOC105371592	25.326	0.811123	0.111223	7.29279	3.03594e-13	1.27269e-11
REXO2	2552.66	-0.520527	0.0714185	-7.2884	3.13657e-13	1.31234e-11
DEGS1	5203.1	-0.55251	0.0758213	-7.287	3.16934e-13	1.3235e-11
KIF20A	2194.97	0.59347	0.0814981	7.282	3.28903e-13	1.37085e-11
DCUN1D5	2593.81	-0.858795	0.118024	-7.27646	3.42703e-13	1.42563e-11
CENPO	897.573	0.41252	0.0567908	7.26384	3.76242e-13	1.56216e-11
USP49	318.103	0.504431	0.0694604	7.26214	3.81007e-13	1.57892e-11
PASK	576.479	0.566631	0.0781768	7.24808	4.22732e-13	1.7485e-11
PHYHIPL	19.4632	1.41915	0.196187	7.23367	4.7011e-13	1.94077e-11
UBD	574.91	1.49465	0.206673	7.23199	4.75973e-13	1.96124e-11
CEP44	598.136	0.424206	0.0586799	7.22916	4.85996e-13	1.99875e-11
FIGNL1	1110	0.577426	0.0799507	7.22228	5.11241e-13	2.0986e-11
SCN2B	52.2196	-1.32595	0.183603	-7.2218	5.13047e-13	2.10204e-11
GEN1	1095.76	0.465395	0.0645251	7.21262	5.48848e-13	2.24449e-11
LCE1F	114.459	-2.08356	0.28894	-7.21106	5.55166e-13	2.26606e-11
MCPH1	1003.73	0.375594	0.0520969	7.20954	5.61426e-13	2.28731e-11
RAD54L	619.865	0.532011	0.0737963	7.20918	5.62918e-13	2.28909e-11
TNRC6C-AS1	337.467	0.742734	0.103062	7.20666	5.73414e-13	2.32742e-11
SLC7A2	885.971	1.31047	0.181904	7.20417	5.83965e-13	2.36582e-11
ZFP42	55.6681	-2.49349	0.346133	-7.20387	5.85277e-13	2.36672e-11
TYMS	2011.64	0.672988	0.0934582	7.20095	5.97948e-13	2.41346e-11
INKA2	626.693	0.536565	0.0745176	7.20052	5.9984e-13	2.41661e-11
MUC7	139.971	-3.31143	0.459966	-7.1993	6.05227e-13	2.4338e-11
LFNG	2119.91	-0.854871	0.118789	-7.19653	6.17633e-13	2.47909e-11
FLG2	306.059	-2.40945	0.335017	-7.19203	6.38349e-13	2.55752e-11
SH3GL2	5.91669	1.85019	0.257774	7.17756	7.0965e-13	2.83795e-11
CES1P1	19.0787	-2.15118	0.300171	-7.16649	7.6944e-13	3.0714e-11
FXYD1	50.2298	-1.40756	0.196444	-7.16521	7.76664e-13	3.09454e-11
SRPX	890.125	-1.15258	0.160994	-7.15918	8.11627e-13	3.22793e-11
CBY3	2.83295	1.28923	0.180289	7.15094	8.61852e-13	3.41121e-11
GFI1B	4.29032	1.42654	0.199491	7.15091	8.62066e-13	3.41121e-11
POLE2	451.512	0.549819	0.0768886	7.15085	8.62425e-13	3.41121e-11
CR1L	9.16301	1.43535	0.200733	7.15054	8.64359e-13	3.41265e-11
HSPA12A	583.902	-0.965126	0.13502	-7.14805	8.80223e-13	3.46897e-11
SERPINA12	22.3113	-2.31951	0.324602	-7.1457	8.95405e-13	3.51681e-11
PHF19	2092.18	0.517094	0.0723647	7.14567	8.95601e-13	3.51681e-11
SENP1	1326.4	0.366559	0.0513319	7.14095	9.26854e-13	3.63297e-11
LARGE2	3025.24	-0.809245	0.113414	-7.13534	9.65481e-13	3.77755e-11
MBD4	2134.64	0.34967	0.0490399	7.13032	1.00136e-12	3.91088e-11
ZNF644	1816.51	0.359246	0.0504024	7.12755	1.0217e-12	3.98317e-11
PRH2	45.6526	-2.69441	0.378158	-7.1251	1.04001e-12	4.0473e-11
CHPT1	821.977	0.903561	0.126828	7.12433	1.04591e-12	4.06296e-11
SPRYD7	936.443	-0.469379	0.065892	-7.12346	1.05252e-12	4.08132e-11
PODXL2	1145.42	1.36008	0.190978	7.12168	1.06619e-12	4.12696e-11
LINC02826	0.927298	3.07317	0.431561	7.12104	1.07114e-12	4.13875e-11
ILDR1	433.632	1.07158	0.150543	7.11807	1.0945e-12	4.22151e-11
LEAP2	26.0761	0.89772	0.126259	7.11018	1.15894e-12	4.46213e-11
NGF	126.532	-1.33168	0.187316	-7.10929	1.16638e-12	4.48282e-11
CLIC6	418.678	1.32233	0.186081	7.10622	1.19266e-12	4.57571e-11
MLXIPL	83.8371	-1.62354	0.228482	-7.10576	1.19665e-12	4.58295e-11
POU5F1	113.53	0.86252	0.121409	7.10427	1.20957e-12	4.62427e-11
ENDOD1	4875.44	-0.658219	0.0926616	-7.10347	1.21665e-12	4.64314e-11
ZMYND10	36.4278	1.16904	0.164597	7.10242	1.22588e-12	4.67018e-11
LOC102724265	5.16497	-3.33308	0.469546	-7.09852	1.26102e-12	4.79564e-11
CD44	58332	-0.563705	0.079435	-7.09644	1.28014e-12	4.85983e-11
HACL1	594.513	0.448858	0.0633167	7.0891	1.34989e-12	5.11568e-11
TCEANC2	565.237	0.331621	0.0467934	7.08693	1.37122e-12	5.18748e-11
ZNF37BP	324.841	0.651381	0.0919696	7.08257	1.41506e-12	5.344e-11
CDKN1C	627.081	0.93437	0.131957	7.08089	1.43234e-12	5.39987e-11
SMC4	4459.37	0.653158	0.0922574	7.07973	1.44431e-12	5.43556e-11
BRCA2	683.564	0.621806	0.0878516	7.07791	1.46341e-12	5.49792e-11
AGAP3	5047.34	-0.464426	0.0656434	-7.07497	1.49477e-12	5.60604e-11
CFAP58	41.8382	-1.04021	0.147093	-7.07176	1.5298e-12	5.72751e-11
MMP17	476.551	-0.861407	0.121885	-7.0674	1.57868e-12	5.90036e-11
KLHL31	125.216	-1.1549	0.163511	-7.06313	1.62791e-12	6.0739e-11
N4BP3	776.663	0.653261	0.0925318	7.05985	1.66679e-12	6.2083e-11
GSTA3	15.4263	-2.29907	0.325809	-7.05649	1.70765e-12	6.34959e-11
CENPM	824.137	0.688749	0.0976455	7.05356	1.74397e-12	6.47355e-11
CD200	475.078	1.05629	0.149818	7.05048	1.783e-12	6.59646e-11
LCE2D	40.8592	-2.72414	0.386382	-7.05038	1.78424e-12	6.59646e-11
FAM163A	7.96069	1.45043	0.205728	7.05023	1.78619e-12	6.59646e-11
HUNK	221.834	1.08348	0.153761	7.04651	1.83457e-12	6.76361e-11
RNF157-AS1	13.4253	1.43545	0.203812	7.043	1.88144e-12	6.92465e-11
RFC4	1868	0.613812	0.0871858	7.04027	1.91868e-12	7.04977e-11
LDHC	28.0509	1.79805	0.255508	7.03717	1.9619e-12	7.19639e-11
ADORA2A	11.0723	0.884329	0.125696	7.03547	1.9859e-12	7.27215e-11
NSUN7	105.216	1.17869	0.167687	7.02914	2.0781e-12	7.59697e-11
WBP2NL	24.8528	0.934648	0.132983	7.02832	2.09028e-12	7.62864e-11
GOLT1A	23.0534	1.81669	0.258663	7.02339	2.16542e-12	7.88961e-11
RMI1	908.841	0.518824	0.0738832	7.02223	2.18357e-12	7.94243e-11
OXNAD1	483.87	0.384514	0.0548001	7.01667	2.27226e-12	8.25118e-11
FAM43B	50.1853	-1.3759	0.196268	-7.01032	2.37776e-12	8.61988e-11
CENPW	1483.12	0.7011	0.100081	7.00535	2.46364e-12	8.91634e-11
TREX2	325.162	-1.35561	0.193648	-7.00036	2.55309e-12	9.21177e-11
PLPP7	153.727	-1.10675	0.158099	-7.00032	2.55376e-12	9.21177e-11
ARG1	141.811	-1.89472	0.270815	-6.99636	2.62699e-12	9.4602e-11
CDK1	2991.19	0.507454	0.0725494	6.9946	2.66014e-12	9.56049e-11
TCEANC	105.884	0.461768	0.0660195	6.99442	2.66364e-12	9.56049e-11
RAF1	4431.95	0.291171	0.0416336	6.99366	2.67797e-12	9.59606e-11
ATAD5	512.49	0.526572	0.0753839	6.9852	2.84445e-12	1.01758e-10
SRI	3168.41	-0.439983	0.0630039	-6.98342	2.88089e-12	1.02892e-10
ZNF519	136.12	0.727474	0.104186	6.98249	2.89997e-12	1.03288e-10
CDX2	32.1776	-2.6139	0.374355	-6.98242	2.90148e-12	1.03288e-10
KRT9	239.115	-1.24282	0.178004	-6.98196	2.91081e-12	1.03451e-10
MIR133A1HG	12.8189	-2.01768	0.289131	-6.97842	2.98511e-12	1.05918e-10
TNNI2	1723.27	-1.84303	0.264118	-6.97806	2.99282e-12	1.06018e-10
CYP4Z1	12.2428	1.76004	0.252329	6.97519	3.05467e-12	1.08033e-10
ACTN3	15.6322	-1.47766	0.212044	-6.96867	3.19953e-12	1.12972e-10
IRAK3	598.405	0.864123	0.124047	6.96612	3.25795e-12	1.14848e-10
PCP2	24.552	1.21227	0.174295	6.95528	3.51854e-12	1.23833e-10
GPR149	13.1961	-3.07047	0.44156	-6.9537	3.55837e-12	1.25033e-10
STXBP6	169.175	1.45658	0.209564	6.95049	3.64011e-12	1.27698e-10
OVAAL	3.1444	-1.90565	0.274272	-6.94805	3.70362e-12	1.29716e-10
HSPB3	251.362	-1.60049	0.230403	-6.94649	3.74479e-12	1.30947e-10
RACGAP1	3324.81	0.404892	0.0582976	6.94527	3.77729e-12	1.31871e-10
ATP2B2	30.0899	1.44551	0.208192	6.94316	3.83432e-12	1.33647e-10
FANCA	943.756	0.496339	0.0715368	6.93823	3.97033e-12	1.38166e-10
SMOX	1694.07	-0.731259	0.105408	-6.9374	3.99385e-12	1.38762e-10
TFDP2	2312.74	0.616727	0.0889152	6.93613	4.02998e-12	1.39794e-10
HLF	517.389	1.31763	0.190067	6.93242	4.1369e-12	1.43274e-10
ECE1	12397.8	0.592799	0.0855702	6.92763	4.27963e-12	1.47981e-10
BPIFB2	593.53	-3.67625	0.530893	-6.92465	4.37059e-12	1.5065e-10
SSBP2	738.528	0.655752	0.0946983	6.92465	4.3707e-12	1.5065e-10
NEURL1	261.995	1.2176	0.175913	6.92163	4.46484e-12	1.53651e-10
ELF2	1414.12	0.306741	0.044341	6.91778	4.58788e-12	1.57636e-10
TBCD	4255.67	0.377939	0.0546538	6.91515	4.67368e-12	1.6033e-10
FAM83E	582.39	1.17293	0.169751	6.9097	4.8568e-12	1.66349e-10
FOLR1	91.6907	-1.79005	0.259227	-6.90534	5.00835e-12	1.7127e-10
B3GALT5	263.93	1.89874	0.275125	6.90137	5.15038e-12	1.7585e-10
PRR5	1092.03	-0.569868	0.0826211	-6.89736	5.29765e-12	1.80594e-10
TIFA	822.221	0.502663	0.0729039	6.89488	5.39106e-12	1.8349e-10
ADAMTS6	129.731	-0.931117	0.135068	-6.89367	5.43711e-12	1.84768e-10
EGOT	13.4172	1.09852	0.159388	6.8921	5.49764e-12	1.86533e-10
GOLGA6L7	28.1151	-2.6493	0.384643	-6.88767	5.67118e-12	1.92121e-10
ITGB3BP	625.826	0.486177	0.0706085	6.88552	5.75763e-12	1.94746e-10
KIF11	2784	0.474481	0.0689166	6.88486	5.7846e-12	1.95354e-10
GPR150	17.1841	0.951497	0.13822	6.88396	5.8213e-12	1.96288e-10
TOP1MT	3067.83	-0.600797	0.087306	-6.88151	5.92199e-12	1.99374e-10
ANKRD34B	32.2719	1.99572	0.29042	6.87183	6.33845e-12	2.13064e-10
AQP10	26.1221	-1.39022	0.202446	-6.86711	6.5515e-12	2.19885e-10
CORO6	787.224	-1.28539	0.187286	-6.86325	6.73132e-12	2.25572e-10
TMEM87B	2805.9	-0.359648	0.0524203	-6.86084	6.84555e-12	2.29046e-10
H2AZ1	12246.7	0.45948	0.0670102	6.85686	7.03902e-12	2.34706e-10
STAC3	1129.51	-1.50845	0.219995	-6.85672	7.0458e-12	2.34706e-10
AATK	149.308	-0.604596	0.0881776	-6.85657	7.05359e-12	2.34706e-10
CLSPN	682.65	0.616673	0.0899402	6.85648	7.05794e-12	2.34706e-10
PAX6	242.542	0.979389	0.142943	6.8516	7.30302e-12	2.42306e-10
TRAIP	370.18	0.559424	0.0816505	6.85144	7.31084e-12	2.42306e-10
FAM133A	43.179	-2.68733	0.39224	-6.85125	7.32055e-12	2.42306e-10
DSN1	1293.71	0.488148	0.0712516	6.85105	7.33111e-12	2.42306e-10
HCN4	5.91513	1.56176	0.227991	6.8501	7.37974e-12	2.43543e-10
CD22	147.555	1.17906	0.172335	6.84165	7.8288e-12	2.5797e-10
MS4A1	212.685	1.71313	0.250514	6.83846	8.0047e-12	2.63367e-10
RMND5B	1638.75	0.446604	0.0653471	6.83433	8.23885e-12	2.70661e-10
WTAPP1	51.14	-1.16087	0.169957	-6.83039	8.46831e-12	2.77779e-10
FAM13B	842.987	0.488028	0.0714742	6.82803	8.60862e-12	2.81955e-10
CDK6-AS1	16.1724	-1.37971	0.202381	-6.81738	9.27154e-12	3.0321e-10
SNAP25	52.7337	1.11483	0.16384	6.80436	1.01496e-11	3.31427e-10
TNFRSF1A	10701.5	-0.369203	0.0542717	-6.80287	1.02553e-11	3.33781e-10
LRRC75A	58.4371	0.794147	0.116738	6.8028	1.02603e-11	3.33781e-10
HAUS1	887.179	0.508976	0.0748197	6.8027	1.0268e-11	3.33781e-10
RTN4	17791.3	-0.400486	0.0588735	-6.80248	1.02832e-11	3.33781e-10
DOC2B	2248.73	1.05435	0.155122	6.79689	1.06902e-11	3.46475e-10
MARK4	2876.85	-0.385707	0.0567572	-6.79574	1.07755e-11	3.48313e-10
CDKL4	2.78588	1.45067	0.213469	6.7957	1.0779e-11	3.48313e-10
MCM4	10244	0.459033	0.0675814	6.79229	1.10364e-11	3.56099e-10
HOXA-AS3	30.5841	1.14928	0.169214	6.79186	1.10695e-11	3.56637e-10
CDKN2A	2785.33	1.58855	0.234136	6.78473	1.16306e-11	3.74161e-10
KRT38	6.26856	2.12641	0.31347	6.78345	1.17338e-11	3.76922e-10
GGPS1	1657.48	-0.259447	0.0382574	-6.78162	1.18832e-11	3.81159e-10
DEK	9339.67	0.410218	0.0605153	6.77874	1.21224e-11	3.87766e-10
ZGRF1	317.997	0.50852	0.0750171	6.77872	1.21249e-11	3.87766e-10
GPR62	8.77602	1.13283	0.167153	6.77723	1.22505e-11	3.91204e-10
TSPOAP1	293.862	1.05418	0.155582	6.77571	1.23793e-11	3.94739e-10
KRT81	151.365	-1.37397	0.202837	-6.77377	1.25467e-11	3.99489e-10
CLIP4	2163.88	-0.543103	0.0801974	-6.77208	1.26947e-11	4.0361e-10
HENMT1	619.249	0.697122	0.102945	6.77177	1.27219e-11	4.03884e-10
ZNF619	162.864	0.472963	0.0699703	6.75949	1.38478e-11	4.38986e-10
NRBF2	1871.87	-0.466957	0.0690845	-6.75921	1.38746e-11	4.39193e-10
NPTX2	222.652	-1.14443	0.169325	-6.75879	1.39153e-11	4.39841e-10
SYNJ1	595.029	0.438464	0.0648847	6.75758	1.40311e-11	4.42857e-10
KNL1	1211.55	0.53269	0.0788447	6.75619	1.41671e-11	4.465e-10
NASP	6463.29	0.43403	0.0642548	6.75482	1.43012e-11	4.50073e-10
NPHS1	10.6375	1.84964	0.273952	6.75169	1.46131e-11	4.59223e-10
SP9	38.7118	1.59354	0.236048	6.75091	1.46924e-11	4.61047e-10
C2orf15	55.0219	0.814597	0.120688	6.74961	1.48241e-11	4.6451e-10
BRI3BP	1940.47	0.434293	0.064366	6.74724	1.5068e-11	4.70972e-10
LOC105373159	24.638	0.779763	0.115569	6.74715	1.50774e-11	4.70972e-10
GABRB2	23.1042	1.74241	0.25825	6.74698	1.50954e-11	4.70972e-10
LINC01060	15.5378	-1.21355	0.179924	-6.74482	1.53218e-11	4.77351e-10
SPICE1	810.252	0.488824	0.0724886	6.74347	1.54648e-11	4.81116e-10
NEDD1	1641.26	0.415862	0.0616737	6.74293	1.55223e-11	4.82061e-10
KCTD6	201.5	0.452303	0.0670798	6.74277	1.55396e-11	4.82061e-10
KIFC1	2645.55	0.486869	0.0722328	6.74027	1.58091e-11	4.8972e-10
ASB11	10.6176	-2.19205	0.325364	-6.73724	1.61423e-11	4.9933e-10
CCDC86	2556.97	-0.474432	0.0704556	-6.73377	1.65321e-11	5.10659e-10
LAMTOR1	5671.5	-0.530307	0.0787571	-6.73345	1.65684e-11	5.11054e-10
PLA2G2D	155.519	1.6885	0.250784	6.73291	1.66304e-11	5.12239e-10
RRAS2	2008.11	-0.561761	0.083463	-6.73066	1.68891e-11	5.1947e-10
KPRP	974.529	-1.82883	0.27182	-6.72809	1.7191e-11	5.2801e-10
GPC2	107.809	0.978187	0.145398	6.72765	1.72424e-11	5.28839e-10
LINC00504	140.418	-1.45672	0.216571	-6.72631	1.74016e-11	5.32971e-10
BRI3	3350.35	-0.491037	0.0730425	-6.72261	1.78494e-11	5.45916e-10
STX1A	402.647	-0.620806	0.0923622	-6.72143	1.79949e-11	5.49257e-10
NFE4	8.42102	-2.04864	0.304798	-6.72131	1.80093e-11	5.49257e-10
LOC105370401	8.2486	1.21423	0.18067	6.72074	1.808e-11	5.5064e-10
ERI1	926.042	0.409955	0.0610062	6.71989	1.81866e-11	5.53111e-10
RGS20	635.248	-1.00559	0.149681	-6.71817	1.84019e-11	5.58878e-10
ETV6	2877.3	0.446916	0.0665301	6.71749	1.84881e-11	5.60712e-10
TMEM158	674.727	-0.902926	0.134426	-6.71692	1.85601e-11	5.6211e-10
TSC2	4165.77	0.363451	0.0541253	6.71499	1.88084e-11	5.68836e-10
AARD	11.6022	-1.62078	0.241384	-6.71453	1.88677e-11	5.69567e-10
SEPTIN3	233.511	1.13246	0.168661	6.71439	1.8885e-11	5.69567e-10
IFT122	1320.4	0.450942	0.0671635	6.7141	1.89231e-11	5.69922e-10
PPWD1	975.147	0.327426	0.0487729	6.71329	1.90288e-11	5.72313e-10
TLE2	454.435	0.966296	0.144009	6.70997	1.94666e-11	5.84672e-10
VAX1	34.9808	-1.65388	0.246571	-6.70753	1.97947e-11	5.93705e-10
MMP1	39085.1	-1.33992	0.199887	-6.70335	2.0369e-11	6.10087e-10
TREML3P	14.9839	-1.46531	0.218657	-6.70141	2.06413e-11	6.17392e-10
HDAC6	1922.84	0.331148	0.0494243	6.7001	2.08272e-11	6.22093e-10
PSPC1	1502.66	0.345202	0.0515236	6.69988	2.08588e-11	6.22184e-10
PRIMPOL	516.18	0.414849	0.0619445	6.6971	2.12591e-11	6.33252e-10
EI24	7385.2	-0.393754	0.058832	-6.69285	2.18869e-11	6.51062e-10
RNF17	6.13949	1.27677	0.190914	6.68769	2.26724e-11	6.73503e-10
SPOCK2	2073.9	1.00386	0.150235	6.68195	2.35778e-11	6.99443e-10
EDN3	13.3006	-2.12672	0.318384	-6.67973	2.39386e-11	7.09178e-10
MCIDAS	35.1217	0.945539	0.141641	6.67559	2.46233e-11	7.28367e-10
FDX1	901.24	-0.374652	0.0561251	-6.67531	2.46718e-11	7.28367e-10
CAVIN4	341.142	-1.50756	0.225844	-6.67522	2.4687e-11	7.28367e-10
FOXA1	754.044	1.46844	0.219992	6.67499	2.4725e-11	7.285e-10
CDT1	1977.19	0.575216	0.0861853	6.67418	2.48616e-11	7.31532e-10
PCAT6	291.689	-0.844863	0.12661	-6.67295	2.50709e-11	7.36691e-10
ABCA2	1697.51	0.731548	0.109634	6.67262	2.51282e-11	7.37378e-10
SCML2	111.691	1.05543	0.158235	6.66999	2.55814e-11	7.49662e-10
PGLYRP4	1049.55	-1.21272	0.181826	-6.66969	2.56347e-11	7.50212e-10
FGFBP2	290.686	-1.98362	0.297512	-6.66737	2.60423e-11	7.60487e-10
CRBN	877.507	0.350003	0.0524955	6.6673	2.60558e-11	7.60487e-10
SCN9A	453.222	-1.63954	0.245944	-6.66631	2.62306e-11	7.6456e-10
RHOXF1-AS1	101.106	1.84875	0.277348	6.66583	2.63172e-11	7.66056e-10
FOLR3	180.641	-1.61072	0.241762	-6.66243	2.6934e-11	7.8296e-10
HROB	558.791	0.555524	0.083432	6.6584	2.76816e-11	8.03617e-10
ALX4	61.9089	-1.61555	0.242707	-6.6564	2.80624e-11	8.13583e-10
C18orf32	218.719	0.362451	0.0544816	6.65272	2.8772e-11	8.33045e-10
TRIM59	717.62	0.563078	0.0846656	6.65061	2.91879e-11	8.43961e-10
SLC8A2	76.9832	1.60055	0.24072	6.64899	2.95102e-11	8.52147e-10
ZNF641	957.524	0.426967	0.0642614	6.64422	3.04824e-11	8.7905e-10
LIFR	700.274	1.02195	0.153946	6.63835	3.17218e-11	9.1358e-10
MYLPF	931.231	-1.95698	0.294912	-6.6358	3.22754e-11	9.28292e-10
TLCD4	169.894	1.09509	0.165042	6.63523	3.23989e-11	9.30612e-10
THAP9	191.783	0.39059	0.058906	6.63074	3.34003e-11	9.58108e-10
NCAPG2	2049.5	0.473803	0.0714589	6.63043	3.34712e-11	9.58876e-10
C4orf46	603.663	0.424704	0.0640582	6.62997	3.35744e-11	9.59255e-10
LOC105374344	1.58552	1.87139	0.282265	6.62991	3.35897e-11	9.59255e-10
CCDC85B	1768.84	-0.835737	0.126058	-6.62979	3.3617e-11	9.59255e-10
FAM189A2	180.007	1.20301	0.181489	6.62854	3.39015e-11	9.66104e-10
LGR6	334.476	-1.33825	0.20212	-6.62104	3.56691e-11	1.01514e-09
LIPN	43.7129	-1.63565	0.247205	-6.61657	3.67623e-11	1.04489e-09
BCAT2	1843.62	0.492489	0.0744552	6.61457	3.72625e-11	1.05772e-09
IGFL2	706.545	-1.47544	0.223068	-6.61428	3.7336e-11	1.05842e-09
OLFM1	1685.77	1.28573	0.194421	6.61315	3.76228e-11	1.06516e-09
EAF2	197.545	0.603249	0.0912947	6.60771	3.90313e-11	1.1036e-09
SLC25A35	218.796	0.570555	0.0864085	6.60299	4.02934e-11	1.1378e-09
BPIFB4	7.93101	1.99337	0.301938	6.60192	4.05873e-11	1.14461e-09
FSTL3	3383.81	-0.970015	0.146956	-6.60071	4.09201e-11	1.1525e-09
PARPBP	477.967	0.481672	0.0729775	6.60029	4.10356e-11	1.15426e-09
FCRL1	15.7843	1.6247	0.246174	6.59981	4.11672e-11	1.15646e-09
CNTLN	481.851	0.611392	0.092655	6.59859	4.15099e-11	1.16458e-09
LINC00852	29.1116	0.614421	0.093123	6.59795	4.16873e-11	1.16805e-09
CCHCR1	1598.65	0.549185	0.0832584	6.59615	4.21969e-11	1.18081e-09
LOC100505588	2.36868	2.40085	0.36404	6.59502	4.25193e-11	1.1883e-09
HOMER3	3801.23	-0.64486	0.0978106	-6.59294	4.31189e-11	1.20351e-09
RFC3	887.04	0.474517	0.071992	6.59124	4.36155e-11	1.21565e-09
ADAM28	477.217	1.04426	0.158435	6.59107	4.36659e-11	1.21565e-09
BTBD16	50.8777	-1.41699	0.215151	-6.58604	4.51727e-11	1.25599e-09
SMAD2	4250.4	0.359659	0.0546514	6.58096	4.67416e-11	1.29795e-09
ING1	906.789	0.447093	0.0679429	6.58043	4.69094e-11	1.30094e-09
KCNQ1	424.114	0.752061	0.114296	6.57997	4.70553e-11	1.30332e-09
RBL1	1077.37	0.442612	0.0672954	6.57715	4.79555e-11	1.32657e-09
MYCN	94.1771	1.16104	0.176615	6.57387	4.90226e-11	1.35436e-09
SIAH1	1112.01	-0.46993	0.0714904	-6.57333	4.92007e-11	1.35755e-09
DHRS7C	6.70883	-2.59079	0.39432	-6.57028	5.02219e-11	1.38397e-09
SPRYD3	4108.1	-0.350874	0.0534505	-6.56446	5.22203e-11	1.43722e-09
LOC100507642	102.705	0.95153	0.145209	6.55282	5.64617e-11	1.55198e-09
IGSF22	58.7841	-0.986753	0.150594	-6.55239	5.6625e-11	1.5545e-09
XKR5	16.2592	1.41323	0.215698	6.55188	5.68185e-11	1.55785e-09
SAE1	6623.51	0.28748	0.0438897	6.55005	5.75172e-11	1.57501e-09
DTD2	1033.78	-0.489194	0.0746919	-6.54949	5.77326e-11	1.57892e-09
DMC1	75.493	0.881791	0.134681	6.54726	5.86007e-11	1.60065e-09
CD36	1331.44	-1.21077	0.184941	-6.54682	5.87746e-11	1.60338e-09
CDC25A	640.117	0.535336	0.0818407	6.54119	6.10307e-11	1.66284e-09
NOTCH1	6282.4	0.637662	0.0975189	6.53886	6.19904e-11	1.68687e-09
C8orf88	51.2947	1.22827	0.188135	6.52867	6.63562e-11	1.80341e-09
IQGAP3	1717.77	0.520254	0.0796983	6.52779	6.6746e-11	1.81174e-09
ZBTB18	749.987	0.674467	0.103326	6.52759	6.68369e-11	1.81194e-09
TRAF1	953.525	0.720133	0.110372	6.52457	6.8197e-11	1.84651e-09
CCDC150	116.922	0.697743	0.106998	6.52107	6.98085e-11	1.88779e-09
CHPF2	4603.08	-0.393672	0.0603842	-6.51946	7.05599e-11	1.90573e-09
SHISA8	14.2914	1.58746	0.243513	6.51897	7.0791e-11	1.9096e-09
DHRS13	289.255	0.574595	0.0881527	6.51817	7.11684e-11	1.9174e-09
SPTY2D1OS	32.2838	-0.628685	0.0964614	-6.51748	7.1498e-11	1.92389e-09
NR1D2	2083.47	0.522003	0.0801604	6.51198	7.41646e-11	1.99317e-09
DLG3	2011.69	0.507862	0.0779983	6.51119	7.45595e-11	2.00131e-09
SERPINH1	19068.4	-0.631964	0.0970968	-6.5086	7.5856e-11	2.0336e-09
PCDHB5	84.0372	-1.40623	0.21617	-6.5052	7.759e-11	2.07752e-09
RBM24	182.016	-1.50645	0.231625	-6.50384	7.82938e-11	2.09378e-09
MMP10	9611.69	-1.51458	0.232886	-6.50352	7.84624e-11	2.09571e-09
MDM1	394.918	0.586059	0.0901366	6.5019	7.93094e-11	2.11573e-09
ISM2	48.936	1.47237	0.226512	6.50018	8.02221e-11	2.13745e-09
PTOV1-AS1	555.48	0.37531	0.0577513	6.49873	8.09983e-11	2.15549e-09
SMAD4	2428.63	0.361642	0.0556955	6.49319	8.40359e-11	2.23359e-09
FBXO25	1346.23	0.452806	0.0697481	6.49202	8.46918e-11	2.24827e-09
FHL1	4399.61	-1.24647	0.192026	-6.49114	8.51903e-11	2.25874e-09
TNNT3	3922.72	-1.80402	0.278197	-6.48468	8.89219e-11	2.3548e-09
MTTP	7.51391	1.16968	0.180397	6.48391	8.93762e-11	2.36395e-09
TNNC2	801.149	-1.80708	0.278716	-6.48357	8.95753e-11	2.36634e-09
BBOX1	392.572	-1.13443	0.174985	-6.48298	8.9927e-11	2.37274e-09
CCDC97	2223.12	0.277618	0.0428514	6.47862	9.25645e-11	2.43937e-09
FOXD3-AS1	64.3558	1.24155	0.191645	6.47838	9.2715e-11	2.44037e-09
MYB	295.214	1.20791	0.18651	6.4764	9.39384e-11	2.46958e-09
H2AJ	3497.82	-0.743461	0.114826	-6.47465	9.50299e-11	2.49525e-09
MFSD4A	399.962	1.34226	0.207369	6.47281	9.61986e-11	2.52289e-09
SEPSECS	436.827	0.361607	0.0559104	6.46762	9.95587e-11	2.60786e-09
NKAPP1	45.6226	0.489291	0.0756729	6.46587	1.00719e-10	2.63413e-09
CLIP3	495.96	0.860601	0.133102	6.46574	1.00804e-10	2.63413e-09
CHORDC1	1886.73	-0.519494	0.080356	-6.4649	1.01367e-10	2.64566e-09
NTSR1	95.187	-1.77898	0.275473	-6.45788	1.06177e-10	2.76781e-09
ZPR1	2532.51	-0.372884	0.0577424	-6.45771	1.06302e-10	2.76781e-09
DBX2	14.943	2.43751	0.377549	6.45616	1.07392e-10	2.79283e-09
IER3	6987.58	-0.768828	0.119163	-6.4519	1.10459e-10	2.86915e-09
FAF1	2877.25	0.290802	0.0451002	6.44791	1.13405e-10	2.94217e-09
FCER2	24.0987	1.60326	0.248712	6.44625	1.14653e-10	2.97098e-09
LINC01249	15.8701	-3.13384	0.486265	-6.44472	1.15812e-10	2.99745e-09
CRIP3	8.43732	1.24502	0.193197	6.44432	1.16121e-10	3.00071e-09
UBE2F	1990.35	-0.481512	0.0747203	-6.4442	1.16215e-10	3.00071e-09
HRNR	58.7873	-1.3007	0.201875	-6.44313	1.17037e-10	3.01836e-09
LHFPL4	34.3972	2.30153	0.357223	6.44283	1.17268e-10	3.02072e-09
ENPP5	131.91	1.36752	0.212488	6.43575	1.22867e-10	3.16122e-09
TPX2	6474.58	0.474587	0.0737538	6.43475	1.23674e-10	3.17821e-09
PROC	183.751	-1.10396	0.171681	-6.43028	1.27367e-10	3.26923e-09
LMAN1	7067.83	0.402047	0.0625284	6.42983	1.27747e-10	3.27512e-09
CASP9	685.325	0.402995	0.0627068	6.42665	1.30443e-10	3.33801e-09
PIAS2	908.426	0.454438	0.0707123	6.42658	1.30507e-10	3.33801e-09
GPHA2	5.46885	1.92083	0.299012	6.42392	1.32806e-10	3.39281e-09
UBL7-AS1	116.586	0.388941	0.0605482	6.42367	1.33029e-10	3.39451e-09
SMTN	5317.08	-0.64658	0.100668	-6.42292	1.33688e-10	3.40733e-09
GCH1	984.44	0.534959	0.083304	6.42177	1.34701e-10	3.42912e-09
DNAJA2	4471.34	-0.299468	0.0466382	-6.42109	1.35304e-10	3.44042e-09
PBK	958.48	0.615769	0.0959191	6.41967	1.3657e-10	3.46528e-09
MCMDC2	62.7366	0.688798	0.107296	6.41964	1.366e-10	3.46528e-09
TRIML2	125.093	-1.89331	0.295016	-6.41767	1.38377e-10	3.50625e-09
DYM	1935.66	0.337645	0.0526218	6.41645	1.39488e-10	3.52757e-09
RAB3B	568.473	-1.4589	0.22737	-6.41639	1.39543e-10	3.52757e-09
SSTR2	130.885	1.02307	0.1596	6.4102	1.45328e-10	3.66579e-09
MYLK3	31.4244	-1.34348	0.209585	-6.41018	1.45348e-10	3.66579e-09
CTTN	31807.6	-0.840335	0.131198	-6.4051	1.50276e-10	3.78565e-09
SCYL1	5961.26	-0.319171	0.0498484	-6.40284	1.52514e-10	3.83759e-09
LCE2C	67.8828	-2.40034	0.375033	-6.40034	1.5503e-10	3.89638e-09
PIMREG	627.586	0.648218	0.101314	6.39811	1.57311e-10	3.94915e-09
FHOD1	1976.44	-0.476394	0.0744874	-6.39563	1.59887e-10	4.00919e-09
AZGP1P1	8.10031	-1.95199	0.305218	-6.3954	1.60127e-10	4.01055e-09
SFTPA1	28.3277	1.85279	0.289757	6.39428	1.61305e-10	4.03541e-09
EIF5B	9898.36	-0.379718	0.0593858	-6.39408	1.61512e-10	4.03595e-09
L3HYPDH	421.496	-0.515239	0.0805867	-6.39359	1.62033e-10	4.04431e-09
DESI1	3345.42	-0.346896	0.0543272	-6.38531	1.71054e-10	4.26456e-09
IGFL3	199.589	-1.84565	0.289155	-6.38289	1.73779e-10	4.32755e-09
TP53	3538.59	0.717238	0.112374	6.3826	1.7411e-10	4.33082e-09
MRPS27	2902.27	0.315609	0.0494518	6.38217	1.74599e-10	4.338e-09
RDM1	39.3996	0.922891	0.144669	6.37932	1.77881e-10	4.41449e-09
GPBP1	3914.69	0.266539	0.0417931	6.37757	1.79918e-10	4.45996e-09
LINC00942	71.4837	-1.48715	0.233192	-6.37738	1.80145e-10	4.46049e-09
KIT	367.162	0.955756	0.149915	6.3753	1.82604e-10	4.51622e-09
GTPBP8	673.366	0.371668	0.0583073	6.3743	1.83803e-10	4.54072e-09
UPP1	7883.68	-0.928861	0.145784	-6.37147	1.87221e-10	4.61989e-09
KDM8	179.866	0.363436	0.0570477	6.37074	1.88124e-10	4.63691e-09
CXCL5	447.353	-1.44625	0.227048	-6.36978	1.89295e-10	4.66048e-09
BCHE	179.452	-1.57395	0.247308	-6.36433	1.9615e-10	4.82378e-09
RAB19	13.4962	1.01842	0.160055	6.36294	1.97928e-10	4.862e-09
CCDC158	8.28045	0.99886	0.157113	6.35757	2.04971e-10	5.02932e-09
ZFP3	280.738	0.776071	0.122168	6.35247	2.11889e-10	5.1932e-09
ZBED3-AS1	16.0999	0.904339	0.142508	6.3459	2.21132e-10	5.41363e-09
BCKDHB	463.462	0.502119	0.0791498	6.34392	2.23996e-10	5.47756e-09
ZNF45	512.433	0.375697	0.0592278	6.34326	2.24959e-10	5.49491e-09
INTS9	994.03	0.347792	0.0548525	6.34049	2.29037e-10	5.58825e-09
LTBR	10248.6	-0.387193	0.0610707	-6.34008	2.29647e-10	5.59684e-09
TNNT1	4730.76	-1.22113	0.192666	-6.33807	2.32665e-10	5.66404e-09
SGCA	201.688	-1.56802	0.24741	-6.33774	2.33165e-10	5.66984e-09
PHIP	2657.35	0.40413	0.0637862	6.3357	2.36263e-10	5.73875e-09
KIF2C	2611.27	0.455377	0.0718799	6.33525	2.36961e-10	5.74929e-09
RHOD	6413.74	-0.853359	0.134759	-6.3325	2.41225e-10	5.8462e-09
RAD51C	699.726	0.41168	0.0650299	6.33062	2.44174e-10	5.91109e-09
ESPL1	1452.51	0.508436	0.0803288	6.32944	2.46054e-10	5.94995e-09
NECAB1	65.1895	1.07827	0.170394	6.32811	2.48175e-10	5.99457e-09
MIR600HG	187.27	0.841141	0.13293	6.32771	2.48832e-10	6.00377e-09
YIF1A	4637.1	-0.475295	0.0751228	-6.32691	2.50122e-10	6.02819e-09
LINC00908	10.0513	1.354	0.21403	6.32623	2.51224e-10	6.04804e-09
ZNF740	1812.58	0.290995	0.0460096	6.32467	2.53781e-10	6.10282e-09
MSH6	4104.88	0.37643	0.0595315	6.32322	2.56172e-10	6.15351e-09
HPDL	180.927	1.09684	0.173534	6.32058	2.6059e-10	6.25273e-09
DMBX1	29.2679	1.42855	0.226062	6.31928	2.62781e-10	6.29834e-09
ROS1	220.834	-1.66945	0.264603	-6.30927	2.80356e-10	6.71216e-09
UGT2B28	2.20006	2.4672	0.391074	6.30879	2.81225e-10	6.72554e-09
TNNI1	3973.43	-1.60933	0.255126	-6.30799	2.82677e-10	6.75284e-09
ATP6V0E2-AS1	30.844	0.916405	0.145282	6.30774	2.83131e-10	6.75625e-09
DLX1	199.047	-0.92236	0.146275	-6.30564	2.87e-10	6.84107e-09
TMEM74	16.2115	1.03505	0.164186	6.30412	2.89841e-10	6.90121e-09
FABP4	4205.18	-1.95173	0.309628	-6.30346	2.9107e-10	6.92287e-09
DRC3	113.051	0.514585	0.0816829	6.29979	2.98041e-10	7.08091e-09
MLH1	1380.58	0.289672	0.0459862	6.29911	2.99356e-10	7.1044e-09
LINC02018	5.34473	0.87925	0.139601	6.2983	3.00922e-10	7.13377e-09
PYDC1	24.7362	1.8	0.285819	6.29769	3.02108e-10	7.15406e-09
ZNF326	1404.4	0.329417	0.0523137	6.29695	3.03556e-10	7.18051e-09
BIRC3	3088.56	1.05871	0.16818	6.29509	3.07215e-10	7.25917e-09
HNRNPUL1	15018.5	0.285054	0.0452941	6.2934	3.10591e-10	7.33097e-09
SFXN2	393.324	0.565035	0.0898308	6.28999	3.17488e-10	7.48562e-09
NFE2L3	1676.33	0.769293	0.122315	6.28943	3.18628e-10	7.50435e-09
DVL1	5269.52	-0.43764	0.0695927	-6.28859	3.20367e-10	7.53713e-09
APBB2	2294.42	-0.539716	0.0858387	-6.28756	3.22494e-10	7.57897e-09
FANCI	3152.08	0.441502	0.0702511	6.28463	3.28627e-10	7.71474e-09
SRSF10	4087.56	0.220274	0.0350528	6.28406	3.29852e-10	7.73513e-09
BOP1	7399.97	-0.583144	0.0928391	-6.28123	3.35907e-10	7.86863e-09
RBFADN	20.4806	0.814736	0.129751	6.27925	3.40201e-10	7.96063e-09
SLC25A23	2369.84	0.655694	0.104459	6.27704	3.45085e-10	8.06623e-09
BIN1	3297.73	-0.808143	0.12877	-6.27586	3.47701e-10	8.11864e-09
RHOQ	1814.31	-0.407789	0.064982	-6.27542	3.48689e-10	8.13295e-09
SLC1A2	51.6759	1.16217	0.185259	6.27318	3.53742e-10	8.24195e-09
MYOSLID	214.611	-0.99778	0.159067	-6.27269	3.54861e-10	8.25918e-09
C5orf30	375.844	0.497797	0.0793771	6.27129	3.5807e-10	8.32493e-09
PMEPA1	8561.21	-0.773253	0.123332	-6.26968	3.61782e-10	8.40223e-09
CEP63	1170.87	0.318402	0.0507892	6.26909	3.63171e-10	8.42549e-09
CDC23	1903.69	0.287346	0.0458623	6.2654	3.71875e-10	8.61821e-09
ING3	417.736	0.369618	0.0590853	6.25566	3.95845e-10	9.16393e-09
FAM102B	964.533	0.517125	0.0826927	6.25357	4.01164e-10	9.27718e-09
DNA2	408.225	0.47041	0.0752649	6.25007	4.10274e-10	9.47777e-09
LINC02167	7.6367	-2.43877	0.390339	-6.24783	4.16183e-10	9.60406e-09
GPR25	21.5617	1.25297	0.200585	6.24657	4.19571e-10	9.67195e-09
ICA1	264.919	0.930548	0.149056	6.24293	4.2945e-10	9.8892e-09
MAK	25.2156	0.791541	0.126807	6.24211	4.31711e-10	9.93073e-09
LYPD6	200.727	1.19543	0.191563	6.24042	4.36395e-10	1.00278e-08
TCEAL7	57.2211	-0.9317	0.149448	-6.23426	4.53924e-10	1.04196e-08
PRR19	127.839	0.676017	0.108451	6.23339	4.5645e-10	1.04665e-08
REPS2	332.904	0.657286	0.105465	6.23227	4.59727e-10	1.05306e-08
PTGES3L	59.9709	-0.736221	0.118158	-6.23084	4.63937e-10	1.06158e-08
ESRG	155.607	-2.18808	0.351365	-6.22736	4.74373e-10	1.08432e-08
AMY2B	78.9093	1.00874	0.162004	6.22666	4.7649e-10	1.08801e-08
CDH15	100.943	-1.33161	0.213891	-6.22565	4.79569e-10	1.09389e-08
CRPPA	134.37	-0.754944	0.121312	-6.22313	4.87319e-10	1.1104e-08
MTMR8	27.7432	1.01796	0.163667	6.2197	4.98101e-10	1.13378e-08
HCG27	22.2551	0.786526	0.126501	6.21755	5.04983e-10	1.14824e-08
OGG1	560.535	0.359016	0.0577763	6.2139	5.16842e-10	1.17398e-08
SERPINA5	37.9879	-1.23815	0.199272	-6.21334	5.18713e-10	1.177e-08
NKILA	153.423	-0.897542	0.144563	-6.20864	5.34446e-10	1.21143e-08
FLNC	4794.03	-1.32591	0.213565	-6.20846	5.35056e-10	1.21155e-08
S100A1	433.989	-1.24285	0.200208	-6.2078	5.37298e-10	1.21536e-08
AKNAD1	39.1406	-1.09368	0.176201	-6.20701	5.40038e-10	1.22028e-08
LINC01018	41.9737	1.4994	0.241679	6.20411	5.5009e-10	1.24075e-08
MANCR	92.3142	-1.155	0.186168	-6.20406	5.50238e-10	1.24075e-08
PNMA3	51.3336	1.36518	0.220053	6.20387	5.50909e-10	1.24097e-08
TAF1D	3055.42	-0.547337	0.0882515	-6.20201	5.5746e-10	1.25443e-08
PER3	1446.81	0.702207	0.113357	6.19462	5.8425e-10	1.31335e-08
KCNE5	18.0878	-0.895499	0.144604	-6.19278	5.91122e-10	1.32743e-08
MIR3142HG	55.8835	0.994969	0.16069	6.19185	5.94638e-10	1.33394e-08
PBX1	1945.5	0.917911	0.148259	6.19128	5.96772e-10	1.33735e-08
WFDC12	851.508	-1.77708	0.287093	-6.18993	6.019e-10	1.34745e-08
RAX	3.40407	1.92306	0.31087	6.18605	6.16894e-10	1.37959e-08
ATXN7L2	266.365	0.368782	0.0596232	6.18521	6.20218e-10	1.3856e-08
PIK3R4	2413.13	0.366019	0.0592029	6.18245	6.31124e-10	1.40852e-08
ZNF471	73.8877	0.993107	0.160687	6.18038	6.39485e-10	1.42571e-08
EXO5	344.321	0.446751	0.0722999	6.17914	6.44524e-10	1.43519e-08
HRC	336.398	-1.62942	0.263708	-6.17887	6.45635e-10	1.43519e-08
ZSCAN31	717.12	-0.698239	0.113005	-6.17885	6.45721e-10	1.43519e-08
LINC01600	3.6267	0.887763	0.143701	6.17786	6.49759e-10	1.44269e-08
MYOZ1	446.728	-1.74359	0.282276	-6.17689	6.53785e-10	1.45015e-08
EEF1A2	1939.64	-1.49304	0.241763	-6.17563	6.59021e-10	1.46027e-08
ANKRD28	1870.19	0.375607	0.0608268	6.17503	6.61499e-10	1.46427e-08
LOC101928728	48.5539	0.595073	0.096392	6.17346	6.68103e-10	1.47736e-08
FCAMR	9.262	1.70019	0.27541	6.1733	6.68776e-10	1.47736e-08
RTL8C	4720.78	-0.438012	0.070957	-6.17292	6.70406e-10	1.47946e-08
HES7	18.6777	-1.14349	0.185288	-6.17142	6.76776e-10	1.49089e-08
P2RX6	66.7144	-0.995087	0.161244	-6.17132	6.77201e-10	1.49089e-08
RTKN	3725.62	-0.429187	0.0695465	-6.17122	6.77644e-10	1.49089e-08
POGLUT1	1174.8	0.356225	0.05773	6.17053	6.80617e-10	1.49591e-08
ALDH6A1	729.695	0.526981	0.0854544	6.16681	6.96836e-10	1.53001e-08
PPP1R27	207.831	-1.70947	0.277391	-6.16267	7.15277e-10	1.56891e-08
TMEM200C	57.5423	1.22627	0.199128	6.15822	7.35673e-10	1.61202e-08
SULT1E1	267.669	1.60799	0.261167	6.15694	7.41645e-10	1.62347e-08
CKMT2	199.729	-1.47362	0.239471	-6.15365	7.572e-10	1.65585e-08
LINC00689	5.11127	1.37316	0.223248	6.15084	7.70736e-10	1.68376e-08
PTPRG-AS1	26.9811	1.11838	0.181847	6.15012	7.74231e-10	1.68969e-08
CASC8	63.1241	-1.03353	0.168072	-6.1493	7.78251e-10	1.69676e-08
EPO	42.3027	-1.13437	0.184556	-6.14648	7.9222e-10	1.72548e-08
HSPB2	82.4878	-1.07155	0.174437	-6.1429	8.10294e-10	1.76308e-08
BUB1B	1424.99	0.453191	0.0737827	6.14224	8.13658e-10	1.76863e-08
TASOR	2866.39	0.323261	0.0526367	6.14136	8.18164e-10	1.77664e-08
FAM53B	3649.65	0.403658	0.0657358	6.14061	8.22028e-10	1.78251e-08
RFX8	31.9379	-0.891881	0.145245	-6.14052	8.22507e-10	1.78251e-08
DCP2	1461.6	0.308273	0.0502068	6.14006	8.24898e-10	1.78591e-08
RBMS1	4615.62	-0.331587	0.0540194	-6.13829	8.34148e-10	1.80414e-08
BIRC2	3700.47	-0.654461	0.106637	-6.13729	8.39409e-10	1.81209e-08
SP1	6167.09	0.30354	0.0494585	6.13727	8.39492e-10	1.81209e-08
OAF	1913.49	-0.538946	0.0878176	-6.13711	8.40366e-10	1.81217e-08
OIP5-AS1	5759.65	0.338897	0.0552314	6.13594	8.46581e-10	1.82206e-08
MORC4	1864.77	0.407425	0.0663999	6.13593	8.46629e-10	1.82206e-08
NUTF2	6305.34	-0.407917	0.0664926	-6.13477	8.52803e-10	1.83353e-08
MFSD3	1310.23	-0.606831	0.0989853	-6.13052	8.75916e-10	1.88136e-08
TUBB2A	4093.48	-0.819075	0.133615	-6.1301	8.78217e-10	1.88443e-08
TICRR	914.268	0.552025	0.0900744	6.12854	8.86871e-10	1.90113e-08
LCE2B	64.4359	-2.59349	0.423256	-6.12749	8.92779e-10	1.9119e-08
DKK3	7021.61	-0.711397	0.116135	-6.1256	9.0345e-10	1.93173e-08
NEK2	1095.84	0.481005	0.0785253	6.12548	9.04103e-10	1.93173e-08
CDH8	159.587	-1.29811	0.211924	-6.12537	9.04708e-10	1.93173e-08
HMX2	18.2709	2.21418	0.361496	6.12505	9.06561e-10	1.93379e-08
MAT2B	3554.59	0.342838	0.0559771	6.12461	9.09046e-10	1.93719e-08
PTS	985.548	-0.445908	0.0728085	-6.1244	9.10287e-10	1.93793e-08
GJA1	30356.6	-0.793657	0.129625	-6.1227	9.20018e-10	1.95673e-08
GAP43	111.489	-1.28957	0.210677	-6.12106	9.29567e-10	1.9751e-08
MIR4697HG	101.092	1.18272	0.193252	6.1201	9.35163e-10	1.98505e-08
PCAT1	31.0102	-0.763378	0.124749	-6.11933	9.3971e-10	1.99275e-08
GALNT17	153.569	1.13218	0.185047	6.11837	9.45385e-10	2.00283e-08
VPS37D	82.4723	-0.982902	0.160671	-6.11749	9.50579e-10	2.01187e-08
IRX6	169.198	1.6362	0.267472	6.11725	9.52016e-10	2.01295e-08
TMSB4Y	41.64	1.51358	0.247455	6.11658	9.56029e-10	2.01947e-08
PWWP2A	739.358	0.286548	0.0468772	6.11275	9.7931e-10	2.06664e-08
SYT5	64.2443	-1.35685	0.222004	-6.11184	9.84917e-10	2.07645e-08
DIRAS2	30.6532	-1.66992	0.273247	-6.11139	9.87643e-10	2.08015e-08
RBM14	3062.78	0.223819	0.0366241	6.11124	9.88588e-10	2.08015e-08
MAP4K4	11571.7	-0.417359	0.0682994	-6.11072	9.91801e-10	2.0849e-08
PKNOX2	95.391	-1.08127	0.177068	-6.10653	1.01818e-09	2.13827e-08
ENPP4	226.308	0.949162	0.155472	6.10503	1.02783e-09	2.15646e-08
PARD3B	343.846	0.829895	0.135953	6.10429	1.03259e-09	2.16435e-08
LOC105369980	4.16333	-1.97476	0.323634	-6.10185	1.04847e-09	2.19552e-08
H2BC11	237.319	0.830349	0.136086	6.10165	1.04982e-09	2.19622e-08
LOC101929099	18.6783	0.546673	0.0896037	6.101	1.05404e-09	2.20294e-08
CASR	3.13678	1.22771	0.20125	6.1004	1.05805e-09	2.20919e-08
TUBA4A	22792.3	-0.740957	0.121467	-6.10009	1.06009e-09	2.21133e-08
POU2AF1	829.344	1.1364	0.186303	6.09973	1.0625e-09	2.21421e-08
EZH1	1017.71	0.3332	0.0546312	6.09908	1.06678e-09	2.221e-08
SLC4A3	579.302	-0.672168	0.110215	-6.09868	1.06946e-09	2.22446e-08
CHD1L	1805.75	-0.295299	0.0484406	-6.0961	1.08689e-09	2.25856e-08
PPM1N	109.136	0.71442	0.117212	6.0951	1.09372e-09	2.27056e-08
HASPIN	306.359	0.459824	0.075451	6.09434	1.09888e-09	2.27909e-08
ZWILCH	1444.76	0.346216	0.0568158	6.09365	1.10363e-09	2.28606e-08
LINC02864	32.2269	-2.69361	0.442042	-6.09355	1.10434e-09	2.28606e-08
LINC01589	24.2638	-1.05531	0.173219	-6.09233	1.11277e-09	2.30131e-08
ZNF718	193.201	0.676075	0.110976	6.09207	1.11461e-09	2.30293e-08
CA8	29.3179	-1.24127	0.203914	-6.08721	1.14896e-09	2.37165e-08
TCERG1L	41.0962	1.60259	0.263281	6.08701	1.15041e-09	2.37238e-08
KIF27	140.667	0.471498	0.0775177	6.08246	1.18356e-09	2.43843e-08
ITGAD	16.5448	0.967289	0.159043	6.08193	1.18748e-09	2.44389e-08
PRRT3	130.147	0.55995	0.0920698	6.08179	1.18846e-09	2.44389e-08
LINC01405	28.0488	-1.59504	0.262294	-6.08113	1.19338e-09	2.45167e-08
TRA2B	7953.31	0.244989	0.0403018	6.07885	1.21045e-09	2.48439e-08
RAB11FIP5	3169.8	-0.413727	0.0680942	-6.0758	1.23369e-09	2.52971e-08
LINC02617	20.9717	-2.20832	0.36359	-6.07365	1.25033e-09	2.56e-08
SIGIRR	925.185	0.581094	0.0956756	6.07359	1.25082e-09	2.56e-08
SPAG5	2171.93	0.438036	0.0721474	6.0714	1.26798e-09	2.59267e-08
HVCN1	233.309	0.695489	0.114559	6.07102	1.27098e-09	2.59636e-08
SLBP	2992.63	0.316557	0.0521478	6.07038	1.27607e-09	2.6043e-08
INPP5B	868.958	0.275083	0.045348	6.06605	1.31098e-09	2.67137e-08
HMGCS2	22.3316	-2.01046	0.331431	-6.066	1.31139e-09	2.67137e-08
RBBP9	1328.3	0.385945	0.0636283	6.06562	1.31447e-09	2.67514e-08
ANXA10	43.5671	-1.56032	0.257401	-6.06185	1.34568e-09	2.7361e-08
SLC16A8	57.2809	1.06848	0.176269	6.06165	1.3473e-09	2.73682e-08
GABRP	1716.91	1.74188	0.28742	6.06042	1.35764e-09	2.75525e-08
KLHL30	153.988	-1.30261	0.214978	-6.05927	1.36741e-09	2.77248e-08
COA4	2338.83	-0.464828	0.07673	-6.05797	1.37852e-09	2.79239e-08
ZNF365	385.624	-0.928355	0.153252	-6.05772	1.38064e-09	2.79409e-08
SCN2A	120.046	-1.65893	0.27391	-6.05649	1.39128e-09	2.813e-08
USP35	546.456	-0.540929	0.0893165	-6.05631	1.39277e-09	2.8134e-08
CCDC18	276.88	0.457658	0.0756312	6.05119	1.43782e-09	2.90171e-08
RNF207	353.323	0.768609	0.127064	6.04899	1.45753e-09	2.93874e-08
LINC01136	8.16151	-0.860218	0.142223	-6.04836	1.46332e-09	2.94768e-08
CDH23	285.916	0.920384	0.152185	6.04781	1.46824e-09	2.95485e-08
FAM215A	1.32405	1.43829	0.237917	6.04536	1.49081e-09	2.99693e-08
RBM15	822.477	0.2519	0.0416693	6.04524	1.49191e-09	2.99693e-08
SHC2	396.542	-0.845724	0.13995	-6.04305	1.51224e-09	3.03496e-08
EVA1A	585.254	-0.948985	0.157051	-6.04253	1.51717e-09	3.04152e-08
PRPF38A	2377.43	0.240512	0.0398039	6.04241	1.51831e-09	3.04152e-08
MFSD13A	445.576	0.488138	0.0808846	6.035	1.58964e-09	3.18147e-08
FANCB	130.91	0.454621	0.0754215	6.02773	1.66277e-09	3.32478e-08
PNMA2	80.9016	1.01947	0.16925	6.02349	1.70691e-09	3.40988e-08
ANKRD2	126.542	-1.22635	0.203633	-6.02235	1.71907e-09	3.43104e-08
CLEC11A	767.932	-0.818371	0.135909	-6.02148	1.7283e-09	3.44629e-08
ENTPD4	1988.89	0.381165	0.0633087	6.02074	1.73626e-09	3.45898e-08
VRK2	1237.8	0.393901	0.0654432	6.01897	1.7553e-09	3.49371e-08
MPZL1	10326.8	-0.334555	0.0555908	-6.01816	1.76407e-09	3.50794e-08
SEC61G	5804.27	-0.826171	0.137284	-6.01795	1.76638e-09	3.50933e-08
NPPC	81.801	1.85701	0.308705	6.0155	1.79329e-09	3.55953e-08
FAM161A	174.918	0.573908	0.0954348	6.01362	1.81431e-09	3.59797e-08
DPY19L2P2	44.1374	0.876605	0.145818	6.01163	1.83667e-09	3.63898e-08
OCA2	95.9267	1.57533	0.262071	6.01109	1.84278e-09	3.646e-08
NFE2	73.0286	-0.995035	0.165535	-6.01102	1.84357e-09	3.646e-08
KCNJ10	33.4893	1.25346	0.208542	6.01061	1.8483e-09	3.65203e-08
ECT2	3991.54	0.507993	0.0845221	6.01017	1.85325e-09	3.65848e-08
CDCA7	1481.06	0.612446	0.10191	6.00967	1.859e-09	3.6665e-08
KRT42P	420.886	-1.13461	0.188829	-6.00869	1.87027e-09	3.68538e-08
MSH2	1862.05	0.364106	0.0606053	6.00782	1.8803e-09	3.70179e-08
LOC100996583	7.19861	1.01222	0.168489	6.00765	1.88234e-09	3.70246e-08
KANSL2	1439.05	0.270902	0.045097	6.0071	1.88873e-09	3.71166e-08
TBX1	890.547	-0.784245	0.13058	-6.00586	1.90322e-09	3.73674e-08
TMEM132B	99.6308	0.953211	0.158751	6.00444	1.91989e-09	3.76607e-08
KLK5	7371.83	-1.49866	0.249656	-6.00289	1.93833e-09	3.79881e-08
ADAMTS14	556.062	-0.763438	0.127212	-6.00129	1.95758e-09	3.83308e-08
GRM7-AS1	1.2364	2.19216	0.365296	6.00105	1.96051e-09	3.83536e-08
SPATA2L	682.654	-0.483521	0.0805756	-6.00084	1.96302e-09	3.8368e-08
DCLRE1B	832.888	0.361473	0.0602521	5.99934	1.98119e-09	3.86884e-08
KLHL38	20.873	-1.33673	0.222851	-5.99834	1.99346e-09	3.8893e-08
PDK4	506.105	-1.15871	0.19324	-5.9962	2.01994e-09	3.93743e-08
TNKS	1994.73	0.381737	0.0636948	5.99322	2.05727e-09	4.0066e-08
TOP2A	8642.53	0.503431	0.0840306	5.99104	2.08501e-09	4.05699e-08
PCDHGB1	95.8831	-1.31217	0.219078	-5.98949	2.10494e-09	4.0921e-08
CCDC191	260.147	0.537654	0.0897862	5.98816	2.12224e-09	4.12204e-08
PIDD1	892.436	0.511119	0.0853581	5.98794	2.12512e-09	4.12394e-08
EDARADD	659.885	0.609775	0.101891	5.98461	2.16915e-09	4.20563e-08
ITPKA	148.088	0.82778	0.138416	5.98037	2.22626e-09	4.31251e-08
ITPRID1	8.05307	-2.07948	0.347814	-5.97871	2.24911e-09	4.35279e-08
VHL	1567.98	0.348484	0.0582889	5.97857	2.25106e-09	4.35279e-08
NXPE2	5.7291	-2.05057	0.343006	-5.97825	2.25553e-09	4.35755e-08
INHBA	7900.3	-0.998092	0.166989	-5.97701	2.2727e-09	4.38681e-08
SC5D	2572.1	-0.572823	0.0958907	-5.9737	2.31928e-09	4.47275e-08
SNHG26	207.727	-0.697452	0.116775	-5.97263	2.33463e-09	4.49637e-08
LMF1-AS1	5.84389	1.05873	0.177266	5.97255	2.33567e-09	4.49637e-08
SCN1B	396.408	-0.918532	0.153832	-5.97103	2.35763e-09	4.53463e-08
KLF11	1247.71	0.446775	0.0748288	5.97063	2.36337e-09	4.54165e-08
KDELR2	14025.9	-0.330102	0.0552955	-5.96979	2.37566e-09	4.56123e-08
SMTNL1	90.3257	-1.28214	0.214786	-5.96937	2.38168e-09	4.56875e-08
SLC35A5	1239.65	0.341928	0.0572865	5.96875	2.39085e-09	4.58229e-08
DUSP13	116.556	-1.35931	0.227786	-5.9675	2.40916e-09	4.61331e-08
SFTPA2	36.1204	1.82584	0.306038	5.96605	2.43064e-09	4.65034e-08
FAM117A	612.488	0.528285	0.0885576	5.96544	2.43977e-09	4.66369e-08
PXYLP1	735.136	0.78633	0.131877	5.96258	2.48282e-09	4.74182e-08
ZNF114	287.969	-0.972928	0.163206	-5.96136	2.50142e-09	4.77236e-08
FKBP9	8396.16	-0.463026	0.0776726	-5.96125	2.50321e-09	4.77236e-08
EXOSC4	2258.03	-0.647457	0.108623	-5.96059	2.51325e-09	4.7873e-08
LINC00494	9.3438	1.41885	0.238116	5.95865	2.5433e-09	4.84029e-08
MYH6	61.0789	-1.9543	0.328011	-5.95804	2.55284e-09	4.85419e-08
SMIM29	1079.16	-0.399536	0.0670641	-5.95752	2.56092e-09	4.8653e-08
YKT6	9948.64	-0.366036	0.0614482	-5.95682	2.57194e-09	4.88197e-08
SAP30	410.406	0.50101	0.0841097	5.95663	2.57493e-09	4.88337e-08
FLJ22447	62.0938	-0.845836	0.142011	-5.95611	2.58312e-09	4.89463e-08
KLF15	59.1979	1.10064	0.184842	5.95446	2.60925e-09	4.93984e-08
NDN	834.32	-0.880183	0.147838	-5.95368	2.62173e-09	4.95914e-08
B9D2	248.99	0.451994	0.0759221	5.9534	2.62634e-09	4.96353e-08
TNIK	459.513	0.848131	0.142516	5.95114	2.66286e-09	5.02817e-08
C5	231.412	0.754047	0.126787	5.94736	2.72497e-09	5.14098e-08
HAUS8	618.109	0.409381	0.0688804	5.94337	2.79225e-09	5.26202e-08
C11orf24	2912.5	-0.403584	0.0679067	-5.94321	2.79501e-09	5.26202e-08
RFX5	2306.47	0.389479	0.0655343	5.94312	2.7964e-09	5.26202e-08
PPIF	12074.1	-0.601858	0.101321	-5.94011	2.84825e-09	5.35496e-08
ABCG4	87.1032	-1.12297	0.189054	-5.93995	2.85113e-09	5.35573e-08
SLC44A2	8215.91	0.387507	0.0652413	5.9396	2.85719e-09	5.36247e-08
KLRB1	93.7025	0.892496	0.150377	5.93507	2.93713e-09	5.50775e-08
ARHGAP11A	1753.71	0.428713	0.072245	5.93415	2.95377e-09	5.53419e-08
FAM218A	8.29124	-1.20612	0.203452	-5.92826	3.06161e-09	5.72714e-08
REM1	52.8736	0.842093	0.142048	5.92824	3.06204e-09	5.72714e-08
MYH7	2702.28	-2.10328	0.354799	-5.92808	3.06493e-09	5.72762e-08
APOO	627.239	0.387805	0.0654386	5.92624	3.09954e-09	5.78731e-08
TCHHL1	46.7173	-1.57958	0.266564	-5.9257	3.10979e-09	5.80146e-08
AMPD2	2082.95	-0.306476	0.0517288	-5.92466	3.12937e-09	5.832e-08
KCNK6	4698.92	-0.610682	0.103076	-5.92455	3.13152e-09	5.832e-08
CHRNA1	424.22	-1.57544	0.266059	-5.92139	3.19224e-09	5.93997e-08
KIF4A	1816.59	0.420452	0.071016	5.92053	3.20915e-09	5.96632e-08
SMARCA2	4454.71	0.551166	0.0931014	5.92006	3.21828e-09	5.97819e-08
SOX11	147.695	-1.09971	0.185818	-5.9182	3.25479e-09	6.04083e-08
CNOT10	1207.17	0.268853	0.045438	5.91691	3.28045e-09	6.08326e-08
MFAP2	3517.56	-0.696169	0.117702	-5.91468	3.32513e-09	6.15597e-08
CLMP	1525.15	-0.836444	0.141418	-5.91467	3.32533e-09	6.15597e-08
DDB2	2244.96	0.418014	0.0706772	5.91442	3.33055e-09	6.16039e-08
IL18	2160.66	-0.755209	0.127712	-5.91339	3.35142e-09	6.1937e-08
MAP1LC3B	3993.66	-0.297452	0.050315	-5.91179	3.38408e-09	6.24875e-08
WDR97	69.0592	0.983552	0.166388	5.9112	3.39622e-09	6.26584e-08
EXOG	249.884	0.333712	0.0564595	5.91065	3.40765e-09	6.28159e-08
ACOT4	141.693	0.616927	0.104393	5.90964	3.42851e-09	6.31468e-08
RARA	1740.6	-0.34925	0.0591003	-5.90944	3.43264e-09	6.31693e-08
MYH8	162.203	-2.15106	0.364056	-5.90861	3.45003e-09	6.33996e-08
C2CD4B	55.9224	0.962219	0.162852	5.90857	3.45099e-09	6.33996e-08
CPEB1-AS1	1.74625	1.27949	0.216607	5.90698	3.48428e-09	6.39569e-08
C5orf66-AS1	153.823	1.29616	0.21944	5.90666	3.49113e-09	6.40286e-08
EPB41L4A-DT	31.7641	0.694022	0.117503	5.90644	3.49577e-09	6.40595e-08
CAV2	7612.51	-0.54484	0.0922497	-5.90614	3.50216e-09	6.41226e-08
OTUB1	7757.9	-0.354923	0.0600973	-5.90581	3.5092e-09	6.41973e-08
FLJ42969	54.0961	-1.15698	0.195912	-5.9056	3.51355e-09	6.42229e-08
ARCN1	8994.94	-0.351556	0.0595318	-5.90535	3.51895e-09	6.42674e-08
RNF138	1080.34	0.39178	0.0663623	5.90365	3.55549e-09	6.48802e-08
WNT11	305.096	-1.23285	0.208841	-5.9033	3.5631e-09	6.49645e-08
FOXD4	15.515	0.812524	0.137728	5.89949	3.64619e-09	6.64238e-08
IL11	486.019	-0.930958	0.157843	-5.89798	3.67968e-09	6.69775e-08
GGT7	688.787	0.732402	0.124184	5.89772	3.6855e-09	6.70274e-08
PRKAG3	64.2669	-1.66187	0.281796	-5.89744	3.69175e-09	6.70849e-08
TUBA4B	19.9779	-1.13871	0.1931	-5.89702	3.70133e-09	6.72027e-08
KIF3C	1286.74	-0.55965	0.0949593	-5.89357	3.77934e-09	6.85617e-08
LINC01271	10.2313	-0.906881	0.153886	-5.8932	3.78791e-09	6.86599e-08
COL23A1	240.516	0.893507	0.151623	5.89297	3.79313e-09	6.86971e-08
KHK	279.658	0.751734	0.127593	5.89168	3.82291e-09	6.91788e-08
SLC5A1	940.96	-1.2284	0.208547	-5.89025	3.85604e-09	6.97201e-08
RNF148	2.44957	0.955314	0.162207	5.88949	3.87397e-09	6.9986e-08
TPM1	8521.1	-0.713096	0.121085	-5.88921	3.88036e-09	7.00432e-08
EPB41L4A	301.349	0.785717	0.133445	5.88796	3.91002e-09	7.052e-08
CDKL3	27.6099	0.461148	0.078328	5.8874	3.92315e-09	7.06981e-08
CENPC	834.861	0.369098	0.062703	5.88645	3.94577e-09	7.10468e-08
OGN	137.574	-1.41098	0.239921	-5.88101	4.07779e-09	7.3363e-08
IL12A	22.5395	0.949903	0.161544	5.88015	4.09892e-09	7.36383e-08
ARHGAP19	731.221	0.360828	0.0613641	5.88011	4.09987e-09	7.36383e-08
DNAJC30	647.89	-0.376488	0.064037	-5.87922	4.12193e-09	7.39733e-08
SLC45A3	338.48	-0.521565	0.0887209	-5.87872	4.13462e-09	7.41398e-08
PVT1	700.211	-0.550922	0.0937173	-5.87855	4.13876e-09	7.41528e-08
NAP1L6P	5.01949	-1.95887	0.333411	-5.87524	4.22223e-09	7.55859e-08
ZNF554	186.911	0.456744	0.0777699	5.87302	4.27926e-09	7.65438e-08
ME1	2767.22	-0.839488	0.142946	-5.87276	4.2861e-09	7.66029e-08
SLC7A5	38219.3	-0.673101	0.114649	-5.87097	4.33264e-09	7.73711e-08
FLG	1259.52	-1.46858	0.250208	-5.86945	4.37253e-09	7.80192e-08
ASB16-AS1	316.809	0.386045	0.0657784	5.86888	4.38756e-09	7.82233e-08
CARD18	178.452	-1.52677	0.260156	-5.86868	4.3928e-09	7.82524e-08
TEX41	56.142	-1.1266	0.19199	-5.86803	4.40998e-09	7.8494e-08
SH3BP5	314.599	0.732017	0.124754	5.86768	4.41931e-09	7.85239e-08
WDR90	1196.1	0.481655	0.0820872	5.8676	4.42142e-09	7.85239e-08
PHKG1	90.376	-0.964852	0.164438	-5.86756	4.42251e-09	7.85239e-08
MYO5C	614.722	0.935448	0.159463	5.86623	4.45806e-09	7.90905e-08
NYAP1	57.29	-1.01007	0.172222	-5.86495	4.49264e-09	7.9639e-08
CEP164	1669.95	-0.351364	0.0599142	-5.86446	4.50594e-09	7.98095e-08
ABHD12B	71.724	-1.03775	0.176975	-5.86381	4.52366e-09	8.00581e-08
MYOT	503.31	-1.63053	0.278115	-5.8628	4.55128e-09	8.04813e-08
GMNC	2.23915	2.05439	0.350441	5.86229	4.56534e-09	8.06642e-08
CAP2	601.998	-0.769118	0.131207	-5.86187	4.57673e-09	8.07997e-08
OSGIN1	1117.55	-1.01228	0.172743	-5.86005	4.62738e-09	8.16276e-08
LOC101927136	330.259	-2.29826	0.392285	-5.85866	4.66618e-09	8.22453e-08
CEP135	511.826	0.3983	0.0680252	5.85519	4.76474e-09	8.38686e-08
CA3	272.506	-1.59966	0.273205	-5.85514	4.76601e-09	8.38686e-08
RBP3	3.68925	1.48269	0.253252	5.8546	4.78147e-09	8.40726e-08
MEI4	4.5795	-1.4934	0.255104	-5.85408	4.7967e-09	8.41963e-08
CCDC14	1490.9	0.456535	0.0779883	5.85389	4.80213e-09	8.41963e-08
EHHADH	1077.75	0.455414	0.0777974	5.85385	4.80319e-09	8.41963e-08
TUBA3E	5.11771	-1.80745	0.308764	-5.85382	4.80401e-09	8.41963e-08
FAM89A	1706.59	-0.605691	0.103501	-5.85205	4.8554e-09	8.50282e-08
BRPF1	1289.73	0.287907	0.0492141	5.85009	4.91305e-09	8.59684e-08
MSL2	2258.92	0.381929	0.0652898	5.84974	4.92343e-09	8.60807e-08
SLC1A1	236.013	0.964969	0.164967	5.84945	4.9319e-09	8.61168e-08
CLEC1A	115.976	0.714374	0.122128	5.8494	4.93342e-09	8.61168e-08
C1QTNF9	2.96942	-1.89116	0.323362	-5.84842	4.96256e-09	8.65558e-08
SHANK2	1048.62	-1.14596	0.19605	-5.84527	5.05745e-09	8.81401e-08
LIMCH1	1442.8	-0.873283	0.149472	-5.84244	5.14403e-09	8.95772e-08
FITM1	66.3629	-1.16235	0.199163	-5.83619	5.34095e-09	9.29317e-08
LCE1D	10.0807	-2.60221	0.446026	-5.83421	5.40457e-09	9.39633e-08
TRPV6	99.2083	1.28441	0.220188	5.83321	5.43711e-09	9.44534e-08
RILPL1	607.936	-0.315801	0.0541487	-5.8321	5.47331e-09	9.50064e-08
NUP62CL	151.366	0.586174	0.100533	5.83069	5.51994e-09	9.57392e-08
SLN	977.468	-1.91272	0.328199	-5.82793	5.61186e-09	9.72558e-08
DPF1	251.037	-0.83031	0.142504	-5.82656	5.65813e-09	9.79795e-08
TMEM86A	658.277	-0.79928	0.137187	-5.82621	5.67016e-09	9.81096e-08
ZNF443	103.454	0.578589	0.0993294	5.82495	5.71283e-09	9.87692e-08
JAKMIP3	74.6376	-1.32424	0.227381	-5.82386	5.75022e-09	9.92671e-08
CCDC28B	330.201	0.74483	0.127893	5.82385	5.75077e-09	9.92671e-08
HMBOX1	498.382	0.341946	0.0587172	5.82362	5.75872e-09	9.93254e-08
ADPRHL1	215.977	-0.815894	0.140141	-5.82193	5.8171e-09	1.00253e-07
ADGRG6	1111.61	0.742863	0.127619	5.82093	5.85225e-09	1.00778e-07
CASQ2	745.96	-1.63117	0.280265	-5.82007	5.88217e-09	1.01213e-07
GARS1	9194.17	-0.33531	0.0576172	-5.81961	5.89846e-09	1.01413e-07
KLK4	23.8146	-1.2273	0.210967	-5.8175	5.97345e-09	1.02621e-07
LPCAT1	4877.69	-0.53548	0.092093	-5.81456	6.07936e-09	1.04358e-07
RNF121	1480.08	-0.425252	0.0731434	-5.81395	6.10153e-09	1.04656e-07
TBL2	2483.36	-0.291805	0.0501986	-5.81301	6.13602e-09	1.05165e-07
FAM182A	20.3623	1.49634	0.25745	5.81216	6.16715e-09	1.05615e-07
GLIPR1	1787.93	-0.656657	0.112983	-5.81198	6.1738e-09	1.05646e-07
KRT86	97.0947	0.871128	0.149924	5.81047	6.22965e-09	1.06517e-07
OGFRL1	2825.06	0.521041	0.0896797	5.81002	6.24637e-09	1.06719e-07
TOX2	627.18	-0.770258	0.132624	-5.80781	6.32959e-09	1.08056e-07
MLIP	212.524	-1.03452	0.178222	-5.80465	6.44991e-09	1.10023e-07
WDR19	510.989	0.400187	0.0689461	5.80434	6.46185e-09	1.10141e-07
FEZ2	1749.25	-0.268976	0.0463496	-5.80319	6.50656e-09	1.10816e-07
RRM1	7005.25	0.327442	0.0564295	5.80267	6.52674e-09	1.11072e-07
NAA11	5.65727	-2.89654	0.499247	-5.80182	6.55999e-09	1.11551e-07
LOC729652	3.09172	1.13796	0.196169	5.80092	6.59539e-09	1.12065e-07
ZC2HC1A	378.567	0.613113	0.105704	5.80026	6.62106e-09	1.12413e-07
LINC01814	11.9806	1.22693	0.211547	5.79979	6.63981e-09	1.12643e-07
FOXQ1	1049.96	0.804805	0.138795	5.79851	6.69048e-09	1.13414e-07
C11orf87	77.2777	-1.79789	0.310145	-5.79695	6.75337e-09	1.14391e-07
MTX3	1158.98	0.317063	0.0547062	5.79575	6.80178e-09	1.15121e-07
LINC01303	29.2619	-0.81281	0.140247	-5.79554	6.81002e-09	1.15171e-07
GRINA	10764.5	-0.397389	0.0685752	-5.79494	6.83463e-09	1.15497e-07
TNFAIP2	8882.58	0.690124	0.119107	5.79416	6.86658e-09	1.15947e-07
IER3-AS1	21.4813	-0.702143	0.121188	-5.79381	6.88077e-09	1.16096e-07
MDM2	3934.03	0.417578	0.0721243	5.78969	7.05167e-09	1.18887e-07
BCYRN1	50.5134	-1.07384	0.185496	-5.78904	7.07881e-09	1.19252e-07
UCHL3	879.518	-0.518519	0.0896098	-5.78641	7.19048e-09	1.2104e-07
RCC2	15382.7	0.256331	0.0443061	5.78544	7.23209e-09	1.21646e-07
PDZK1	42.1743	-1.08052	0.186835	-5.78328	7.32582e-09	1.23127e-07
PLK3	1503.31	-0.503149	0.0870141	-5.78239	7.36476e-09	1.23686e-07
SLC25A32	1670.11	-0.309134	0.0534756	-5.78084	7.43302e-09	1.24679e-07
WFDC5	1111.73	-1.09579	0.189561	-5.78066	7.44089e-09	1.24679e-07
HTATIP2	3912.17	-0.408711	0.0707032	-5.78065	7.44114e-09	1.24679e-07
MMS22L	998.403	0.405588	0.0701696	5.78011	7.46511e-09	1.24985e-07
MSX2	276.85	-0.824425	0.142637	-5.77988	7.47544e-09	1.25061e-07
NT5DC1	1859.44	0.328594	0.0568555	5.77947	7.49378e-09	1.25271e-07
SETMAR	381.852	0.436688	0.0755621	5.77919	7.50593e-09	1.25378e-07
HPCA	21.3075	0.670347	0.116021	5.77781	7.5681e-09	1.26289e-07
TDRD12	20.4505	-1.25432	0.217096	-5.77772	7.5721e-09	1.26289e-07
TOMM20L	4.13042	0.594589	0.102941	5.776	7.64967e-09	1.27485e-07
RBMXL1	1320.08	0.371396	0.0643092	5.77515	7.68832e-09	1.28031e-07
TESK2	522.541	0.438773	0.0759862	5.77438	7.7236e-09	1.28519e-07
ZFP57	53.0531	-1.32068	0.228725	-5.77408	7.73766e-09	1.28655e-07
TBX5-AS1	12.6494	-1.938	0.335665	-5.77362	7.75855e-09	1.28903e-07
DFFB	211.848	0.41759	0.0723484	5.77193	7.83699e-09	1.30107e-07
ADAMTS15	959.576	-0.979213	0.169663	-5.77153	7.85529e-09	1.30311e-07
MTMR1	2886.21	0.378318	0.0655523	5.77124	7.86916e-09	1.30442e-07
DBR1	1086.1	0.302697	0.0524668	5.76931	7.95978e-09	1.31843e-07
EYA1	80.4174	1.26452	0.219193	5.76896	7.97616e-09	1.31955e-07
SLC52A2	5118.49	-0.39955	0.0692591	-5.76891	7.97867e-09	1.31955e-07
PMP22	2547.92	-0.614562	0.106562	-5.7672	8.05991e-09	1.33197e-07
KCNF1	39.4152	-1.08974	0.189014	-5.7654	8.14624e-09	1.34521e-07
SLC4A10	4.32952	1.12347	0.194984	5.76186	8.31904e-09	1.37271e-07
LINC02657	139.493	-1.0214	0.177324	-5.7601	8.4064e-09	1.38607e-07
GNE	1170.01	0.608753	0.105714	5.7585	8.48662e-09	1.39823e-07
RNF133	1.51125	0.966913	0.167951	5.75712	8.55607e-09	1.4086e-07
TNNC1	1588.08	-1.7855	0.310286	-5.75437	8.69639e-09	1.43062e-07
CHRNA3	36.3314	0.968486	0.168329	5.75353	8.74009e-09	1.43672e-07
IFNK	11.9513	-1.79802	0.312518	-5.75333	8.75024e-09	1.4373e-07
EME1	285.298	0.449433	0.0781381	5.75178	8.83109e-09	1.44949e-07
ERCC6L	476.291	0.447252	0.0777736	5.7507	8.88754e-09	1.45765e-07
CDKN2B-AS1	70.109	0.993183	0.172732	5.74985	8.93219e-09	1.46387e-07
LINC02227	1.44334	1.48984	0.259171	5.74846	9.00585e-09	1.47454e-07
GATM	765.777	0.845957	0.147165	5.74837	9.01089e-09	1.47454e-07
ZDHHC8	2518.66	-0.372872	0.0648744	-5.74759	9.0522e-09	1.48018e-07
FEZ1	2186	-0.811556	0.141207	-5.74727	9.06953e-09	1.4819e-07
ENO3	887.849	-1.22974	0.213984	-5.74688	9.09053e-09	1.48422e-07
TRIM55	65.2434	-1.4415	0.250962	-5.74389	9.25236e-09	1.5095e-07
CENPS-CORT	31.9149	0.501101	0.08727	5.74196	9.35881e-09	1.52572e-07
IL21R	320.192	0.838624	0.146069	5.74129	9.396e-09	1.53064e-07
BRMS1	5757.99	-0.519124	0.0904602	-5.73871	9.54028e-09	1.55262e-07
XPR1	4879.22	-0.42801	0.0745841	-5.73862	9.54523e-09	1.55262e-07
PTN	1056.37	1.13323	0.197678	5.73271	9.8838e-09	1.60649e-07
RHEBL1	133.358	0.611491	0.106691	5.73143	9.95864e-09	1.61744e-07
LINC02716	10.2735	-0.999629	0.174487	-5.72897	1.01043e-08	1.63987e-07
MMP2	21173.3	-0.805888	0.140821	-5.72277	1.04799e-08	1.69956e-07
TMEM80	714.064	0.432696	0.0756314	5.72111	1.05829e-08	1.71498e-07
GOLT1B	2844.15	-0.388951	0.0680064	-5.71934	1.06941e-08	1.73171e-07
FXYD6	508.202	1.01875	0.178161	5.71813	1.07705e-08	1.74279e-07
QTRT2	1434.37	0.329145	0.0576009	5.71423	1.102e-08	1.78183e-07
FUZ	418.887	0.657021	0.114985	5.71398	1.10363e-08	1.78313e-07
WNK4	68.3127	1.08372	0.189671	5.71367	1.10564e-08	1.78506e-07
SRRM5	31.1756	0.582093	0.101901	5.71233	1.11441e-08	1.79788e-07
CGGBP1	2945.64	0.285161	0.0499233	5.71197	1.11673e-08	1.80028e-07
NIFK	2988.34	-0.317231	0.0555456	-5.71118	1.12194e-08	1.80734e-07
CASC2	49.8554	0.513578	0.0899317	5.71076	1.12475e-08	1.81053e-07
CCDC89	17.2956	-0.921945	0.161561	-5.70647	1.15344e-08	1.85533e-07
TMEM208	2164	-0.426831	0.074801	-5.70621	1.15517e-08	1.85674e-07
DUSP14	3740.12	-0.532094	0.0932955	-5.70332	1.17497e-08	1.88716e-07
TBL1Y	15.7371	2.02183	0.354532	5.70281	1.17849e-08	1.89141e-07
SMPX	350.039	-2.01518	0.353499	-5.70067	1.19336e-08	1.91387e-07
ADARB1	1095.82	-0.498242	0.087404	-5.70046	1.19487e-08	1.91468e-07
GHRL	16.8806	0.736846	0.129263	5.70035	1.19563e-08	1.91468e-07
CENPQ	456.713	0.410754	0.0720727	5.69916	1.20401e-08	1.92669e-07
WDHD1	1427.06	0.399968	0.070191	5.69829	1.21016e-08	1.93489e-07
ZNF277	903.028	-0.315971	0.0554511	-5.69818	1.21092e-08	1.93489e-07
LINC01615	273.518	-1.0011	0.175722	-5.69704	1.21905e-08	1.94645e-07
PLCL2	270.517	0.689905	0.121107	5.69667	1.22172e-08	1.94928e-07
SCT	46.5328	-1.18374	0.207884	-5.69423	1.23931e-08	1.97589e-07
MGAT4C	29.3035	1.48043	0.26002	5.69352	1.24443e-08	1.9826e-07
CIDEB	60.0422	0.547205	0.0961273	5.69251	1.25189e-08	1.99301e-07
ZNF76	1119.94	0.313896	0.0551435	5.69236	1.25297e-08	1.99314e-07
MKRN2OS	61.9532	0.739714	0.129951	5.69224	1.2538e-08	1.99314e-07
SLC24A2	91.5788	-0.951492	0.167168	-5.69181	1.25699e-08	1.99674e-07
TEX15	60.6272	2.13394	0.375007	5.69039	1.26751e-08	2.01198e-07
KSR1	1362.45	0.50895	0.0894651	5.68881	1.27925e-08	2.02914e-07
IL36B	112.398	-1.3207	0.232224	-5.68715	1.29174e-08	2.04746e-07
ELOVL1	6966.44	-0.376732	0.0662463	-5.68684	1.29415e-08	2.04881e-07
PKD1L2	31.2543	-1.19431	0.210014	-5.68679	1.29448e-08	2.04881e-07
PLAU	17989.7	-0.673096	0.118399	-5.685	1.30815e-08	2.06894e-07
PAPPA2	39.2862	-1.19545	0.210361	-5.68287	1.32449e-08	2.09203e-07
CD81-AS1	8.03407	-1.09633	0.192919	-5.68285	1.32468e-08	2.09203e-07
PHF23	2545.55	-0.285573	0.0502597	-5.68195	1.33164e-08	2.10149e-07
PRB2	8.05765	-1.88692	0.332142	-5.68107	1.33858e-08	2.11091e-07
FANCG	1576.56	0.477244	0.0840356	5.67907	1.35426e-08	2.13407e-07
MFAP5	1744.33	-1.1104	0.195528	-5.67895	1.35523e-08	2.13407e-07
GINS2	1270.5	0.508968	0.0896321	5.67842	1.35946e-08	2.13917e-07
SPDL1	821.245	0.350763	0.0617737	5.67819	1.36131e-08	2.14054e-07
NECTIN3	259.981	0.783317	0.138005	5.67601	1.37874e-08	2.16638e-07
ADRA1D	18.8265	-0.847359	0.149385	-5.67231	1.40886e-08	2.21211e-07
PANO1	27.3168	-0.540245	0.0952557	-5.67152	1.41537e-08	2.22071e-07
KCNH6	2.95306	1.40927	0.248522	5.67061	1.42288e-08	2.23057e-07
CBSL	16.2622	1.51556	0.26727	5.67051	1.4237e-08	2.23057e-07
RN7SL2	1993.73	0.765545	0.135035	5.66922	1.43448e-08	2.24583e-07
RAPSN	93.6682	-1.24827	0.220213	-5.66849	1.44061e-08	2.25381e-07
MMP3	7070.04	-1.21326	0.214082	-5.66726	1.45098e-08	2.2684e-07
SAP30-DT	52.3785	0.517907	0.0913934	5.66679	1.45499e-08	2.27303e-07
FN1	126724	-1.09165	0.192666	-5.66601	1.46161e-08	2.28173e-07
ASPM	2242.56	0.467699	0.0825495	5.66568	1.46439e-08	2.28443e-07
MDFI	4595.6	-0.599726	0.105929	-5.66161	1.49961e-08	2.33667e-07
LOC100287837	14.4056	-0.734246	0.12969	-5.66156	1.50003e-08	2.33667e-07
GUK1	12713.4	-0.46064	0.081405	-5.65862	1.52596e-08	2.37535e-07
IGLON5	65.4938	-0.803687	0.142114	-5.65524	1.55627e-08	2.41967e-07
FEN1	3252.02	0.383167	0.0677549	5.6552	1.55666e-08	2.41967e-07
HECW1	131.96	-0.838191	0.148234	-5.65453	1.56275e-08	2.42741e-07
GFOD1	2120.17	-0.457244	0.080876	-5.65364	1.57084e-08	2.43823e-07
PES1	7178.65	-0.376474	0.0666055	-5.65231	1.58309e-08	2.45549e-07
SMR3B	6.56031	-4.31101	0.762954	-5.65042	1.60054e-08	2.48078e-07
POMGNT2	647.781	0.474792	0.0840305	5.65023	1.60233e-08	2.48178e-07
UBR7	2294.49	0.255663	0.0452568	5.64917	1.61223e-08	2.49534e-07
CACNB1	587.929	-0.826861	0.14638	-5.64873	1.61634e-08	2.49992e-07
LINC00462	24.6039	-1.15483	0.204453	-5.64839	1.61962e-08	2.50321e-07
ZAR1	1.97531	1.41695	0.250894	5.64762	1.62687e-08	2.51263e-07
PAFAH1B2	6052.98	-0.299334	0.0530095	-5.64679	1.63468e-08	2.52121e-07
DCBLD1	2694.41	-0.618152	0.10947	-5.64679	1.63475e-08	2.52121e-07
NTNG1	24.0258	-1.30842	0.231809	-5.64438	1.65779e-08	2.55493e-07
PAXBP1	1007.02	0.315196	0.0558622	5.64239	1.67707e-08	2.58281e-07
TDRG1	3.26113	1.55245	0.275168	5.64184	1.68247e-08	2.58826e-07
SLC5A10	74.6442	-0.95635	0.169512	-5.64178	1.68299e-08	2.58826e-07
NEPRO	2287.66	0.27879	0.0494378	5.63921	1.70828e-08	2.62528e-07
RTL5	156.716	0.786864	0.139558	5.63826	1.71773e-08	2.63795e-07
TM7SF3	3566.61	0.459915	0.0816243	5.63453	1.75539e-08	2.69387e-07
DENND1C	805.722	0.449911	0.0798612	5.63366	1.76421e-08	2.70452e-07
IQCC	204.534	0.440475	0.0781871	5.6336	1.76482e-08	2.70452e-07
DIPK1A	1017.93	-0.3987	0.0707932	-5.6319	1.78236e-08	2.72947e-07
PRODH	530.306	0.852658	0.151415	5.63127	1.78892e-08	2.73759e-07
ELMO3	2975.8	-0.531581	0.0944174	-5.63011	1.80092e-08	2.75401e-07
SLC39A13	2240.96	-0.45749	0.0812789	-5.62864	1.81636e-08	2.77567e-07
LOC100129534	53.9183	0.85991	0.152819	5.62698	1.83396e-08	2.8006e-07
THOC3	1131.92	0.450581	0.0800866	5.62617	1.8425e-08	2.81166e-07
SMC1A	7005.56	0.37607	0.066847	5.62582	1.84625e-08	2.8154e-07
RNPC3	331.758	0.32496	0.0577911	5.62302	1.87651e-08	2.85954e-07
NR1I3	27.6821	0.583297	0.103763	5.62144	1.89367e-08	2.88367e-07
SFN	206660	-0.741112	0.131851	-5.62083	1.90043e-08	2.89193e-07
LOC389641	150.404	0.466574	0.0830183	5.62013	1.90814e-08	2.90163e-07
CLCF1	512.961	-0.673431	0.119891	-5.61704	1.94253e-08	2.95185e-07
GAS1RR	29.6516	0.789898	0.140679	5.61489	1.96683e-08	2.98669e-07
LINC02777	72.699	-0.809429	0.144179	-5.61406	1.97638e-08	2.9991e-07
FREM2	363.291	-1.66603	0.296836	-5.61263	1.99278e-08	3.02187e-07
TOM1	4680.76	-0.414136	0.0738335	-5.60905	2.03442e-08	3.08286e-07
EIF3B	19351.1	-0.384975	0.0686614	-5.60686	2.06031e-08	3.11992e-07
SUSD4	1647.96	0.958154	0.170926	5.60567	2.0745e-08	3.13922e-07
SCARF2	600.737	-0.797168	0.14224	-5.60438	2.09003e-08	3.16051e-07
HP1BP3	8271.59	0.252049	0.0449794	5.60365	2.0988e-08	3.17157e-07
MYBPH	1852.67	-1.98118	0.353598	-5.60292	2.10772e-08	3.18283e-07
S100A7	41454.8	-1.34598	0.240285	-5.60161	2.12376e-08	3.20482e-07
PITX3	19.1829	-0.874664	0.156151	-5.60141	2.12621e-08	3.20629e-07
ST8SIA6-AS1	6.46229	-1.54115	0.275166	-5.60079	2.13381e-08	3.21552e-07
KRT15	37329.3	1.05209	0.187857	5.60051	2.13727e-08	3.2185e-07
DGKI	128.248	-0.966855	0.172687	-5.59889	2.15725e-08	3.24634e-07
NAT8L	76.3158	-1.07601	0.192246	-5.59703	2.18055e-08	3.27687e-07
DMRTA2	183.203	1.80495	0.322484	5.59703	2.18055e-08	3.27687e-07
HDHD2	654.013	0.349531	0.0624508	5.5969	2.18224e-08	3.27713e-07
ZNRD2	1651.45	-0.489969	0.0875508	-5.5964	2.18845e-08	3.28419e-07
IKZF2	851.881	0.702985	0.125622	5.59604	2.19309e-08	3.28887e-07
ZNF782	126.124	0.378729	0.0676952	5.59462	2.21101e-08	3.31347e-07
LINC02762	252.003	-0.716029	0.12799	-5.59444	2.21341e-08	3.31477e-07
CCDC7	45.9616	0.446088	0.0797601	5.59287	2.23341e-08	3.34109e-07
RASEF	661.337	0.846681	0.151387	5.59282	2.23406e-08	3.34109e-07
PBX4	102.826	0.640328	0.114505	5.59217	2.24253e-08	3.35145e-07
MUSTN1	17.0729	-1.71101	0.30598	-5.59191	2.24591e-08	3.35419e-07
WEE1	2611.97	0.431222	0.0771374	5.59031	2.26662e-08	3.3828e-07
MIR4435-2HG	1194.07	-0.540978	0.0967948	-5.58891	2.28494e-08	3.4078e-07
DDX10	1578.91	-0.359419	0.064326	-5.58746	2.30416e-08	3.43245e-07
HSPB7	1505.85	-1.60989	0.288128	-5.58742	2.30464e-08	3.43245e-07
SLC35F5	2318.85	-0.352692	0.063126	-5.58711	2.30883e-08	3.43634e-07
SLC18B1	827.42	0.42091	0.0753793	5.5839	2.35182e-08	3.49794e-07
DRAP1	7476.53	-0.493203	0.0883341	-5.58338	2.35883e-08	3.50596e-07
AACSP1	36.97	1.30778	0.234237	5.58315	2.36198e-08	3.50824e-07
DSC1	1776.25	-1.55323	0.278368	-5.57978	2.40822e-08	3.57447e-07
EXO1	850.944	0.420062	0.0753077	5.57794	2.43382e-08	3.6093e-07
FLJ40194	1.91815	1.36738	0.245144	5.57786	2.43501e-08	3.6093e-07
PPP1R1A	50.7631	-1.48621	0.266539	-5.57596	2.46168e-08	3.64634e-07
PCGF1	916.489	-0.305116	0.0547288	-5.57505	2.47459e-08	3.66297e-07
GJB1	13.5543	-1.60928	0.288702	-5.57419	2.48683e-08	3.67858e-07
TTPA	3.50039	1.59688	0.286538	5.57301	2.50378e-08	3.70113e-07
AKAP5	122.295	0.627532	0.112606	5.5728	2.50674e-08	3.70298e-07
MEMO1	183.16	-0.274682	0.0493108	-5.57041	2.54143e-08	3.75168e-07
ZSCAN16	107.057	0.595724	0.106954	5.56989	2.54907e-08	3.7604e-07
ZNF300	254.161	0.709889	0.127498	5.56784	2.57912e-08	3.80214e-07
MSRA	380.332	0.526654	0.0946352	5.5651	2.62005e-08	3.85986e-07
TNN	108.099	-1.07717	0.193564	-5.56491	2.62285e-08	3.86137e-07
WNT7A	683.041	-1.02325	0.183924	-5.56346	2.64482e-08	3.89108e-07
TRMT12	827.032	-0.415516	0.0746934	-5.56295	2.65258e-08	3.89985e-07
DLGAP4	6932.08	-0.357275	0.0642262	-5.56277	2.65528e-08	3.90117e-07
DUT	3009.05	0.387357	0.0696429	5.56205	2.6662e-08	3.91457e-07
IVNS1ABP	11622.8	-0.438967	0.0789355	-5.56108	2.68112e-08	3.93381e-07
LCE5A	11.1272	-1.57255	0.28282	-5.56025	2.69382e-08	3.94979e-07
ZG16B	430.425	-1.39154	0.25032	-5.55903	2.71281e-08	3.97495e-07
NCK1	2731.59	0.425055	0.0764657	5.55876	2.71692e-08	3.97828e-07
TIPIN	455.998	0.354536	0.0638001	5.55697	2.74492e-08	4.01658e-07
KRBA1	942.162	-0.481558	0.0866744	-5.55595	2.76112e-08	4.03756e-07
CRACD	81.5228	0.947221	0.170493	5.55577	2.76395e-08	4.03897e-07
RBM7	1096.07	-0.285818	0.0514705	-5.55305	2.80729e-08	4.09955e-07
IFNL4	1.77743	1.88534	0.339531	5.55277	2.81181e-08	4.10073e-07
STX3	1921.42	-0.344536	0.0620477	-5.55276	2.81188e-08	4.10073e-07
PPP1R14B	7675.66	-0.468059	0.0843146	-5.55134	2.83489e-08	4.13151e-07
EFNA3	1014.55	-0.649446	0.117052	-5.54836	2.88355e-08	4.19962e-07
TMEM255A	146.957	0.917986	0.165476	5.54756	2.89681e-08	4.2161e-07
FAAP24	291.703	0.351217	0.0633135	5.54727	2.90161e-08	4.22025e-07
LINC01137	541.851	-0.552002	0.0995242	-5.54641	2.91598e-08	4.23832e-07
SULT1C2P1	0.76397	2.50948	0.452492	5.54592	2.92418e-08	4.2474e-07
NR2C2	1618.66	0.403138	0.0727046	5.54488	2.94158e-08	4.26981e-07
HIC1	386.928	-0.561389	0.101254	-5.54437	2.95021e-08	4.27947e-07
PDIA2	69.4144	-1.5249	0.275086	-5.54337	2.96707e-08	4.30107e-07
GMNN	1314.99	0.421163	0.0759885	5.54245	2.9826e-08	4.32069e-07
ADGRD2	50.3486	0.918522	0.165739	5.54199	2.99047e-08	4.3292e-07
LIPK	112.293	-1.25795	0.227058	-5.54022	3.02098e-08	4.37046e-07
PLAAT3	613.306	-0.884981	0.159745	-5.53996	3.02546e-08	4.37402e-07
CXCL14	42592.3	-1.08145	0.195241	-5.53906	3.04094e-08	4.39348e-07
C1orf105	9.35222	-1.56332	0.282249	-5.5388	3.04556e-08	4.39723e-07
SNX14	1848.68	-0.274798	0.0496285	-5.53711	3.07508e-08	4.4369e-07
CDIPT	4672.01	-0.266206	0.0480871	-5.53591	3.09621e-08	4.46442e-07
FNDC11	52.7981	-0.769096	0.13894	-5.53547	3.10401e-08	4.4727e-07
ANKRD6	313.602	0.736267	0.133023	5.53489	3.11429e-08	4.48454e-07
FKBP14	1382.29	-0.451073	0.0815071	-5.53416	3.1273e-08	4.50029e-07
LRRC17	340.391	-1.06814	0.193052	-5.53292	3.14945e-08	4.52915e-07
IKBKE	1410.02	0.418309	0.0756081	5.5326	3.15525e-08	4.53172e-07
PUS3	569.781	-0.296636	0.0536162	-5.53259	3.1554e-08	4.53172e-07
GLIS1	149.911	-0.890604	0.161014	-5.53121	3.18036e-08	4.56455e-07
YWHAG	17874	-0.301486	0.0545199	-5.52984	3.20524e-08	4.5968e-07
SIAE	1004.12	-0.44799	0.0810147	-5.52974	3.20707e-08	4.5968e-07
F2RL1	2813.52	-0.653973	0.118273	-5.52935	3.21421e-08	4.604e-07
ANKRD33B	842.81	0.85269	0.154304	5.52604	3.27542e-08	4.68858e-07
GDPGP1	207.056	0.422854	0.0765294	5.52538	3.28776e-08	4.70314e-07
LINC01475	9.37356	2.05104	0.371271	5.52438	3.30658e-08	4.72695e-07
PLXDC2	3666.79	-0.654613	0.118522	-5.52316	3.32964e-08	4.75485e-07
CYP4F11	1955.02	-1.30563	0.236394	-5.52311	3.33048e-08	4.75485e-07
SH3BP5-AS1	129.04	0.57642	0.10437	5.52287	3.33514e-08	4.75838e-07
SYCP3	5.71509	0.867662	0.157117	5.52238	3.34434e-08	4.76838e-07
INTS7	1806.16	0.253379	0.0458907	5.52136	3.36395e-08	4.79319e-07
KIAA1841	561.509	0.36318	0.0658027	5.51922	3.40509e-08	4.84863e-07
WDR7	881.113	0.355796	0.064477	5.51819	3.42501e-08	4.8738e-07
LMOD3	306.461	-1.65934	0.300747	-5.5174	3.44061e-08	4.89278e-07
COPS7A	4682.1	-0.289885	0.0525464	-5.51674	3.45346e-08	4.90784e-07
OSTM1	2095.74	-0.378673	0.0686537	-5.5157	3.47402e-08	4.93383e-07
MTHFD1	5546.06	0.34893	0.0632629	5.51554	3.47703e-08	4.93431e-07
LOC100505851	7.76261	-1.49051	0.270242	-5.51545	3.4789e-08	4.93431e-07
L1TD1	16.7293	-1.2462	0.22597	-5.51492	3.48947e-08	4.94608e-07
UBE2D1	1163.06	-0.290069	0.0525989	-5.51473	3.49318e-08	4.9481e-07
LOC153684	65.26	0.467475	0.0847742	5.51436	3.5006e-08	4.95538e-07
LINC01857	10.3579	1.05568	0.191524	5.51197	3.5484e-08	5.01977e-07
EFHC2	56.7427	0.969198	0.17586	5.5112	3.56389e-08	5.0384e-07
PGPEP1	644.62	0.567678	0.103045	5.50903	3.60809e-08	5.09638e-07
FBXO40	22.5215	-1.78425	0.323881	-5.50896	3.60959e-08	5.09638e-07
COL4A6	2339.15	-0.954542	0.173401	-5.50482	3.69538e-08	5.20874e-07
LOC283683	5.23485	1.48434	0.269645	5.5048	3.69594e-08	5.20874e-07
ATP1A2	516.954	-1.54697	0.281027	-5.50469	3.69829e-08	5.20874e-07
SP2-AS1	59.4965	0.446707	0.0811506	5.50466	3.69877e-08	5.20874e-07
CLDN10	243.478	1.69602	0.308228	5.50249	3.74473e-08	5.27004e-07
JKAMP	1934.13	-0.296901	0.0539674	-5.50149	3.76588e-08	5.29638e-07
SLURP1	2382.65	-1.5247	0.27719	-5.50056	3.78579e-08	5.32094e-07
DDX11-AS1	40.1504	0.683873	0.124347	5.4997	3.80436e-08	5.34357e-07
CNTRL	1186.4	0.410608	0.0746969	5.49699	3.86332e-08	5.42289e-07
BSN	37.5151	0.774682	0.140933	5.4968	3.86744e-08	5.42515e-07
SYNPO2L	392.579	-1.36357	0.248081	-5.49644	3.8753e-08	5.43267e-07
INHBA-AS1	20.7121	-0.977714	0.177888	-5.49623	3.88006e-08	5.43584e-07
GPATCH1	570.027	0.26235	0.0477373	5.4957	3.89172e-08	5.44866e-07
PAX9	1552.3	0.832788	0.15155	5.49515	3.90384e-08	5.4621e-07
SLC25A39	11116.4	-0.35997	0.0655149	-5.49447	3.91878e-08	5.47947e-07
NT5M	140.871	0.838272	0.152611	5.49288	3.9544e-08	5.52573e-07
RPA1	6698.35	0.269467	0.0490694	5.49155	3.98424e-08	5.56385e-07
USP4	2234.72	0.262612	0.0478235	5.49128	3.99036e-08	5.56881e-07
TPM2	10074.9	-0.869494	0.15836	-5.49061	4.00537e-08	5.58616e-07
SP140L	1201.98	-0.435237	0.0792745	-5.49025	4.0136e-08	5.59405e-07
KLF1	5.32062	0.741205	0.135076	5.48733	4.08052e-08	5.68367e-07
MUC5AC	84.1442	-1.88852	0.344339	-5.48447	4.14712e-08	5.77273e-07
SH2D4B	16.982	0.785118	0.143182	5.48336	4.17317e-08	5.80528e-07
DBP	859.814	0.557846	0.101749	5.48257	4.19185e-08	5.82753e-07
LINC01527	438.937	-1.38305	0.252287	-5.48206	4.20401e-08	5.8407e-07
LINC00909	294.624	0.388827	0.0709476	5.48047	4.2419e-08	5.88957e-07
PAN2	1200.25	0.367975	0.0671476	5.48009	4.25111e-08	5.89859e-07
NABP1	2105.89	-0.518839	0.0946928	-5.47918	4.27297e-08	5.92513e-07
EHMT1	3756.73	0.266347	0.0486166	5.47852	4.28899e-08	5.94355e-07
BEND5	61.1686	1.01227	0.184789	5.47795	4.30289e-08	5.959e-07
MSH3	854.72	0.299706	0.0547441	5.47467	4.38329e-08	6.06648e-07
EVA1B	546.586	-0.548728	0.100246	-5.47382	4.40444e-08	6.09188e-07
C11orf1	475.956	-0.449063	0.08206	-5.47238	4.44034e-08	6.13762e-07
TRIM63	218.27	-1.6456	0.300746	-5.47174	4.4563e-08	6.15577e-07
RBFOX1	53.8276	-1.67238	0.305689	-5.47085	4.47887e-08	6.18023e-07
KRT79	297.813	-1.44529	0.264183	-5.47082	4.47971e-08	6.18023e-07
SLC37A2	2377.09	-0.602368	0.110147	-5.46875	4.53212e-08	6.24856e-07
UNC45B	277.09	-1.64525	0.300873	-5.46824	4.54518e-08	6.26261e-07
MEG3	550.406	-0.943239	0.17253	-5.46709	4.57488e-08	6.29952e-07
LGALS9B	184.393	-1.02612	0.18771	-5.46652	4.58958e-08	6.31576e-07
RNF5	1642.63	0.311372	0.0569796	5.46463	4.63884e-08	6.37951e-07
KRTAP2-3	8.61137	-1.59908	0.292654	-5.46407	4.65342e-08	6.39551e-07
ALDH1L1-AS2	3.83036	1.56765	0.286909	5.46393	4.6571e-08	6.39651e-07
DGCR8	1959.33	0.238458	0.0436542	5.46245	4.6962e-08	6.44471e-07
PCSK1N	101.275	-1.29165	0.236462	-5.46237	4.69812e-08	6.44471e-07
NUDT6	65.788	0.437444	0.0801175	5.46004	4.76038e-08	6.52599e-07
CD81	20837.2	-0.339152	0.0621274	-5.45898	4.78877e-08	6.56076e-07
IFT172	829.519	0.379632	0.0695554	5.45797	4.81597e-08	6.59077e-07
TPGS2	3565.33	0.364698	0.0668197	5.45795	4.81674e-08	6.59077e-07
FOXH1	17.0513	-1.35192	0.247743	-5.45694	4.84405e-08	6.62397e-07
TCEA3	1396.52	0.734428	0.134593	5.45666	4.85171e-08	6.63027e-07
CCDC60	29.5499	1.78115	0.326542	5.45458	4.90889e-08	6.70419e-07
RBSN	1333.94	0.261337	0.0479147	5.45421	4.91902e-08	6.71101e-07
PPARGC1B	727.359	0.507621	0.0930702	5.45418	4.92007e-08	6.71101e-07
FAIM	673.677	0.371353	0.0680957	5.4534	4.94168e-08	6.73626e-07
TCAP	1722.16	-1.60065	0.293544	-5.45284	4.95709e-08	6.75303e-07
CCP110	1002.52	0.331058	0.0607673	5.44796	5.09505e-08	6.93662e-07
GIN1	222.552	0.274203	0.050351	5.44584	5.15627e-08	7.0116e-07
ATG3	3006.27	0.261702	0.0480555	5.44582	5.15658e-08	7.0116e-07
FAM177A1	2682.16	-0.298466	0.0548196	-5.44451	5.19486e-08	7.05922e-07
ZNF266	1257.49	0.351292	0.0645302	5.44384	5.21428e-08	7.08118e-07
ZNF710-AS1	196.732	0.600064	0.110233	5.44359	5.22177e-08	7.08693e-07
SMG9	1672.42	0.34228	0.0628851	5.44295	5.24066e-08	7.10812e-07
TMEM102	984.582	-0.371313	0.0682278	-5.44225	5.26105e-08	7.13132e-07
KIRREL1	4351.33	-0.549236	0.100955	-5.44039	5.3165e-08	7.20198e-07
TMEM233	36.3348	-0.808122	0.148568	-5.43939	5.34632e-08	7.23787e-07
KATNAL2	87.208	0.824848	0.151713	5.43691	5.42127e-08	7.33414e-07
FAAH2	325.086	0.641235	0.117943	5.43681	5.42419e-08	7.33414e-07
PRNP	22708	-0.514141	0.09458	-5.43604	5.44768e-08	7.36132e-07
ZNF700	422.016	0.353555	0.0650669	5.43371	5.51937e-08	7.45355e-07
KDM3B	4048.12	0.31967	0.0588448	5.43242	5.55935e-08	7.50288e-07
EPHB4	8202.76	-0.373004	0.0686685	-5.43195	5.57417e-08	7.51821e-07
XPO7	4263.91	0.296488	0.0545962	5.43055	5.61805e-08	7.57176e-07
LINC00634	12.4565	0.935562	0.17228	5.43046	5.62085e-08	7.57176e-07
STARD13-AS	5.89447	-0.873661	0.160954	-5.42801	5.69858e-08	7.6703e-07
CCDC189	40.8884	0.526375	0.0969752	5.42793	5.70106e-08	7.6703e-07
CITED4	2153.59	-0.793565	0.146205	-5.42775	5.707e-08	7.67353e-07
LOC101928489	21.0957	-0.621378	0.114494	-5.42715	5.72623e-08	7.69462e-07
ZNF324B	269.299	0.294317	0.0542354	5.42667	5.74157e-08	7.71047e-07
NAA50	12405.9	0.304096	0.0560408	5.42633	5.75233e-08	7.72014e-07
ARHGEF26-AS1	28.8295	-1.31686	0.242745	-5.42485	5.80044e-08	7.7773e-07
INF2	7570.49	-0.39008	0.0719081	-5.4247	5.80512e-08	7.7773e-07
SFXN3	2461.28	-0.450781	0.0830981	-5.42469	5.80567e-08	7.7773e-07
IL27RA	1469.86	0.664006	0.122411	5.42439	5.81525e-08	7.78533e-07
TRPM1	8.55914	-1.31741	0.24288	-5.42413	5.82361e-08	7.79172e-07
CDCA8	1801.92	0.386263	0.0712181	5.42366	5.83913e-08	7.80767e-07
RXRG	26.3321	-1.13956	0.210145	-5.42275	5.86893e-08	7.84269e-07
RABGEF1	342.671	-0.33804	0.0623683	-5.42006	5.95785e-08	7.95662e-07
ZNF488	263.927	0.767848	0.141706	5.41861	6.00626e-08	8.01634e-07
PTPRD-AS1	23.1155	-1.27496	0.23531	-5.41821	6.01981e-08	8.0295e-07
AKR1C4	5.36261	-1.51935	0.280438	-5.41777	6.03482e-08	8.04457e-07
SLC6A16	43.451	0.758025	0.139933	5.41705	6.05914e-08	8.07204e-07
LY75	660.342	0.684597	0.126431	5.41478	6.13632e-08	8.16655e-07
XPC	1230.97	0.351593	0.0649326	5.41475	6.1376e-08	8.16655e-07
TEDC2	511.163	0.493588	0.0911758	5.41358	6.17763e-08	8.21477e-07
IGFL2-AS1	411.227	-1.21685	0.224798	-5.41307	6.19533e-08	8.23327e-07
WFIKKN2	10.2598	-1.46346	0.270373	-5.41274	6.20686e-08	8.24223e-07
MEIOB	4.6346	1.98135	0.366064	5.41258	6.21238e-08	8.24223e-07
DTX2P1-UPK3BP1-PMS2P11	61.2446	0.554058	0.102365	5.41255	6.21346e-08	8.24223e-07
TMEM213	10.4108	-1.81032	0.334498	-5.41205	6.23064e-08	8.25998e-07
CIDEA	33.6535	-1.26863	0.234446	-5.41118	6.26103e-08	8.2952e-07
STK17A	4546.72	-0.471893	0.0872141	-5.41074	6.27644e-08	8.31055e-07
SFI1	858.275	0.384911	0.0711475	5.41004	6.30109e-08	8.3381e-07
TMOD1	281.033	-1.12238	0.207487	-5.4094	6.32374e-08	8.36297e-07
PPP1R12B	1580.82	0.617617	0.114208	5.40784	6.37909e-08	8.43104e-07
KAT6A	3405.76	0.481343	0.089012	5.40763	6.38657e-08	8.43578e-07
FKBP7	365.375	-0.598215	0.110653	-5.40621	6.43708e-08	8.49734e-07
GLI2	646.506	-0.975412	0.180582	-5.40148	6.60925e-08	8.71931e-07
BPGM	3335.11	-0.597716	0.110672	-5.4008	6.63449e-08	8.74729e-07
CALHM5	441.901	-0.693729	0.12847	-5.39992	6.6671e-08	8.78495e-07
C2CD2	1536.29	0.435334	0.0806341	5.39888	6.70576e-08	8.82552e-07
TOP2B	5112.65	0.293407	0.0543459	5.39887	6.70601e-08	8.82552e-07
DHX32	2594.87	-0.280731	0.0519994	-5.39873	6.71128e-08	8.8271e-07
PDS5B	1735.63	0.294973	0.0546398	5.3985	6.71988e-08	8.83306e-07
SEMA6B	815.035	-0.529852	0.0982013	-5.39558	6.83039e-08	8.9729e-07
LINC00705	4.89474	-1.19952	0.222323	-5.39538	6.83802e-08	8.97749e-07
CEP128	360.936	0.359797	0.0666946	5.39469	6.86417e-08	9.00637e-07
SEC11C	1433.82	0.407006	0.0754565	5.39392	6.8937e-08	9.03541e-07
BDNF-AS	47.141	0.622055	0.115326	5.3939	6.89463e-08	9.03541e-07
GALNT6	5207.06	-0.778307	0.14431	-5.39331	6.91708e-08	9.05938e-07
PRIM2	933.189	0.312541	0.0579515	5.39315	6.9232e-08	9.06192e-07
ARHGEF39	437.276	0.543903	0.100891	5.39102	7.00585e-08	9.16459e-07
DDX46	3383.74	0.22906	0.0424914	5.39073	7.01713e-08	9.1738e-07
REC8	498.592	0.754865	0.140147	5.38622	7.19538e-08	9.40119e-07
GOLGA7B	1910.98	-0.902513	0.167593	-5.38515	7.23854e-08	9.45188e-07
BEST3	106.216	-1.52485	0.283258	-5.38325	7.31535e-08	9.54644e-07
CLDN7	4426.04	0.75601	0.140495	5.38106	7.40498e-08	9.65187e-07
VPS9D1-AS1	550.058	-0.654359	0.121604	-5.38106	7.40503e-08	9.65187e-07
AASDHPPT	1894.2	-0.328016	0.0609832	-5.3788	7.4985e-08	9.76784e-07
FXYD5	8853.09	-0.647674	0.120431	-5.37798	7.53266e-08	9.80646e-07
RNF157	136.063	0.768471	0.142949	5.37583	7.62294e-08	9.91804e-07
UBASH3A	100.887	0.806336	0.149998	5.37565	7.63069e-08	9.92218e-07
ZNF593	342.432	-0.602364	0.112103	-5.37328	7.73161e-08	1.00474e-06
EGFL7	1306.84	-0.662046	0.123237	-5.37212	7.78144e-08	1.01061e-06
CDHR1	1626.61	-0.93402	0.173881	-5.37162	7.80332e-08	1.01285e-06
DEPDC1	1003.32	0.408863	0.0761448	5.36954	7.89371e-08	1.02397e-06
NAMPT	11012.5	-0.603711	0.11244	-5.36917	7.90992e-08	1.02546e-06
NPY6R	40.2196	-1.7482	0.325697	-5.36756	7.98097e-08	1.03318e-06
CAMK2A	150.857	-1.04546	0.194775	-5.36755	7.98148e-08	1.03318e-06
KCTD21	732.198	-0.413229	0.076989	-5.36738	7.98899e-08	1.03318e-06
SHISAL2A	32.6194	0.827548	0.154183	5.36732	7.99152e-08	1.03318e-06
BHLHE40-AS1	44.774	0.561366	0.10459	5.36728	7.99331e-08	1.03318e-06
FDCSP	4307.67	1.96042	0.365263	5.36714	7.99938e-08	1.03335e-06
CCDC28A	760.934	0.297619	0.055466	5.3658	8.0591e-08	1.04045e-06
TNFRSF13B	31.0968	1.2231	0.227951	5.36562	8.06702e-08	1.04069e-06
SYPL2	133.399	-1.25425	0.23376	-5.36554	8.0706e-08	1.04069e-06
CENPF	5017.9	0.433803	0.0808976	5.36238	8.21338e-08	1.05848e-06
SHMT1	1917.48	0.41505	0.0774175	5.36119	8.26754e-08	1.06483e-06
PXDC1	1990.69	-0.425996	0.0794637	-5.36089	8.28125e-08	1.06596e-06
SDCCAG8	1135.23	-0.307113	0.0572925	-5.36043	8.30221e-08	1.06744e-06
TRIM54	314.054	-1.58826	0.296293	-5.36043	8.30256e-08	1.06744e-06
FRMD5	99.8268	-0.937694	0.175001	-5.35821	8.40494e-08	1.07996e-06
PABPC4L	97.1387	0.890271	0.166181	5.35722	8.45129e-08	1.08527e-06
BCL2L11	1872.53	0.3445	0.0643206	5.35598	8.50943e-08	1.09209e-06
KIR2DL3	4.00321	1.23629	0.230895	5.35436	8.58607e-08	1.10128e-06
EDIL3	1644.04	-0.852885	0.159312	-5.35356	8.62398e-08	1.10549e-06
LOC101928134	4.21714	2.10057	0.392476	5.35211	8.69355e-08	1.1137e-06
FAM111A	1948.32	0.354509	0.0662385	5.35201	8.69828e-08	1.1137e-06
EFCAB13	48.5507	0.614112	0.114787	5.35	8.7952e-08	1.1253e-06
DPAGT1	1885.07	-0.292862	0.0547413	-5.34992	8.79927e-08	1.1253e-06
ARHGEF19	2376.21	0.466052	0.0871226	5.34939	8.82525e-08	1.12765e-06
LINC01816	26.5848	-0.625338	0.1169	-5.34933	8.82801e-08	1.12765e-06
FLJ37453	195.383	0.463807	0.0867062	5.34918	8.83531e-08	1.12792e-06
OGDHL	203.54	1.17588	0.219966	5.34573	9.00544e-08	1.14896e-06
ZNF527	149.054	0.414161	0.077487	5.3449	9.0465e-08	1.15352e-06
PHLPP1	1427.03	0.411772	0.077047	5.34443	9.07028e-08	1.15588e-06
PAQR8	380.411	0.602489	0.11274	5.34405	9.08929e-08	1.15762e-06
HTR7	581.228	-0.904602	0.169296	-5.34332	9.12601e-08	1.16161e-06
HNRNPH1	11777.8	0.245966	0.0460436	5.34202	9.19182e-08	1.16931e-06
COL5A3	5210.71	-0.688743	0.128942	-5.34148	9.21907e-08	1.17125e-06
DZIP3	451.134	0.422074	0.0790185	5.34147	9.21978e-08	1.17125e-06
EFNB3	247.468	-0.832618	0.15588	-5.3414	9.22329e-08	1.17125e-06
TNFRSF13C	176.404	0.825285	0.154519	5.34098	9.24431e-08	1.17323e-06
ANO4	70.3415	1.1982	0.224347	5.34083	9.25198e-08	1.17352e-06
CENPS	159.472	0.441252	0.0826283	5.3402	9.28437e-08	1.17668e-06
EXOSC6	1686.74	-0.276447	0.0517678	-5.34014	9.2877e-08	1.17668e-06
LINC02042	3.9295	-1.74599	0.326969	-5.33994	9.29775e-08	1.17726e-06
SRPK3	166.408	-1.03049	0.192982	-5.33983	9.30363e-08	1.17732e-06
PEBP4	17.2525	-1.31758	0.24679	-5.33887	9.35302e-08	1.18288e-06
PIGN	1478.25	0.366015	0.0685624	5.33842	9.37618e-08	1.18512e-06
IL1F10	76.944	-1.35944	0.254672	-5.33802	9.39684e-08	1.18704e-06
CDK6	6727.08	-0.621601	0.116462	-5.33737	9.43057e-08	1.19061e-06
C16orf87	519.449	-0.319265	0.0598245	-5.3367	9.46543e-08	1.19432e-06
PSG9	4.95333	-1.26768	0.237559	-5.33626	9.48834e-08	1.19651e-06
SPINK7	1367.54	-1.65269	0.30988	-5.33333	9.64284e-08	1.21529e-06
TACC3	4077.75	0.397871	0.074609	5.33274	9.67399e-08	1.21851e-06
PINCR	0.657688	1.98269	0.371927	5.33086	9.77497e-08	1.23051e-06
SPATA5	620.051	0.297971	0.0559175	5.32875	9.88885e-08	1.24413e-06
BEND6	195.894	-0.628728	0.118002	-5.32813	9.92295e-08	1.24769e-06
LINC02798	9.4529	-1.01046	0.189664	-5.3276	9.95173e-08	1.25059e-06
PTPN18	1946.71	0.376717	0.0707285	5.32625	1.00262e-07	1.25921e-06
CEP97	835.601	0.379062	0.0711895	5.32468	1.01129e-07	1.26938e-06
CEBPB	5095.56	-0.468461	0.0880034	-5.32321	1.01949e-07	1.27893e-06
RIC8B	537.244	0.248292	0.0466456	5.32294	1.02104e-07	1.28014e-06
EBF4	548.115	0.683142	0.128361	5.32202	1.0262e-07	1.28586e-06
TENT4B	1062.13	-0.318913	0.0599355	-5.32093	1.03237e-07	1.29285e-06
LIN52	627.727	0.307716	0.0578417	5.31997	1.03786e-07	1.29829e-06
STAG1	1955.47	0.43141	0.0810927	5.31996	1.03792e-07	1.29829e-06
TMEM198B	459.555	0.413934	0.0778199	5.31913	1.04262e-07	1.30343e-06
H1-5	16.5466	0.796758	0.149795	5.31897	1.04355e-07	1.30384e-06
ARTN	743.442	-0.744885	0.140062	-5.31825	1.04768e-07	1.30805e-06
AP5Z1	2545.16	-0.323834	0.0608919	-5.31818	1.04813e-07	1.30805e-06
INPP1	2203.71	0.533335	0.100298	5.3175	1.052e-07	1.31213e-06
SUZ12	2380.52	0.298174	0.0560758	5.31733	1.05302e-07	1.31265e-06
AMIGO2	2032.8	-0.766946	0.144261	-5.31637	1.05857e-07	1.31882e-06
TMC8	1181.78	0.593536	0.111651	5.31602	1.06063e-07	1.32062e-06
MPST	3157.45	-0.495682	0.0932605	-5.31503	1.06639e-07	1.32704e-06
LOC100507336	11.6735	-1.6612	0.312599	-5.31415	1.07154e-07	1.33268e-06
ADRA2C	198.363	-0.944604	0.177804	-5.31261	1.08067e-07	1.34325e-06
SLC12A9-AS1	27.4263	-0.595218	0.112053	-5.31194	1.08465e-07	1.34744e-06
PLN	112.743	-1.13184	0.213158	-5.30987	1.09705e-07	1.36206e-06
EXT2	6654.03	-0.413589	0.077897	-5.30943	1.09966e-07	1.36452e-06
FGF2	275.4	0.88122	0.16598	5.30919	1.10113e-07	1.36551e-06
SREK1	2449.77	0.237906	0.044811	5.30909	1.10171e-07	1.36551e-06
THBS3	1067.33	-0.435948	0.0821159	-5.30893	1.10269e-07	1.36594e-06
HAL	246.008	-1.33627	0.251727	-5.3084	1.10595e-07	1.36919e-06
SFTPB	42.9771	1.3237	0.249409	5.30734	1.11237e-07	1.37636e-06
TEX29	45.1662	-0.94406	0.177892	-5.30693	1.1149e-07	1.3787e-06
EEF1G	34.8388	-0.640546	0.12071	-5.30647	1.11767e-07	1.38134e-06
FAT3	48.6599	1.18739	0.223779	5.30606	1.12019e-07	1.38367e-06
MYPN	339.039	-1.66115	0.313115	-5.30523	1.12534e-07	1.38924e-06
LINC01929	75.9775	-1.1188	0.210893	-5.30506	1.12639e-07	1.38974e-06
PPT2	556.883	-0.38135	0.0719389	-5.30103	1.15154e-07	1.41997e-06
NCOA5	2176.21	0.221721	0.0418303	5.30048	1.15501e-07	1.42344e-06
TLR5	451.009	0.620425	0.117063	5.2999	1.15864e-07	1.42711e-06
CNMD	2.95256	-2.06988	0.390601	-5.29923	1.16289e-07	1.43153e-06
MXRA7	3635.44	-0.406785	0.0767964	-5.29693	1.17767e-07	1.4489e-06
SIK3	2418.41	-0.318833	0.0602025	-5.29602	1.18356e-07	1.45533e-06
FBXL13	29.8494	-0.734762	0.138749	-5.29563	1.18606e-07	1.45757e-06
WDR66	3074.99	-0.545627	0.103062	-5.29419	1.19545e-07	1.46827e-06
S100PBP	1114.38	0.2152	0.0406637	5.29219	1.20863e-07	1.48363e-06
LINC00601	5.85688	-1.26146	0.238403	-5.29128	1.21463e-07	1.49015e-06
RAB9B	34.2778	0.866531	0.163788	5.29057	1.21933e-07	1.49507e-06
LINC01907	14.2188	-0.98995	0.187141	-5.28985	1.22419e-07	1.50018e-06
RINL	332.894	0.552588	0.10449	5.28845	1.23358e-07	1.51083e-06
FAM86C1	482.587	-0.526444	0.0995563	-5.2879	1.23727e-07	1.5145e-06
SNX21	859.206	-0.402872	0.0762179	-5.2858	1.2516e-07	1.53118e-06
NCR1	15.1219	0.859066	0.162531	5.28556	1.25319e-07	1.53226e-06
CXCR4	2150.56	0.718579	0.135973	5.28471	1.25906e-07	1.53857e-06
PROSER2-AS1	51.9734	1.09272	0.20685	5.28268	1.27307e-07	1.55482e-06
B4GALT6	196.146	0.653963	0.123825	5.28133	1.28252e-07	1.56493e-06
RELB	2405.89	0.457717	0.0866677	5.28129	1.28279e-07	1.56493e-06
CYTH3	1940.61	-0.374395	0.0709021	-5.28046	1.28863e-07	1.57117e-06
GLUL	29770.2	0.573773	0.108705	5.27826	1.30413e-07	1.58918e-06
NT5C3A	1919.91	-0.396619	0.0751529	-5.2775	1.30958e-07	1.59492e-06
LOC101927708	1.83992	1.49516	0.28333	5.27711	1.31237e-07	1.5971e-06
CHMP7	2142.58	0.255693	0.0484539	5.27704	1.31287e-07	1.5971e-06
ST3GAL4	1203.09	-0.451916	0.0856398	-5.27694	1.31357e-07	1.5971e-06
ZNF445	790.744	0.309404	0.058646	5.27578	1.32191e-07	1.60634e-06
MYH3	1184.35	-1.20378	0.228179	-5.27561	1.32313e-07	1.60692e-06
LOC100129291	16.9578	-1.17154	0.222165	-5.27329	1.34002e-07	1.62653e-06
DEPDC1B	665.876	0.430397	0.0816279	5.27266	1.34457e-07	1.63114e-06
LOC105377488	1.57052	-2.04278	0.387512	-5.27153	1.3529e-07	1.64033e-06
NOX1	43.4941	0.504958	0.0958088	5.27048	1.3607e-07	1.64886e-06
CDIP1	1825.77	0.418982	0.0795093	5.2696	1.36719e-07	1.6558e-06
ZNF354C	166.741	0.677781	0.12866	5.26801	1.3791e-07	1.6693e-06
MUC4	3247.76	1.41912	0.269464	5.26647	1.39073e-07	1.68243e-06
DENND10	775.171	-0.258101	0.0490165	-5.2656	1.39734e-07	1.68949e-06
MN1	2201.21	-0.675571	0.128302	-5.26548	1.39826e-07	1.68966e-06
ID2	1438.39	0.563264	0.106987	5.2648	1.40339e-07	1.69492e-06
MCRIP1	2879.8	-0.508551	0.0966204	-5.26339	1.41423e-07	1.70652e-06
PHLDB1	2293.07	-0.538314	0.102276	-5.26335	1.41457e-07	1.70652e-06
AUP1	8395.27	-0.261348	0.0496568	-5.26309	1.41658e-07	1.70799e-06
ZNF746	1190.82	-0.288598	0.0548393	-5.2626	1.42029e-07	1.71152e-06
ZNF546	80.9237	0.495535	0.0941951	5.26073	1.43484e-07	1.7281e-06
POGZ	2773.8	0.283664	0.0539523	5.25769	1.45879e-07	1.75596e-06
CALML4	130.065	0.505686	0.0961997	5.25663	1.46721e-07	1.76512e-06
TBC1D16	2555.33	-0.408286	0.0776767	-5.25622	1.4705e-07	1.7681e-06
MARVELD2	1029.02	0.351964	0.0669743	5.25521	1.47856e-07	1.77681e-06
ZNF101	579.64	0.284628	0.0541725	5.2541	1.48748e-07	1.78654e-06
EFCAB2	160.423	0.505994	0.0963381	5.25228	1.50232e-07	1.80336e-06
IL37	8.97894	-1.19478	0.227522	-5.25128	1.51044e-07	1.81211e-06
LOC107986453	22.5947	-1.04871	0.199769	-5.2496	1.52432e-07	1.82678e-06
OSBPL11	1537.75	0.304709	0.0580444	5.24959	1.52435e-07	1.82678e-06
KRT3	118.255	-1.28087	0.244002	-5.24942	1.52581e-07	1.82752e-06
SNAI2	4494.9	-0.474836	0.090461	-5.24907	1.52866e-07	1.82899e-06
METTL11B	11.974	-0.932507	0.177652	-5.24907	1.52872e-07	1.82899e-06
HELB	388.707	0.410282	0.078169	5.24865	1.53222e-07	1.83217e-06
ARFGAP1	4952.29	-0.356851	0.0680127	-5.24683	1.54739e-07	1.84928e-06
GSTM5	59.9994	-0.814925	0.155329	-5.24646	1.55054e-07	1.85103e-06
EFCAB7	231.484	0.328713	0.0626543	5.24645	1.55055e-07	1.85103e-06
CDKAL1	924.585	0.276972	0.0527951	5.24616	1.55299e-07	1.85292e-06
L1CAM	929.722	-1.06176	0.202427	-5.24513	1.56173e-07	1.86233e-06
NEDD4L	2907.82	0.471001	0.0898038	5.24477	1.56476e-07	1.86492e-06
IL13RA2	97.3472	-1.20868	0.230466	-5.24451	1.56698e-07	1.86654e-06
EFNB2	4739.8	-0.531555	0.101364	-5.24403	1.57106e-07	1.87037e-06
AARS2	1096.59	0.24937	0.0475552	5.24381	1.57297e-07	1.87162e-06
DES	15388.4	-1.74149	0.33212	-5.24354	1.57522e-07	1.87327e-06
RPRD1A	2576.55	0.323499	0.0617093	5.2423	1.58587e-07	1.88491e-06
SLC10A5	15.4304	0.558528	0.106555	5.24171	1.59093e-07	1.88988e-06
C3orf14	274.103	0.724892	0.138299	5.24148	1.59298e-07	1.89128e-06
LOC101928737	5.58023	0.673419	0.128491	5.24099	1.5972e-07	1.89476e-06
LGALSL	3576.3	-0.708662	0.135218	-5.24088	1.59816e-07	1.89476e-06
GPD1L	895.177	0.519432	0.0991126	5.24083	1.59853e-07	1.89476e-06
CLEC2D	359.64	0.576536	0.110026	5.24	1.60576e-07	1.9023e-06
H2AZ2	6648.91	0.272553	0.0520327	5.23812	1.62225e-07	1.92078e-06
MYBL2	5209.91	0.444126	0.084793	5.23777	1.62527e-07	1.92262e-06
DENND2D	1510.27	0.379857	0.0725243	5.23765	1.62635e-07	1.92262e-06
ACACB	418.094	0.629134	0.120118	5.23764	1.62645e-07	1.92262e-06
PHYHIP	142.666	-0.884997	0.168981	-5.23726	1.62976e-07	1.92547e-06
SPINK9	3.46737	-1.33412	0.254794	-5.23605	1.64053e-07	1.93715e-06
ZNF407	711.176	0.318746	0.0608916	5.23464	1.65304e-07	1.95086e-06
PPFIBP1	4135.2	-0.376295	0.0719053	-5.23321	1.66593e-07	1.965e-06
CSMD1	105.301	1.46887	0.280799	5.23106	1.68543e-07	1.98693e-06
TERT	39.6019	0.854085	0.163286	5.23063	1.68938e-07	1.99049e-06
MYF6	228.673	-1.98875	0.38023	-5.2304	1.69139e-07	1.9917e-06
APCDD1L-DT	168.324	-1.08348	0.207154	-5.23031	1.69223e-07	1.9917e-06
MYL12B	29713.1	-0.447872	0.0856607	-5.22844	1.70942e-07	2.01084e-06
CPA2	7.78777	-1.18053	0.225804	-5.22813	1.71231e-07	2.01296e-06
CBY2	33.7618	-0.928651	0.177629	-5.22805	1.71308e-07	2.01296e-06
IPO11	1247.97	0.25536	0.0488485	5.22759	1.71738e-07	2.01693e-06
LHX1	124.861	-1.23471	0.236216	-5.22704	1.72243e-07	2.02176e-06
GSDMA	1063.48	-1.15725	0.221445	-5.22591	1.73296e-07	2.03267e-06
SCML1	419.617	0.464068	0.0888024	5.22585	1.7336e-07	2.03267e-06
TMEM143	255.452	0.379464	0.0726147	5.22572	1.73476e-07	2.03294e-06
ARSK	308.254	0.341017	0.0652618	5.22537	1.7381e-07	2.03575e-06
PRKAB1	1580.21	0.275417	0.0527126	5.22489	1.74263e-07	2.03995e-06
PCLAF	1591.1	0.441038	0.084421	5.22427	1.74846e-07	2.04568e-06
PLS3	10050.1	-0.348322	0.0666849	-5.2234	1.75665e-07	2.05344e-06
USP37	538.274	0.532245	0.101897	5.22337	1.75699e-07	2.05344e-06
TWIST2	429.931	-0.635551	0.121686	-5.22286	1.76177e-07	2.05793e-06
DNAJC13	3742.51	0.313461	0.0600258	5.2221	1.76904e-07	2.0653e-06
OPCML	12.8476	-1.20085	0.230045	-5.22009	1.78833e-07	2.08671e-06
ASXL1	3453.48	0.245154	0.0469656	5.21987	1.79051e-07	2.08812e-06
INTS6L	398.562	0.459582	0.0880526	5.21941	1.79494e-07	2.09217e-06
SMYD3	358.494	-0.503664	0.096523	-5.21807	1.80799e-07	2.10625e-06
FBXW5	7318.91	0.368834	0.0706926	5.21743	1.81418e-07	2.11147e-06
POLD4	1220.87	-0.360907	0.0691736	-5.21741	1.81442e-07	2.11147e-06
SCLT1	565.22	0.306474	0.0587725	5.21458	1.8423e-07	2.14215e-06
SUV39H2	621.35	0.317284	0.060846	5.21454	1.84275e-07	2.14215e-06
INIP	1346.29	0.226008	0.0433497	5.2136	1.85211e-07	2.15188e-06
WDR31	188.578	0.454179	0.087119	5.21332	1.85488e-07	2.15395e-06
KIAA1143	958.887	0.23059	0.0442348	5.21287	1.85943e-07	2.15807e-06
ZFP14	201.745	0.523817	0.100499	5.21215	1.86661e-07	2.16525e-06
PKHD1	39.3543	-1.37476	0.263768	-5.21199	1.86826e-07	2.16601e-06
COL9A1	6.43447	1.06734	0.20481	5.21136	1.87457e-07	2.17216e-06
SH3RF3	582.457	-0.577385	0.110813	-5.21044	1.88392e-07	2.18126e-06
TGFB1	8166.27	-0.380558	0.0730383	-5.21039	1.88443e-07	2.18126e-06
UPF3B	937.838	0.338837	0.06504	5.20967	1.89178e-07	2.1886e-06
MYO1B	14094.9	-0.522792	0.100357	-5.20931	1.89547e-07	2.1917e-06
INTS10	2598.92	0.312462	0.0600027	5.20747	1.91435e-07	2.21036e-06
LINC01623	1.0922	1.45356	0.279133	5.20743	1.91473e-07	2.21036e-06
CALD1	12340.6	-0.525775	0.100966	-5.20742	1.91482e-07	2.21036e-06
TSHZ1	1130.33	0.419842	0.080625	5.20734	1.91568e-07	2.21036e-06
OXTR	76.7812	0.743658	0.142822	5.20688	1.92044e-07	2.21468e-06
KRT16P3	257.047	-1.03733	0.199247	-5.20623	1.92712e-07	2.2212e-06
RPLP0P2	300.044	-0.722387	0.13878	-5.20526	1.9373e-07	2.23175e-06
STARD10	4472.51	-0.544718	0.104653	-5.20499	1.94011e-07	2.23381e-06
ANKRA2	515.817	0.295884	0.0568528	5.20439	1.94634e-07	2.23979e-06
LMNA	47986.7	-0.352347	0.0677273	-5.20243	1.96697e-07	2.26207e-06
TXLNB	237.321	-1.0729	0.206234	-5.20235	1.96779e-07	2.26207e-06
AGTPBP1	874.085	0.352766	0.0678126	5.20208	1.97076e-07	2.26428e-06
HCN3	226.186	0.467019	0.0897806	5.20178	1.97392e-07	2.26572e-06
HDDC2	2374.29	-0.367636	0.0706754	-5.20176	1.9741e-07	2.26572e-06
ART3	52.7393	-1.18981	0.228748	-5.20141	1.97781e-07	2.26879e-06
CBS	37.3071	1.14076	0.219383	5.19986	1.99433e-07	2.28653e-06
CCNB2	2230.34	0.376308	0.0723788	5.19915	2.00202e-07	2.29413e-06
MUC12-AS1	26.6801	-0.855401	0.164546	-5.19856	2.00838e-07	2.30021e-06
CDH2	305.778	-1.10689	0.212979	-5.19719	2.02328e-07	2.31606e-06
PRR15L	159.574	1.02165	0.196589	5.19689	2.02646e-07	2.31787e-06
NDC1	2507.77	0.27446	0.0528129	5.19684	2.027e-07	2.31787e-06
SEC1P	13.0601	0.715007	0.137598	5.19634	2.03246e-07	2.32237e-06
POU5F1B	28.0504	-0.608455	0.117094	-5.19629	2.03307e-07	2.32237e-06
LOC101928335	17.3954	-0.672821	0.129587	-5.19205	2.0799e-07	2.3746e-06
C19orf33	5268.03	-0.825997	0.159141	-5.19036	2.09891e-07	2.39505e-06
SMPD3	301.334	-0.852247	0.164351	-5.18554	2.15391e-07	2.45525e-06
MB	2747.71	-1.47815	0.285053	-5.18554	2.15393e-07	2.45525e-06
SART3	3131.85	0.20627	0.0397862	5.18445	2.16656e-07	2.46835e-06
QRICH1	2848.05	0.183736	0.0354497	5.183	2.18344e-07	2.48629e-06
UBE2T	1027.08	0.438017	0.0845178	5.18255	2.18877e-07	2.49104e-06
CST6	1027.31	-1.05252	0.203116	-5.18187	2.19678e-07	2.49885e-06
LOC107985433	5.06237	1.19714	0.231034	5.18166	2.19915e-07	2.50024e-06
GRPEL1	2581.21	-0.339891	0.0656074	-5.18067	2.21088e-07	2.51225e-06
KIF2A	1535.26	0.311636	0.0601632	5.17985	2.2207e-07	2.5221e-06
JAK3	1010.02	0.601114	0.116059	5.1794	2.22601e-07	2.52681e-06
SGCD	588.366	-0.986975	0.19059	-5.17852	2.23655e-07	2.53745e-06
INPPL1	3882.96	-0.383004	0.0739643	-5.17823	2.24006e-07	2.54001e-06
MESP1	36.6089	1.00695	0.194465	5.17808	2.24183e-07	2.54001e-06
MPHOSPH6	1553.11	-0.36777	0.0710249	-5.17804	2.24232e-07	2.54001e-06
SPOCK1	1530.3	-0.953894	0.184233	-5.17766	2.24691e-07	2.54374e-06
C20orf96	207.595	0.557606	0.107696	5.17757	2.24796e-07	2.54374e-06
ART4	6.82873	1.09498	0.211592	5.17496	2.27959e-07	2.57819e-06
FBXO34	2126.41	0.307881	0.0595042	5.17411	2.28999e-07	2.58831e-06
TTC6	23.3772	1.36162	0.263164	5.17403	2.29092e-07	2.58831e-06
H3-3A	1430.62	0.263131	0.050865	5.17313	2.30211e-07	2.5996e-06
P4HTM	591.3	0.557843	0.107841	5.17285	2.30546e-07	2.60203e-06
ARHGDIA	16148.3	-0.270836	0.0523594	-5.17264	2.30811e-07	2.60314e-06
TROAP	1297.47	0.429682	0.0830692	5.17258	2.30884e-07	2.60314e-06
HMBS	1485.45	-0.371009	0.0717424	-5.17141	2.32339e-07	2.61819e-06
CTU2	871.999	-0.311652	0.0603068	-5.16777	2.36904e-07	2.66824e-06
PERM1	369.077	-0.618525	0.119694	-5.16755	2.37181e-07	2.66998e-06
CCDC146	306.795	0.645536	0.124936	5.16693	2.37976e-07	2.67754e-06
IGSF9	2883.9	0.559363	0.108276	5.16611	2.39022e-07	2.68791e-06
SEC14L2	1809.53	-0.676939	0.131061	-5.16506	2.40363e-07	2.70159e-06
SLC4A8	117.938	-0.763459	0.147832	-5.16436	2.41266e-07	2.71034e-06
SLC12A7	3005.14	0.641648	0.12426	5.16374	2.42061e-07	2.71786e-06
GCDH	1129.07	0.319822	0.0619396	5.16344	2.42451e-07	2.72083e-06
SYK	3858.66	0.454906	0.0881074	5.16309	2.42909e-07	2.72339e-06
EPX	7.83114	0.693877	0.134392	5.16307	2.4293e-07	2.72339e-06
SMC5	1983.68	0.312839	0.0606162	5.16097	2.4567e-07	2.75269e-06
RAB18	5354.59	-0.325973	0.0631636	-5.16077	2.45932e-07	2.75421e-06
FAS	1094	0.502882	0.0974633	5.1597	2.47347e-07	2.76728e-06
CDA	2159.74	-0.977522	0.189454	-5.15969	2.47354e-07	2.76728e-06
CAV3	85.0997	-1.88167	0.364719	-5.15925	2.47945e-07	2.77247e-06
PRICKLE1	439.453	-0.647401	0.125498	-5.15864	2.48743e-07	2.77996e-06
HMCES	4990.14	0.317771	0.0616126	5.15756	2.50187e-07	2.79466e-06
IPCEF1	123.43	0.665148	0.128994	5.15644	2.51693e-07	2.81004e-06
MYOM2	343.725	-1.05678	0.204956	-5.15615	2.52082e-07	2.81293e-06
NSG1	1793.08	-0.815883	0.158325	-5.15321	2.56062e-07	2.85587e-06
AKR1C3	6669.83	-1.15911	0.224958	-5.15256	2.56957e-07	2.86439e-06
CHRNA2	2.45246	1.10048	0.21365	5.15083	2.5933e-07	2.88935e-06
LOC645513	218.189	0.367145	0.0712989	5.14939	2.61342e-07	2.91028e-06
SMYD4	673.77	0.268049	0.05207	5.14785	2.63483e-07	2.93262e-06
GRAMD1C	320.302	0.596517	0.115882	5.14761	2.63832e-07	2.93499e-06
SBDS	4732.36	-0.304903	0.0592439	-5.14657	2.65295e-07	2.94976e-06
ZNF10	212.232	0.47311	0.0919406	5.14582	2.66349e-07	2.95997e-06
CHIT1	744.262	-1.31346	0.255316	-5.14444	2.68326e-07	2.98041e-06
IL24	1125.07	-1.01855	0.198024	-5.1436	2.69523e-07	2.99217e-06
SLC35G2	273.022	0.617504	0.120061	5.14327	2.7e-07	2.99541e-06
SOST	120.902	-1.2881	0.250448	-5.14318	2.7012e-07	2.99541e-06
LUARIS	63.6879	-0.950101	0.184733	-5.14311	2.70229e-07	2.99541e-06
MYH11	1729.29	-1.02228	0.198801	-5.1422	2.71542e-07	3.00844e-06
SRSF8	2146.02	-0.299435	0.0582341	-5.14191	2.71953e-07	3.01145e-06
NLRP10	73.9738	-1.33782	0.260227	-5.14096	2.73345e-07	3.02532e-06
CASP14	4594.26	-1.47885	0.287677	-5.14064	2.73802e-07	3.02884e-06
LINC02015	25.5335	-1.16144	0.225939	-5.14048	2.74035e-07	3.02987e-06
LINC02450	15.2094	-0.969097	0.188572	-5.13914	2.75999e-07	3.05004e-06
SMURF1	3965.81	-0.350205	0.0681513	-5.13863	2.76744e-07	3.05671e-06
LINC01206	123.446	-1.45993	0.284123	-5.13837	2.77132e-07	3.05944e-06
CDK19	1270.38	0.306163	0.0595898	5.13785	2.77901e-07	3.06637e-06
IGSF8	3781.17	-0.393623	0.076616	-5.13761	2.7826e-07	3.06878e-06
PLPP4	255.212	-0.976558	0.190179	-5.13493	2.82244e-07	3.11113e-06
LINC01711	22.6685	-0.994437	0.193684	-5.13433	2.83155e-07	3.11959e-06
RRP12	3666.76	-0.33579	0.0654109	-5.13355	2.84327e-07	3.13091e-06
WNK2	1458.8	1.15245	0.224497	5.13345	2.84471e-07	3.13091e-06
G0S2	821.302	-0.922686	0.179757	-5.13297	2.8521e-07	3.13745e-06
RAB1A	9387.15	-0.223808	0.043606	-5.1325	2.85913e-07	3.1436e-06
TK1	6943.15	0.435004	0.0847651	5.13188	2.86865e-07	3.15247e-06
FZD9	62.6714	0.783986	0.152796	5.13092	2.88327e-07	3.16693e-06
CHRNA7	23.1743	0.961696	0.187514	5.12866	2.91809e-07	3.20355e-06
MEFV	170.481	-0.787542	0.153617	-5.12667	2.94918e-07	3.23605e-06
CALCB	5.23543	-1.22059	0.238109	-5.12615	2.95719e-07	3.24189e-06
TIGD3	39.5375	0.640683	0.124984	5.12614	2.95749e-07	3.24189e-06
LCE1B	38.4691	-1.46194	0.285219	-5.12567	2.96483e-07	3.24829e-06
MTMR2	2253.31	-0.309269	0.0603395	-5.12549	2.96764e-07	3.24974e-06
CNR2	18.9303	1.02508	0.200072	5.12357	2.99808e-07	3.28142e-06
USP2	633.345	-0.864378	0.168718	-5.12322	3.00363e-07	3.28584e-06
CST3	14887	-0.502585	0.0981071	-5.12282	3.00999e-07	3.29113e-06
DACT1	472.843	-0.87782	0.171361	-5.12265	3.01276e-07	3.2925e-06
HUS1	956.582	-0.325656	0.0635753	-5.12236	3.01734e-07	3.29585e-06
CAPN6	92.2801	-1.26658	0.247277	-5.1221	3.02144e-07	3.29867e-06
ACTA1	6807.69	-1.71582	0.335035	-5.12132	3.03407e-07	3.31079e-06
CD19	97.6796	1.09979	0.214751	5.12122	3.03559e-07	3.31079e-06
C10orf55	144.965	-0.564617	0.110278	-5.11993	3.05643e-07	3.33086e-06
LINC01564	35.041	-0.963956	0.188277	-5.11989	3.05706e-07	3.33086e-06
LINC02608	14.2787	-1.09043	0.213004	-5.11931	3.06653e-07	3.33951e-06
ZNF394	1175.32	-0.293947	0.0574213	-5.11913	3.06946e-07	3.34102e-06
NR2C2AP	1265.6	0.388333	0.0758607	5.11903	3.07105e-07	3.34108e-06
LINC02016	4.90145	-1.99789	0.390324	-5.11856	3.07883e-07	3.34786e-06
GRIPAP1	2495.46	0.267022	0.0521738	5.11793	3.089e-07	3.35615e-06
LOC101928266	7.40196	1.10069	0.215066	5.1179	3.08955e-07	3.35615e-06
[truncated: 23,532 more rows]
