# Supplementary material for: Comparative analysis of the tumor microbiome, molecular profiles, and immune cell abundances by HPV status in mucosal head and neck cancers and their impact on survival
Source: Cancer Biol Ther. 2024 May 9;25(1):2350249. doi: 10.1080/15384047.2024.2350249 (PMC11086009; doi:10.1080/15384047.2024.2350249)
Supplement: Table S6.xlsx [file KCBT_A_2350249_SM9682.xlsx]

## Sheet: Table S6
name	HPV-	HPV+	p-value
Memory B-cells	0	0	0.158747
Naive B-cells	0.00936589	0.0231411	0.000620739
Dendritic cells, activated	0.0290734	0.0406187	0.0874134
Dendritic cells, resting	0.0018385	0	0.350263
Eosinophils	0	0	0.92588
M0 Macrophages	0.218144	0.138197	0.00118756
M1 Macrophages	0.0746602	0.0789258	0.56031
M2 Macrophages	0.102059	0.0748042	0.0347529
Mast cells, activated	0	0	0.247291
Mast cells, resting	0.00475588	0.00627701	0.729862
Monocytes	0.00930662	0.0152137	0.0576636
Neutrophils	0	0	0.615132
NK cells, activated	0	0	0.806814
NK cells, resting	0.057708	0.058591	0.284556
Plasma cells	0.0116928	0.0132717	0.488863
Memory CD4 T-cells, activated	0	0.00251707	0.108168
Memory CD4 T-cells, resting	0.231274	0.216121	0.390573
Naive CD4 T-cells	0	0	0.0907269
CD8+ T-cells	0.0165197	0.0472271	0.000365606
Follicular-helper T-cells	0.000890724	0.0256001	0.00126864
Gamma delta T-cells	0	0	0.361931
Tregs	0.00720456	0.0328757	3.5193e-05
