# Supplementary material for: Comparative analysis of the tumor microbiome, molecular profiles, and immune cell abundances by HPV status in mucosal head and neck cancers and their impact on survival
Source: Cancer Biol Ther. 2024 May 9;25(1):2350249. doi: 10.1080/15384047.2024.2350249 (PMC11086009; doi:10.1080/15384047.2024.2350249)
Supplement: Table S1.xlsx [file KCBT_A_2350249_SM9681.xlsx]

## Sheet: Table S1
	term	hazard.ratio	confint.low	confint.high	p.value	padj.FDR	samples.with.microbe	samples.without.microbe	pass.prevalence.split
1	g__Reinekea	3.01572	1.58304	5.74502	0.000788301	0.0464004	17	481	Yes
2	g__Desulfallas	2.14192	1.34696	3.40605	0.00128858	0.0464004	32	466	Yes
3	g__Prasinovirus	2.68266	1.36341	5.27841	0.0042679	0.0464004	15	483	Yes
4	g__unclassified_Armatimonadetes.bacterium.Uphvl.Ar2	2.30886	1.28116	4.16095	0.00536203	0.0464004	21	477	Yes
5	g__Psychrobacillus	1.77979	1.17441	2.69724	0.00656972	0.0464004	50	448	Yes
6	g__Amycolatopsis	0.663697	0.492203	0.894943	0.00719443	0.0464004	372	126	Yes
7	g__Pseudarthrobacter	0.600693	0.411769	0.876296	0.00816059	0.0464004	102	396	Yes
8	g__Crocosphaera	2.26184	1.22549	4.1746	0.00904649	0.0464004	19	479	Yes
9	g__Dermatophilus	0.548802	0.348978	0.863042	0.00938711	0.0464004	79	419	Yes
10	g__Cyanobium	0.691573	0.522862	0.914721	0.00974676	0.0464004	220	278	Yes
11	g__Echinicola	0.700206	0.533821	0.918451	0.0100389	0.0464004	287	211	Yes
12	g__Alicycliphilus	0.694854	0.525698	0.918441	0.0105372	0.0464004	226	272	Yes
13	g__Rhizobacter	0.621087	0.430578	0.895888	0.0108296	0.0464004	111	387	Yes
14	g__Roseburia	1.56682	1.10734	2.21696	0.0112219	0.0464004	79	419	Yes
15	g__Eubacterium	1.52255	1.09873	2.10987	0.0115492	0.0464004	98	400	Yes
16	g__Solibacillus	1.42001	1.07989	1.86725	0.012067	0.0464004	209	289	Yes
17	g__Lymphocryptovirus	0.509444	0.299362	0.866955	0.0129089	0.0464004	58	440	Yes
18	g__Lachnoclostridium	2.35299	1.19731	4.62416	0.0130508	0.0464004	465	33	Yes
19	g__Owenweeksia	0.412069	0.202645	0.837924	0.0143539	0.0464004	37	461	Yes
20	g__Myroides	0.698047	0.52301	0.931664	0.0146659	0.0464004	186	312	Yes
21	g__Phreatobacter	0.705096	0.53218	0.934196	0.0149269	0.0464004	342	156	Yes
22	g__Nakamurella	1.45204	1.07483	1.96162	0.015091	0.0464004	113	385	Yes
23	g__Trueperella	0.178657	0.0443342	0.719946	0.0154335	0.0464004	23	475	Yes
24	g__Planococcus	0.668726	0.481313	0.929113	0.0164773	0.0464004	140	358	Yes
25	g__Brevirhabdus	0.513263	0.297579	0.885273	0.0164797	0.0464004	48	450	Yes
26	g__Terribacillus	2.27787	1.16019	4.47227	0.0167744	0.0464004	13	485	Yes
27	g__Ignavibacterium	5.38516	1.33508	21.7216	0.0179771	0.0464004	480	18	Yes
28	g__Geodermatophilus	0.720388	0.548728	0.945749	0.0181956	0.0464004	273	225	Yes
29	g__Moraxella	1.48802	1.06957	2.07019	0.0183159	0.0464004	378	120	Yes
30	g__Thalassospira	0.378943	0.16807	0.854391	0.019318	0.0466084	30	468	Yes
31	g__Pandoravirus	0.72341	0.550727	0.950239	0.0199777	0.0466084	267	231	Yes
32	g__Pseudobacter	1.87308	1.10277	3.18147	0.0202379	0.0466084	31	467	Yes
33	g__Salegentibacter	1.65044	1.07807	2.52669	0.0211137	0.0471953	47	451	Yes
34	g__Paucibacter	0.695772	0.509832	0.949525	0.0222286	0.0482679	149	349	Yes
35	g__Ectothiorhodospira	1.69016	1.07297	2.66237	0.0235887	0.04917	36	462	Yes
36	g__Halanaerobium	0.731889	0.55775	0.960397	0.0243577	0.04917	236	262	Yes
37	g__Peptoniphilus	0.671873	0.473763	0.952826	0.0256771	0.04917	115	383	Yes
38	g__Syntrophus	1.71444	1.06522	2.75933	0.0264065	0.04917	36	462	Yes
39	g__Muriicola	1.71408	1.06185	2.76695	0.0274139	0.04917	33	465	Yes
40	g__Chondrocystis	0.715549	0.529747	0.966517	0.0291112	0.04917	167	331	Yes
41	g__Alphapapillomavirus	0.669393	0.465548	0.962493	0.0302894	0.04917	111	387	Yes
42	g__Acetohalobium	2.09355	1.06825	4.10295	0.0313759	0.04917	15	483	Yes
43	g__Simkania	1.50276	1.03651	2.17873	0.0316192	0.04917	75	423	Yes
44	g__Plantactinospora	0.734248	0.553207	0.974537	0.0324745	0.04917	185	313	Yes
45	g__Anaerostipes	0.696272	0.49957	0.970424	0.0325815	0.04917	410	88	Yes
46	g__Planctopirus	0.52923	0.294781	0.950144	0.0330683	0.04917	49	449	Yes
47	g__Gemmobacter	0.591988	0.362967	0.965515	0.0356786	0.04917	52	446	Yes
48	g__unclassified_Planctomycetes.bacterium.Pan189	1.33705	1.01941	1.75367	0.0358279	0.04917	215	283	Yes
49	g__Formosa	0.667368	0.457076	0.974412	0.0362429	0.04917	95	403	Yes
50	g__Elusimicrobium	0.53604	0.29897	0.961099	0.0363351	0.04917	45	453	Yes
51	g__Petrotoga	0.57433	0.341472	0.965979	0.036578	0.04917	45	453	Yes
52	g__Neokomagataea	0.347667	0.128927	0.937521	0.036849	0.04917	24	474	Yes
53	g__Mesoplasma	1.34208	1.01789	1.76951	0.0370112	0.04917	181	317	Yes
54	g__Catenovulum	1.78318	1.03216	3.08067	0.0381315	0.04917	23	475	Yes
55	g__Prosthecochloris	0.570137	0.335151	0.969879	0.0381917	0.04917	45	453	Yes
56	g__Moritella	0.730823	0.543262	0.98314	0.0382343	0.04917	175	323	Yes
57	g__Phyllobacterium	1.81951	1.0271	3.22326	0.0402085	0.04917	24	474	Yes
58	g__unclassified_Planctomycetes.bacterium.Pan44	0.452904	0.212483	0.96536	0.0402415	0.04917	29	469	Yes
59	g__Gloeothece	1.5556	1.01486	2.38446	0.0425978	0.04917	45	453	Yes
60	g__Paludisphaera	1.64161	1.01603	2.65237	0.0428743	0.04917	33	465	Yes
61	g__Frateuria	0.307237	0.0977757	0.965419	0.0433618	0.04917	17	481	Yes
62	g__Saccharophagus	1.37336	1.00866	1.86992	0.0439358	0.04917	112	386	Yes
63	g__Schizosaccharomyces	1.51061	1.01083	2.25751	0.0441673	0.04917	416	82	Yes
64	g__Catenulispora	1.46785	1.00916	2.13503	0.0446792	0.04917	62	436	Yes
65	g__Grimontia	0.310395	0.0988183	0.974973	0.045138	0.04917	17	481	Yes
66	g__Geitlerinema	0.311273	0.0989948	0.978748	0.0458562	0.04917	18	480	Yes
67	g__Minicystis	1.99118	1.01136	3.92029	0.0463011	0.04917	467	31	Yes
68	g__Nostoc	1.82021	1.00945	3.28214	0.0464549	0.04917	457	41	Yes
69	g__Mycolicibacterium	1.77801	1.00875	3.13392	0.0465821	0.04917	457	41	Yes
70	g__Cryptosporidium	1.68765	1.00608	2.83096	0.0473763	0.0493233	444	54	Yes
71	g__Terasakiella	1.31532	1.00083	1.72864	0.0493121	0.0498775	258	240	Yes
72	g__Sinorhizobium	1.34244	1.00083	1.80064	0.0493572	0.0498775	328	170	Yes
73	g__Mesorhizobium	0.0828432	0.0111152	0.617442	0.01508	0.0464004	497	1	No
74	g__Lawsonia	2.51054	1.10794	5.68877	0.0274152	0.04917	10	488	No
75	g__Helicobacter	0.284684	0.0892643	0.907924	0.0337367	0.04917	494	4	No
76	g__Dechloromonas	0.245046	0.0600929	0.999248	0.0498775	0.0498775	496	2	No
